# Supplementary material for: Life in a rock pool: Radiation and population genetics of myxozoan parasites in hosts inhabiting restricted spaces
Source: PLoS One. 2018 Mar 21;13(3):e0194042. doi: 10.1371/journal.pone.0194042 (PMC5862482; doi:10.1371/journal.pone.0194042)
Supplement: S1 Table — A detailed information on the host species and organ, locality, result of species-specific ITS-based PCR screening (+/-) and number of SSU rDNA, LSU rDNA and ITS PCR amplicons and/or clone sequences are available for each Ceratomyxa species along with the GenBank accession numbers (corresponding to those present in the phylogenetic trees). gb = gall bladder. (XLSX) [file pone.0194042.s001.xlsx]

## Sheet: List1
S1 Table. List of clinid fish samples molecularly examined on the presence of Ceratomyxa spp. with a detailed information on the host species and organ, locality, result of species-specific ITS-based PCR screening (+/-) and number of SSU rDNA, LSU rDNA and ITS PCR amplicon and/or clone sequences available for each Ceratomyxa species (corresponding to those present in the phylogenetic trees) along…
Sample (fish No.)	DNA	Host species	Locality	Organ	Ceratomyxa cottoidii	Ceratomyxa dehoopi	Ceratomyxa sp. 1	Ceratomyxa sp. 2	Ceratomyxa sp. 3	Ceratomyxa sp. 4	Ceratomyxa sp. 5
SA14	1464	C. acuminatus	Mouille Point	gb	+ ; SSU: 1464 PCR product; LSU: 1464 clones 1, 2, 5	-	-	+	-	-	+
SA130	1512	C. acuminatus	Mouille Point	gb	+	+	-	-	-	+	+
SA134	1532	C. acuminatus	Mouille Point	gb	+; SSU: 1532 PCR; ITS: 1532 PCR product (MG238471)	-	-	-	-	-	-
SA134	1533	C. acuminatus	Mouille Point	liver	+; SSU: 1533 PCR product	-	+	-	-	-	-
SA135	1534	C. acuminatus	Mouille Point	liver	+; SSU: 1534 clones B (MG238428), C; LSU: 1534 clones 1 (MG238452), 2 , 5	-	-	-	-	-	-
SA135	1535	C. acuminatus	Mouille Point	gb	+	-	-	-	-	-	-
SA99	1518	C. brevicristatus	False Bay	gb	+; ITS: 1518 PCR product 2	-	+	+	+	+; SSU: 1518 clones 2, 3 (MG238447); LSU: 1518 clones 1 , 2, 3, 4, 5 (MG238464); ITS: 1518 PCR products 2, 3, clones 1 (MG238497), 2	-
A3	A3	C. cottoides	De Hoop	gb	+	-	-	-	-	-	-
A4	A4	C. cottoides	De Hoop	gb	+	-	-	-	+; ITS: A4 PCR product (MG238489)	-	-
A5	A5	C. cottoides	De Hoop	gb	+	-	-	-	-	-	-
A6	A6	C. cottoides	De Hoop	gb	+	-	-	-	-	-	-
A7	A7	C. cottoides	De Hoop	gb	+; ITS: A7 PCR product	-	-	-	-	-	-
A8	A8	C. cottoides	De Hoop	gb	+	-	-	-	-	-	-
A9	A9	C. cottoides	De Hoop	gb	+; ITS: A9 PCR product	-	-	-	-	-	-
A10	A10	C. cottoides	De Hoop	gb	+	-	-	-	-	-	-
A11	A11	C. cottoides	De Hoop	gb	+; SSU: A11 PCR product	-	-	-	-	-	-
A12	A12	C. cottoides	De Hoop	gb	+	-	-	-	-	-	-
A14	A14	C. cottoides	De Hoop	gb	+; SSU: A14 PCR product; ITS: A14 PCR product	-	-	-	-	-	-
A15	A15	C. cottoides	De Hoop	gb	+	-	-	-	-	-	-
A16	A16	C. cottoides	De Hoop	gb	+; SSU: A16 PCR product; LSU: A16 clones 1, 2 (MG238454), 3	-	-	-	-	-	-
A18	963	C. cottoides	De Hoop	gb	+	-	-	-	-	-	-
A21	960	C. cottoides	De Hoop	gb	+	-	-	-	-	-	-
A22	819	C. cottoides	De Hoop	gb	+	+	-	-	-	-	-
A23	820	C. cottoides	De Hoop	gb	+; ITS: A23 clones 1, 2, 3 (MG238474)	-	+	-	+	-	-
A24	961	C. cottoides	De Hoop	gb	+; SSU: A24 clones 1 (MG238430), 2, 3; ITS: A24 clones 1, 2, 3	-	-	-	-	-	-
A25	962	C. cottoides	De Hoop	gb	+	-	+	-	-	-	-
A26	A26	C. cottoides	De Hoop	gb	+; SSU: A26 PCR product	-	-	-	-	-	-
A28	A28	C. cottoides	De Hoop	gb	+; ITS: A28 clones 1, 2, 3	-	+	-	+	-	-
A29	A29	C. cottoides	De Hoop	gb	+	-	+	+	-	-	-
A30	A30	C. cottoides	De Hoop	gb	+; SSU: A30 clone; ITS: A30 clones 1, 2	-	+	-	-	-	-
B1	B1	C. cottoides	Kalk Bay	gb	+	-	+; ITS: B1 PCR product	-	+	+	-
B2	B2	C. cottoides	Kalk Bay	gb	+	-	+; LSU: B2 clones 2, 3, 4; ITS: B2 PCR products 1, 2, 3, clones 1, 2, 3	+	+; SSU: B2 clones 1 (MG238444), 5	-	-
B4	B4	C. cottoides	Kalk Bay	gb	+	-	+	+	-	-	-
B6	B6	C. cottoides	Kalk Bay	gb	+	-	+; ITS: B6 clones 1, 2	-	+; ITS: B6 clones 3, 4 (MG238490)	-	-
B8	B8	C. cottoides	Kalk Bay	gb	+; ITS: B8 clones 1, 2	-	+	-	+; ITS: B8 PCR product	-	-
B9	B9	C. cottoides	Kalk Bay	gb	+; ITS: B9 PCR product	-	-	-	-	+; ITS: B9 PCR product, clones 1, 2	-
B11	B11	C. cottoides	Kalk Bay	gb	+; SSU: B11 clones 2 (MG238429), 3; LSU: B11 clones 1, 2 (MG238453), 3; ITS: B11 PCR 1, clones 2 (MG238473), 3, 5	-	+; SSU: B11 clone 1	-	+; ITS: B11 PCR product 2	-	-
B14	B14	C. cottoides	Kalk Bay	gb	+; ITS: B14 PCR product	-	+; SSU: B14 clones 1 (MG238438), 4; LSU: B14 clones 1, 2, 3 (MG238460); ITS: B14 PCR products 1, 2, clones 1 (MG238483), 2	-	-	-	-
B15	B15	C. cottoides	Kalk Bay	gb	+; SSU: B15 clones 1, 5; ITS: B15 clones 1, 2, 3	-	+	-	-	-	-
B16	B16	C. cottoides	Kalk Bay	gb	+; LSU: B16 clones 1, 2, 3; ITS: B16 clones 1, 2, 3	-	+	-	+	-	-
B17	B17	C. cottoides	Kalk Bay	gb	+; SSU: B17 clones 1, 5; LSU: B17 clones 3, 4 ; ITS: B17 clone 2	-	+; SSU: B17 clone 2; LSU: B17 clone 1; ITS: B17 clones 1, 3	-	-	-	-
B18	B18	C. cottoides	Kalk Bay	gb	+	-	-	-	-	-	-
B19	B19	C. cottoides	Kalk Bay	gb	+	-	+	-	-	-	-
B20	B20	C. cottoides	Kalk Bay	gb	+; ITS: B20 clone 1	-	+	-	-	-	-
B22	B22	C. cottoides	Kalk Bay	gb	-	-	+; LSU: B22 clones 1, 3, 4, 5; ITS: B22 clones 1, 2, 3	-	+; SSU: B22 clones 1, 2, 5	-	-
B23	B23	C. cottoides	Kalk Bay	gb	+	-	+	-	+	-	-
B24	B24	C. cottoides	Kalk Bay	gb	+; SSU: B24 clones 1, 2; LSU: B24 clones 1, 2, 3; ITS: B24 clones 2, 4, 5	+	-	-	+	-	+
B25	830	C. cottoides	Kalk Bay	gb	+	-	+	-	-	-	-
B26	B26	C. cottoides	Kalk Bay	gb	+; ITS: B26 clone 1	-	+; SSU: B26 clone 1; LSU: B26 clone 5; ITS: B26 clones 2, 3, 5, 6	-	+; SSU: B26 clones 2, 4	+; LSU: B26 clone 1 (MG238463); ITS: B26 clone 4 (MG238495)	-
B27	B27	C. cottoides	Kalk Bay	gb	+; ITS: B27 clones 1, 2, 3	-	+	-	+	-	-
B28	813	C. cottoides	Kalk Bay	gb	+	-	+	-	-	-	-
B29	B29	C. cottoides	Kalk Bay	gb	+; LSU: B29 clones 1, 3; ITS: B29 clones 1, 2, 3	-	+	+	+	+	+
B30	B30	C. cottoides	Kalk Bay	gb	+; LSU: B30 clone 1	-	+; SSU: B30 clones 1, 2, 3; LSU: B30 clone 2; ITS: B30 clones 1, 2	-	-	-	-
C1	C1	C. cottoides	Herolds Bay	gb	+; SSU: C1 clone	-	-	-	-	-	-
C2	C2	C. cottoides	Herolds Bay	gb	+; ITS: C2 clones 1, 2, 3	-	-	-	-	-	+
C3	C3	C. cottoides	Herolds Bay	gb	+	-	-	-	-	-	-
C4/1	C4/1	C. cottoides	Herolds Bay	gb	+; ITS: C4 clones 1, 2, 3, 4, 5, 6	-	-	-	-	-	-
C4/2	C4/2	C. cottoides	Herolds Bay	gb	+	-	+	-	-	-	-
C5/1	C5/1	C. cottoides	Herolds Bay	gb	+; SSU: C5 clones 1 (MG238432), 2; ITS: C5 clones 1 (MG238476), 2, 3	-	+	-	+	-	-
C5/2	C5/2	C. cottoides	Herolds Bay	gb	+	-	+	-	-	-	-
C6	C6	C. cottoides	Herolds Bay	gb	+; SSU: C6 PCR product	-	+	-	-	-	-
C7	C7	C. cottoides	Herolds Bay	gb	+; SSU: C7 PCR product	+	-	-	-	-	-
C8	C8	C. cottoides	Herolds Bay	gb	+; SSU: C8 PCR product	+	-	-	-	-	-
C9	C9	C. cottoides	Herolds Bay	gb	+	-	+	+	-	+	-
C10	C10	C. cottoides	Herolds Bay	gb	+; SSU: C10 clone 2	+	+	+	-	+	-
C11	C11	C. cottoides	Herolds Bay	gb	+; ITS: C11 clones 1, 2, 3, 4	+	+	-	-	-	-
C12	C12	C. cottoides	Herolds Bay	gb	+; SSU: C12 clone; ITS: C12 clones 1, 2, 3	-	-	-	+	-	-
C13	C13	C. cottoides	Herolds Bay	gb	+	-	-	-	+	-	-
C16	C16	C. cottoides	Herolds Bay	gb	+	-	-	-	-	-	-
C17	C17	C. cottoides	Herolds Bay	gb	+	-	-	-	-	-	-
C18	C18	C. cottoides	Herolds Bay	gb	+; SSU: C18 clone	-	-	-	-	-	-
C19	C19	C. cottoides	Herolds Bay	gb	+	-	-	-	-	-	-
C20	C20	C. cottoides	Herolds Bay	gb	+	-	+	-	-	-	-
C21	C21	C. cottoides	Herolds Bay	gb	+	-	-	-	-	-	-
C22	C22	C. cottoides	Herolds Bay	gb	+	-	-	-	-	-	-
C23	C23	C. cottoides	Herolds Bay	gb	+; SSU: C23 clones 1, 4	-	-	-	-	-	-
SA42	1470	C. cottoides	Jeffreys Bay	gb	+; SSU: 1470 PCR product (MG238433); LSU: 1470 clones 1, 2, 4 (MG238456); ITS: 1470 PCR product (MG238477)	-	-	+	-	+	-
SA45	1474	C. cottoides	Jeffreys Bay	gb	+	-	-	-	-	-	+
SA46	1475	C. cottoides	Jeffreys Bay	gb	+; SSU: 1475 clones 1, 2, 3; LSU: 1475 clones 1, 2, 3; ITS: 1475 PCR product	-	-	-	-	-	+
SA47	1476	C. cottoides	Jeffreys Bay	gb	+; SSU: 1476 clones 1, 2, 3; LSU: 1476 clones 2, 3	-	-	-	-	-	+
SA48	1478	C. cottoides	Sea View	gb	+; SSU: 1478 PCR product	-	+	-	-	-	-
SA49	1479	C. cottoides	Sea View	gb	+; SSU: 1479 PCR product (MG238434); LSU: 1479 clones 1, 2 (MG238457), 3	-	+	-	-	-	-
SA50	1480	C. cottoides	Sea View	gb	+; SSU: 1480 PCR product	-	+	-	-	-	+
SA51	1481	C. cottoides	Sea View	gb	+; SSU: 1481 PCR product	-	+	-	-	-	-
SA52	1482	C. cottoides	Sea View	gb	+	-	+	-	-	-	-
SA53	1483	C. cottoides	Sea View	gb	+	-	-	-	-	-	-
SA55	1484	C. cottoides	Sea View	gb	+	-	+	-	-	-	-
SA55	1485	C. cottoides	Sea View	gb	+	-	+	-	-	-	+
SA56	1486	C. cottoides	Sea View	gb	+	-	-	-	-	-	-
SA57	1487	C. cottoides	Sea View	gb	+	-	+	-	-	-	-
SA58	1488	C. cottoides	Sea View	gb	+	-	-	-	-	-	-
SA59	1489	C. cottoides	Sea View	gb	+	-	+	-	-	-	-
SA60	1490	C. cottoides	Sea View	gb	+	-	-	-	-	-	-
SA61	1491	C. cottoides	Sea View	gb	+	-	-	-	-	-	-
SA62	1492	C. cottoides	Sea View	gb	+	-	+	-	-	+	-
SA63	1493	C. cottoides	Sea View	gb	+	-	+	-	+; ITS: 1493 PCR product (MG238492)	+	-
SA64	1494	C. cottoides	Sea View	gb	+	-	+	-	-	+	-
SA65	1495	C. cottoides	Sea View	gb	+	-	-	-	+	-	-
SA66	1496	C. cottoides	Sea View	gb	+	-	-	+	-	-	-
SA69	1497	C. cottoides	Sea View	gb	+; SSU: 1497 PCR product	-	+	+	-	-	-
SA72	1498	C. cottoides	Jongensfontein	gb	+	-	+	-	-	-	-
SA73	1499	C. cottoides	Jongensfontein	gb	+; SSU: 1499 clones A, B	-	-	-	-	-	-
SA76	1500	C. cottoides	Jongensfontein	gb	+; SSU: 1500 clone 2 (MG238431); LSU: 1500 clones 1, 1/2, 2, 2/2, 3 (MG238455), 4, 5; ITS: 1500 PCR product	-	+; ITS: 1500 PCR product 1	-	+; SSU: 1500 clone A (MG238445), C; ITS: 1500 PCR products 2, 3, clones 1, 2, 3 (MG238491)	-	-
SA77	1501	C. cottoides	Jongensfontein	gb	+; SSU: 1501 clone 3; LSU: 1501 clones 1, 1/2, 2, 2/2, 3, 4, 4/2	-	+; SSU: 1501 clones 1, 2 (MG238439)	-	+	-	-
SA80	1502	C. cottoides	Jongensfontein	gb	+	-	-	-	+; ITS: 1502 PCR product	+	-
SA81	1503	C. cottoides	Jongensfontein	gb	+; LSU: 1503 clones 1, 2; ITS: 1503 clone 3 (MG238475)	-	+; SSU: 1503 clones 2, 3; LSU: 1503 clone 3 (MG238461); ITS: 1503 clones 1 (MG238484), 2	-	+	+	-
SA82	1504	C. cottoides	Jongensfontein	gb	+; LSU: 1504 PCR product	-	+; SSU: 1504 clones A, B; LSU: 1504 clone 3; ITS: 1504 clones 1, 2, 3	+	+	-	-
SA83	1505	C. cottoides	Jongensfontein	gb	+; SSU: 1505 PCR product; LSU: 1505 clones 1, 2, 5	-	+	-	+	-	-
SA84	1506	C. cottoides	Jongensfontein	gb	+	+	+	-	+	-	-
SA85	1507	C. cottoides	Jongensfontein	gb	+	-	+	+	+	-	-
SA86	1508	C. cottoides	Jongensfontein	gb	+	-	+	-	+; ITS: 1508 PCR product	+	+
SA87	1509	C. cottoides	Jongensfontein	gb	+	-	+	-	-	+	-
SA89	1510	C. cottoides	Jongensfontein	gb	+	-	+	-	+	+	+
SA90	1511	C. cottoides	Jongensfontein	gb	+	-	+	-	-	-	-
SA91	1513	C. cottoides	Jongensfontein	gb	+	-	-	-	-	-	-
SA92	1514	C. cottoides	Jongensfontein	gb	+	-	+	-	+; ITS: 1514 PCR product	-	-
SA96	1515	C. cottoides	Jongensfontein	gb	+	-	+	+	-	-	-
SA97	1516	C. cottoides	Jongensfontein	gb	+	-	+	-	+	-	-
SA98	1517	C. cottoides	Jongensfontein	gb	+; LSU: 1517 clone 6	-	-	+; SSU: 1517 clone 2 (MG238442)	-	+; SSU: 1517 clones 1 (MG238448), 3; LSU: 1517 clones 1, 2, 3, 4 (MG238465), 5	-
A20	A20	C. superciliosus	De Hoop	gb	-	+; SSU: A20 clones 1 (MG238437), 4, 5; ITS: A20 clones 1 (MG238481), 2, 3	-	-	-	-	-
SA6	1459	C. superciliosus	Cape Columbine	gb	+	+; ITS: 1459 PCR products 1, 2	-	+	-	-	+
SA8	1460	C. superciliosus	Cape Columbine	gb	+; ITS: 1460 PCR product	+; ITS: 1460 PCR products 5, 6 (MG238478)	+; ITS: 1460 PCR product 2 (MG238482)	+; SSU: 1460 clones 1, 2, 3; ITS: 1460 PCR products 3, 4	-	+; LSU: 1460 clones 1, 2, 3, 4, 5, 6; ITS: 1460 PCR products 7 (MG238493), 8	+; ITS: 1460 PCR product 8 (MG238498)
SA7	1461	C. superciliosus	Cape Columbine	gb	+; ITS: 1461 PCR product	+	+	+; SSU: 1461 clones 1 (MG238440), 5, 6; ITS: 1461 clones 1, 2 (MG238485)	+	+; SSU: 1461 clones 2 (MG238446), 3, 4; LSU: 1461 clone 1 (MG238462), 2, 4; ITS: 1461 clones 3, 4	+
SA11	1462	C. superciliosus	Cape Columbine	gb	+; SSU: 1462 clone (MG238427); LSU: 1462 clones 1 (MG238451), 2, 4; ITS: 1462 clones 1, 2, 3 (MG238468)	+	+	+	-	+	+
SA10	1463	C. superciliosus	Cape Columbine	gb	+; ITS: 1463 PCR product	-	+	+	-	+	+
SA107	1519	C. superciliosus	Kommetjie	gb	+	-	+	+	+	+; ITS: 1519 clone 1 (MG238496)	+; SSU: 1519 PCR product (MG238450); LSU: 1519 clones 1 (MG238467), 2, 3; ITS: 1519 clone 2 (MG238500)
SA108	1520	C. superciliosus	Kommetjie	gb	+	+; SSU: 1520 clones 1 (MG238436), 2; LSU: 1520 clones 1 (MG238459), 5; ITS: 1520 clones 6 (MG238480), 7	+	+	-	+	+; LSU: 1520 clones 2, 3, 4; ITS: 1520 clones 1, 2, 3, 4, 5
SA111	1521	C. superciliosus	Kommetjie	gb	+; ITS: 1521 PCR product (MG238472)	-	-	-	-	-	-
SA127	1523	C. superciliosus	Kalk Bay	gb	+	-	-	-	+	+	-
SA132	1529	C. superciliosus	Mouille Point	gb	+; ITS: 1529 PCR products 1, 2	-	+	+; SSU: 1529 clone 1 (MG238441); ITS: 1529 PCR product 3 (MG238486)	+; ITS: 1529 PCR product 4, clone 1	-	+; SSU: 1529 clones 2 (MG238449), 3; LSU: 1529 clones 1, 1/2, 2, 3, 3/2, 4, 5, 5/2 ( MG238466); ITS: 1529 PCR products 5, 6, clone 2 (MG238499)
SA133	1530	C. superciliosus	Mouille Point	liver	+	-	-	+	-	-	-
SA133	1531	C. superciliosus	Mouille Point	gb	+; SSU: 1531 PCR product	-	-	+	-	-	-
SA151	SA151	C. superciliosus	Jacobs Bay	gb	-	+; SSU: SA151 PCR products 1 (MG238435), 2, 3; LSU: SA151 clones 1 (MG238458), 2, 3; ITS: SA151 PCR products 1, 2, clone 2 (MG238479)	-	+	-	+; ITS: SA151 clone 3 (MG238494)	-
SA152	1539	C. superciliosus	Jacobs Bay	liver	-	+	-	+	-	+	+
SA154	1540	C. superciliosus	Jacobs Bay	gb	-	+	-	+	-	+	+
SA156	1541	C. superciliosus	Jacobs Bay	gb	-	+	-	+	-	+	+
SA157	1542	C. superciliosus	Jacobs Bay	liver	-	-	-	+	-	+	-
2008-03-29-06	931	M. dorsalis	Kommetjie	gb	+	-	-	-	-	-	-
2008-03-29-12	932	M. dorsalis	Kommetjie	gb	+	-	-	-	-	-	-
2009-11-01-01	933	M. dorsalis	Granger Bay	gb	+; ITS: 933 PCR product 1 (MG238470)	-	-	-	+; ITS: 933 PCR product 2 (MG238487)	-	-
2009-11-01-02	934	M. dorsalis	Granger Bay	gb	+	-	-	-	-	-	-
63	935	M. dorsalis	Jacobs Bay	gb	+	-	-	+	-	-	-
64	939	M. dorsalis	Jacobs Bay	gb	+; ITS: 939 PCR products 1 (MG238469), 2	-	-	-	-	-	-
65	936	M. dorsalis	Jacobs Bay	gb	-	-	-	-	-	-	+
66	937	M. dorsalis	Jacobs Bay	gb	+	-	-	-	-	-	-
67	938	M. dorsalis	Jacobs Bay	gb	+	-	+	-	-	-	-
SA2	1448	M. dorsalis	Mouille Point	liver	+; LSU: 1448 clones 1, 2, 3, 4, 5, 6; ITS: 1448 clone 1	-	-	-	+; SSU: 1448 clones 1, 2, 3 (MG238443); ITS: 1448 clones 2 (MG238488), 3, 4	-	+
SA2	1449	M. dorsalis	Mouille Point	gb	+	-	-	-	+	-	-
SA2	1450	M. dorsalis	Mouille Point	liver	+	-	-	-	+	-	-
SA3	1456	M. dorsalis	Mouille Point	gb	+; SSU: 1456 PCR product	-	+	+	+	+	-
SA4	1457	M. dorsalis	Mouille Point	gb	+; SSU: 1457 PCR product	-	-	-	+	-	-
SA4	1458	M. dorsalis	Mouille Point	gb	+	-	-	-	+	-	+

## Sheet: Sheet1
+++
+++
+++
++S
+++
+++
+++
+++
+++
+++
+++
+++
+++
+++
+++
+++
+++
+++
+++
+++
+++
+++
+++
+++
+++
+++
+++
+++
+++
+++
+++
+
+
+
+
++
+++
+++
+++
+++
+++
+++

## Sheet: Measurements
species	sample	L	T	PCL	PCW	angle	lenght of the filament	plasmodium
Ceratomyxa sp. 1 = clade D - probably Ceratomyxa dehoopi	SA108 (1520)	5.199	13.354	2.96	2	159.24
	possible coinfection with C. sp. 2	5.085	13.188	2.573	2.282	158.804
		4.289	13.142	2.879	1.986	172.164
		4.831	14.4	3.093	2.224	158.877
		4.424	14.68	2.611	2.093	162.286
				3.093	2.593
				2.948	2.386
				2.729	2.124
				2.639	2.119
	average	4.7656	13.7528	2.83611	2.20078	162.274
	STD	0.399364	0.729672	0.203691	0.195551	5.71397
	Max	5.199	14.68	3.093	2.593	172.164
	Min	4.289	13.142	2.573	1.986	158.804
	SA151	4.723	15.213	2.635	2.208	149.142		25.601	6.412	protahla kapka
		4.264	15.099	3.057	2.377	162.691
		4.681	12.373	2.537	2.003	169.456
		4.579	13.563	2.7	2.363	163.261
		4.478	12.924	2.529	2.301	147.736
		4.864	13.716	2.546	2.071	161.887
		4.943	14.943	2.864	2.408	145.961
		4.463	13.857	2.617	2.37	165.5
		4.372	13.62	2.548	2.179	169.972
		5.138	16.963	2.559	2.19	163.959
		4.998	14.68	2.543	2.139	156.869
				2.721	2.175
				2.956	2.637									0
				3.035	2.508
				2.784	2.404
				2.566	2.156
				2.463	2.215
				2.57	2.266
				2.547	2.373
				2.898	2.523
				2.841	2.485
				3.022	2.29
	average	4.68209	14.2683	2.70627	2.30186	159.676
	STD	0.279594	1.27514	0.192009	0.158856	8.54552
	Max	5.138	16.963	3.057	2.637	169.972
	Min	4.264	12.373	2.463	2.003	145.961
Ceratomyxa sp. 2	SA 107 (1519)	6.019	18.531	3.153	2.572	148.251		27.384	18.388
		5.398		3.116	2.75
				3	2.697
	average	5.7085	18.531	2.6526	2.27408	148.251
	STD	0.381703	#DIV/0!	0.0798269	0.514778	#DIV/0!
	Max	5.138	18.531	3.153	2.75	148.251
	Min	4.372	18.531	0.192009	2.572	148.251
Ceratomyxa sp. 3	SA 7 (1461)							only plasmodia (not so focused - hard to measure)
	coinfection with C. sp. 6							15.463	6.360
	SA 98 (1517)	8.064	15.508	2.595	2.465	177.383	baculate spory	28.822	7.674	kapkovite
	coinfection with C. sp. 6	7.888	15.911	2.512	2.35	179.176
		8.096	18.113	2.744	2.287	183.282
		9.646	17.56	2.742	2.354	171.752
		7.916	16.448	2.625	2.293	179.919
		8.918	17.496	2.595	2.102	177.1
		9.42	17.06	2.658	2.129	169.13
		8.551	14.484	2.627	2.303	183.526
		8.232	14.502	2.804	2.614
		7.696	15.179	3.275	2.611
				2.816	2.174
				2.694	2.359
	average	8.4427	16.2261	2.52482	2.30869	177.659
	STD	0.674237	1.30876	0.195839	0.475779	5.09164
	Max	9.646	18.113	3.275	2.614	183.526
	Min	7.696	14.484	2.512	2.102	169.13
Ceratomyxa sp. 4	no photos :(
Ceratomyxa sp. 5 = clade C	SA 2 (1448)	10.33	14.178	3.177	1.899	189.329	baculate spory
	M. dorsalis	9.742	13.258	2.958	2.187	189.801
				2.309	2.379
	average	10.036	13.718	2.61256	2.21087	133.852
	STD	0.415779	0.650538	0.451403	0.460103	86.0432
	Max	10.33	14.178	3.177	2.379	183.526
	Min	9.742	13.258	2.309	1.899	5.09164
Ceratomyxa sp. 6 = clade B	SA 77 (1501)	5.971	16.61	2.237	1.788	177.741
	coinfection with C. sp. 7	7.844	14.748	2.176	1.83	162.188
		8.352	13.68	2.296	2.113	152.237
		6.61	14.241	2.171	1.695	177.268
		9.256	15.509	2.639	2.68	179.274
		6.708	20.988	2.733	1.82
	average	7.45683	15.9627	2.37533	1.98767	169.742
	STD	1.23885	2.66567	0.246723	0.367022	11.9893
	Max	9.256	20.988	2.733	2.68	179.274
	Min	5.971	13.68	2.171	1.695	152.237
	SA 7 (1461)							only plasmodia (not so focused - hard to measure)
	coinfection with C. sp. 3							15.463	6.360
	SA 81 (1503)	9.943	16.684	2.315	2.392	169.552	baculate spory	19.000	20.234	krasna protahnuta pl., kapkovita
		8.905	17.701	1.921	1.695	169.521
		6.064	14.939	2.806	1.739	189.653
		10.371	18.356	2.893	2.542	185.998
	average	8.82075	16.92	2.48375	2.092	178.681
	STD	1.93817	1.48908	0.453319	0.43769	9.23536
	Max	10.371	18.356	2.893	2.542	189.653
	Min	6.064	14.939	1.921	1.695	169.521
	B 30	9.008	15.912	2.815	2.11	180.859	baculate spory		What is the fixative in As, Bs.. samples? If its EtOH, measurements should not be used!
		9.003	17.894	2.238	2.113	185.159
		7.734	17.589	2.469	1.944	171.891
		7.765	17.65	3.023	1.983	174.42
				2.539	1.903
				2.619	2.073
				2.664	2.091
				2.655	2.059
	average	8.3775	17.2612	2.62775	2.0345	178.082
	STD	0.725265	0.909101	0.232502	0.0804203	6.04247
	Max	9.008	17.894	3.023	2.113	185.159
	Min	7.734	15.912	2.238	1.903	171.891
	B11	8.891	19.33	3.037	1.83	176.912
	coinfection with C. sp. 8, 9	7.033	20.501	2.593	1.988	176.34
	spore1			3.271	2.926
	spore2			2.892	2.351
	average	7.962	19.9155	2.94825	2.27375	176.626
	STD	1.3138	0.828022	0.283673	0.486472	0.404465
	Max	8.891	20.501	3.271	2.926	176.912
	Min	7.033	19.33	2.593	1.83	176.34
	SA 98 (1517)	in C. sp. 3
	SA 8 (1460)	6.667	25.678	2.325	2.15	175.935	spore of bad quality
Ceratomyxa sp. 7 = clade A - probably Ceratomyxa cottoidii	A 16	5.83	13.278	2.615	2.001	120.025
		6.127	13.084	2.582	1.771	172.94
				2.206	1.519
				2.384	1.882
	average	5.9785	13.181	2.44675	1.79325	146.483
	STD	0.210011	0.137179	0.190174	0.205544	37.4166
	Max	6.127	13.278	2.615	2.001	172.94
	Min	5.83	13.084	2.206	1.519	120.025
	A11	7.378	15.53	2.515	2.033	164.15		58.363	9.277	protáhlé pl.
		8.173	17.276	2.538	1.864	153.214
		8.647	17.399	2.652	1.882	178.079
		9.407	15.226	2.321	1.945	179.405
		6.606	13.608	2.693	2.208	160.652
		8.517	14.513	2.927	2.266	140.077
		7.569	15.319	2.708	2.115	157.434
		8.429	17.357	2.107	1.794	181.775
		8.059	15.02	2.199	2.116	187.729
		9.672	16.538	2.663	1.823	175.153
		7.37	13.63	2.589	2.035	175.721
		8.651	16.565	2.647	1.956	170.381
		7.301	15.108	2.693	1.943	174.183
		7.911	15.89	2.297	1.974	165.032
		7.82	16.44	2.696	2.083	174.892
				2.798	1.832
	average	8.10067	15.6946	2.56519	1.99181	169.192
	STD	0.819062	1.23727	0.224869	0.139553	12.476
	Max	9.672	17.399	2.927	2.266	187.729
	Min	6.606	13.608	2.107	1.794	140.077
	A14	8.262	18.484	2.627	1.854	175.831		20.321	7.533
		6.95	18.997	2.659	2.154	161.009		30.417	12.733
		8.08	19.197	2.926	1.781	167.176
		8.458	19.293	2.563	2.08	171.424
		5.557	15.061	2.72	1.875	172.072
		7.154	18.231	2.497	1.754	175.141
		7.347	16.099	2.757	2.263	146.759
		8.051	17.637	2.37	1.938	173.309
		7.617	19.936	2.441	1.654	168.111
		7.552	18.396	2.741	1.927	166.035
		8.277	17.786	2.305	2.158
	average	7.57318	18.1015	2.60055	1.94891	167.687
	STD	0.831895	1.43551	0.186171	0.192313	8.64378
	Max	8.458	19.936	2.926	2.263	175.831
	Min	5.557	15.061	2.305	1.654	146.759
	C10	7.342	15.471	2.293	1.76	141.733	12.117
		6.471	16.191	2.747	1.609	154.288	a lots of triradial spores
		6.223	14.484	2.599	1.832
	average	6.67867	15.382	2.54633	1.73367	148.011								0
	STD	0.587694	0.856973	0.231537	0.113808	8.87773
	Max	7.342	16.191	2.747	1.832	154.288
	Min	6.223	1.43551	2.293	1.609	141.733
	A26	6.621	16.895	2.773	2.09	177.523	one spore only
				2.511	1.881
	C6	6.6	16.09			166.442	nice pics of plasmodia	14.58	13.928	round
								16.255	15.325	round
								12.612	9.707	36.689	with a tail
								15.369	13.861
	C7						plasmodia only
	SA3	5.599	15.21	2.218	1.866	157.161	44.597
		7.562	15.96	2.409	2.051	178.26
		5.545	11.685	2.771	2.303	154.166
		6.193	14.23	2.508	2.169	152.739
		5.242	14.833	1.6	1.474	162.196
				1.62	1.441
				2.733	1.682
	average	6.0282	14.3836	2.26557	1.85514	160.904
	STD	0.924054	1.63371	0.485679	0.337719	10.3559
	Max	7.562	15.96	2.771	2.303	178.26
	Min	5.242	11.685	1.6	1.441	152.739
	C18	7.126	14.298	2.41	1.816	164.841
		8.143	15.213	2.738	1.8	179.321
		7.883	15.574	2.645	2.148	164.409
		7.775	17.467	2.67	2.238	178.193
		7.536	15.808	2.695	2.268	179.243
		7.433	15.077
	average	7.64933	15.5728	2.6316	2.054	173.201
	STD	0.359895	1.06242	0.128551	0.228937	7.84329
	Max	8.143	17.467	2.738	2.268	179.321
	Min	7.126	14.298	2.41	1.8	164.409
	SA4	9.363	17.132	2.814	1.963	178.287
		8.357	16.47	2.678	2.244	174.925
				2.637	2.003
				2.661	2.175
	average	8.86	16.801	2.6975	2.09625	176.606
	STD	0.711349	0.468105	0.079467	0.134762	2.37729
	Max	9.363	17.132	2.814	2.244	178.287
	Min	8.357	16.47	2.637	1.963	174.925
	SA14	6.807	14.938	2.305	1.739	179.918
		6.496	14	2.098	1.739	170.326
		5.754	12.685	2.507	1.861	175.486
		6.35233	13.8743	2.30333	1.77967	175.243
		0.541001	1.13174	0.204505	0.0704367	4.8006
	average	5.19007	11.3258	1.88357	1.43782	175.243
	STD	2.62691	5.75458	0.949698	0.766012	3.91968
	Max	6.807	14.938	2.507	1.861	179.918
	Min	0.541001	1.13174	0.204505	0.0704367	170.326
	SA134	5.612	12.525	2.305	1.933
	SA42	7.2	15.67	3.332	2.628	170.231	Plasmodium	13.874
		8.42	17.695	3.07	1.951	178.724		13.621
		6.673	12.975	2.776	2.161	141.921
		5.499	14.019	2.424	1.798
				2.868	2.125
				2.313	1.949
	average	6.948	15.0898	2.9005	2.1345	163.625
	STD	1.21182	2.06096	0.390502	0.361086	19.2702
	Max	8.42	17.695	3.332	2.628	178.724
	Min	5.499	12.975	2.313	1.798	141.921
	SA77	5.745	16.678	2.491	1.508	174.99	asi C. sp.6
	coinfection with C. sp. 6	7.808	15.026	2.556	1.845	185.7	C. cottoidii
		8.382	14.036	2.312	1.681	209.875
		9.428	15.779	2.477	1.797	178.682
		18.866	8.378	2.746	2.405	184.405
		7.299	20.058	2.645	1.884	173.642
		7.068	20.696	3.004	1.991
				2.835	1.949
				2.911	1.758
				2.67	2.061
	SA47	5.843	17.455	2.619	2.035	162.796
		5.51	16.401	2.503	1.901	172.302
		6.286	17.468	2.474	1.9	168.176
		6.62	17.008	2.149	1.843	173.49
		5.918	18.277	3.321	2.256	159.617
		6.215	16.407	2.385	2.104	169.442
		6.016	17.39	2.907	2.167	172.637
		6.481	14.788	2.668	2.155	175.961
		6.202	15.686	2.561	1.982	178.367
		7.128	17.426	2.905	2.217	179.078
				2.755	2.062
				3.056	2.035
				2.69	2.026
				2.752	2.233
				2.812	1.833
				2.525	2.24
				2.836	2.193
				2.842	1.825
				2.734	1.652
	average	6.2219	16.8306	2.71021	2.03468	171.187
	STD	0.451701	1.0238	0.258597	0.172078	6.339
	Max	7.128	18.277	3.321	2.256	179.078
	Min	5.51	14.788	2.149	1.652	159.617
Ceratomyxa sp. 8	B 11
	coinfection with C. sp. 6,8,9
newly measured	A3	8.668	14.864	2.126	1.694	131.947
		8.207	14.944	2.438	1.693	178.786
		9.758	18.536	2.559	2.240	175.588
		8.307	16.231	2.841	1.687	165.260
		8.630	16.326	2.122	1.987	129.106
	A7							18.419	5.899
	A8	6.816	15.784	2.747	2.419	151.202
	A10	8.961	18.792	2.506	2.187	161.182
		9.229	21.865	2.894	1.871	137
		8.366	18.318	2.734	1.638	175.785
		6.892	18.777	2.797	1.827	164.521
		8.260	19.266	2.506	1.832	166.912
		8.047	18.991	2.695	1.840	173.810		67.382	6.060	teary shape, another filament shape- more branches (not measured)
		6.621	17.333	2.425	1.739	177.749		30.347	12.631	teary shape
		7.828	19.594	2.362	1.871	169.890
		7.323	17.944	2.109	1.725	170.866
		7.780	18.023	2.810	1.679	176.010
		8.779	17.681	2.565	1.692	176.337
	A15	6.802	16.823	2.179	1.810	172.601
	A16	8.241	18.441	2.453	1.744	178.815
	C3	6.664	17.813	2.683	2.064	170.327
	C16	5.991	12.664	2.705	2.122	119.009
	C17	7.583	16.302	2.778	2.128	177.510
		7.011	16.434	2.452	1.860	161.237
		7.538	16.139	2.912	2.174	164.932
		7.761	16.245	2.726	1.712	171.764
	C18	8.109	15.737	2.863	2.354	176.503
		7.609	15.819	2.473	2.048	178.398
	C20	5.602	16.227	2.470	1.779	128.915
C. cottoidii	A3	8.668	14.864	2.126	1.694	131.947
		8.207	14.944	2.438	1.693	178.786
		9.758	18.536	2.559	2.240	175.588
		8.307	16.231	2.841	1.687	165.260
		8.630	16.326	2.122	1.987	129.106
	A7							18.419	5.899
	A8	6.816	15.784	2.747	2.419	151.202
	A10	8.961	18.792	2.506	2.187	161.182
		9.229	21.865	2.894	1.871	137
		8.366	18.318	2.734	1.638	175.785
		6.892	18.777	2.797	1.827	164.521
		8.260	19.266	2.506	1.832	166.912
		8.047	18.991	2.695	1.840	173.810		67.382	6.060	teary shape, another filament shape- more branches (not measured)
		6.621	17.333	2.425	1.739	177.749		30.347	12.631	teary shape
		7.828	19.594	2.362	1.871	169.890
		7.323	17.944	2.109	1.725	170.866
		7.780	18.023	2.810	1.679	176.010
		8.779	17.681	2.565	1.692	176.337
	A11	7.378	15.53	2.515	2.033	164.15
		8.173	17.276	2.538	1.864	153.214
		8.647	17.399	2.652	1.882	178.079
		9.407	15.226	2.321	1.945	179.405
		6.606	13.608	2.693	2.208	160.652
		8.517	14.513	2.927	2.266	140.077
		7.569	15.319	2.708	2.115	157.434
		8.429	17.357	2.107	1.794	181.775
		8.059	15.02	2.199	2.116	187.729
		9.672	16.538	2.663	1.823	175.153
		7.37	13.63	2.589	2.035	175.721
		8.651	16.565	2.647	1.956	170.381
		7.301	15.108	2.693	1.943	174.183
		7.911	15.89	2.297	1.974	165.032
		7.82	16.44	2.696	2.083	174.892
	A14	8.262	18.484	2.627	1.854	175.831		20.321	7.533
		6.95	18.997	2.659	2.154	161.009		30.417	12.733
		8.08	19.197	2.926	1.781	167.176
		8.458	19.293	2.563	2.08	171.424
		5.557	15.061	2.72	1.875	172.072
		7.154	18.231	2.497	1.754	175.141
		7.347	16.099	2.757	2.263	146.759
		8.051	17.637	2.37	1.938	173.309
		7.617	19.936	2.441	1.654	168.111
		7.552	18.396	2.741	1.927	166.035
		8.277	17.786	2.305	2.158
	A15	6.802	16.823	2.179	1.810	172.601
	A16	8.241	18.441	2.453	1.744	178.815
	A26	6.621	16.895	2.773	2.09	177.523
				2.511	1.881
	C3	6.664	17.813	2.683	2.064	170.327
	C16	5.991	12.664	2.705	2.122	119.009
	C17	7.583	16.302	2.778	2.128	177.510
		7.011	16.434	2.452	1.860	161.237
		7.538	16.139	2.912	2.174	164.932
		7.761	16.245	2.726	1.712	171.764
	C18	8.109	15.737	2.863	2.354	176.503
		7.609	15.819	2.473	2.048	178.398
	C20	5.602	16.227	2.470	1.779	128.915
	SA134	5.612	12.525	2.305	1.933

## Sheet: cottoidii
sample	L	T	PCL	PCW	angle		plasmodium		Excluded measurements - damaged/shrinked spore
A3	8.668	14.864	2.126	1.694	131.947				A8	6.816	15.784	2.747	2.419	151.202
	8.207	14.944	2.438	1.693	178.786
	9.758	18.536	2.559	2.24	175.588				C16	5.991	12.664	2.705	2.122	119.009
	8.307	16.231	2.841	1.687	165.26				C20	5.602	16.227	2.47	1.779	128.915
	8.63	16.326	2.122	1.987	129.106				A10	newly measured
A7							18.419	5.899	A11	6.606	13.608	2.693	2.208	160.652
A10	9.103	19.206	2.728	2.394	157.899					8.517	14.513	2.927	2.266	140.077
	9.005	21.129	2.584	2.248	177.257					8.429	17.357	2.107	1.794	181.775
			2.729	2.225						7.37	13.63	2.589	2.035	175.721
			2.881	2.03					A14	7.617	19.936	2.441	1.654	168.111
A11	7.378	15.53	2.515	2.033	164.15					5.557	15.061	2.72	1.875	172.072
	8.173	17.276	2.538	1.864	153.214
	8.647	17.399	2.652	1.882	178.079
	9.407	15.226	2.321	1.945	179.405
	7.569	15.319	2.708	2.115	157.434
	8.059	15.02	2.199	2.116	187.729
	9.672	16.538	2.663	1.823	175.153
	8.651	16.565	2.647	1.956	170.381
	7.301	15.108	2.693	1.943	174.183
	7.911	15.89	2.297	1.974	165.032
	7.82	16.44	2.696	2.083	174.892
A14	8.262	18.484	2.627	1.854	175.831		20.321	7.533
	6.95	18.997	2.659	2.154	161.009		30.417	12.733
	8.08	19.197	2.926	1.781	167.176
	8.458	19.293	2.563	2.08	171.424
	7.154	18.231	2.497	1.754	175.141
	7.347	16.099	2.757	2.263	146.759
	8.051	17.637	2.37	1.938	173.309
	7.552	18.396	2.741	1.927	166.035
	8.277	17.786	2.305	2.158
A15	6.802	16.823	2.179	1.81	172.601
A16	8.241	18.441	2.453	1.744	178.815
A26	6.621	16.895	2.773	2.09	177.523
			2.511	1.881
C3	6.664	17.813	2.683	2.064	170.327
C17	7.583	16.302	2.778	2.128	177.51
	7.011	16.434	2.452	1.86	161.237
	7.538	16.139	2.912	2.174	164.932
	7.761	16.245	2.726	1.712	171.764
C18	8.109	15.737	2.863	2.354	176.503
	7.609	15.819	2.473	2.048	178.398
average	8.00908	16.9815	2.57963	1.99265	168.383	L:	8.0 ± 0.8 (6.6-9.8)
STD	0.792738	1.50349	0.215867	0.188452	12.5641	T:	17.0 ± 1.5 (14.9-21.1)
Max	9.758	21.129	2.926	2.394	187.729	PCL:	2.6 ± 0.2 (2.1-2.9)
Min	6.621	14.864	2.122	1.687	129.106	PCW:	2.0 ± 0.2 (1.7-2.4)
						angle	slightly concave
Ceciles paper:
C. cottoidii	6.5–8.0	17.0–22.0	2.3–3.0	2.0–3.0
	(7.1 ± 0.6)	(18.2 ± 1.7)	(2.7 ± 0.4)	(2.4 ± 0.4)
