# Supplementary material for: Life in a rock pool: Radiation and population genetics of myxozoan parasites in hosts inhabiting restricted spaces
Source: PLoS One. 2018 Mar 21;13(3):e0194042. doi: 10.1371/journal.pone.0194042 (PMC5862482; doi:10.1371/journal.pone.0194042)
Supplement: S1 Dataset — (TXT) [file pone.0194042.s004.txt]

1. Ceratomyxa-SSU rDNA untrimmed dataset (70 sequences, 2466 bp):

>Ceratomyxa_sp._1_MG238438
--------------------------------------------------------------------------------
--------------------------------------------------------------------------------
--------------------------------------------------------------------------------
--------------------------------------------------------------------------------
-------------------CTTGTTGGTAGGGTAGTGGCCTACCAAAGTGGTAACGGGTAACGGGGAATCAGGGTTTGAT
TCCGGAGAGGGAGCCTTAGAAACGGCTACCACGTCCAAGGAAGGCAGCAGGCGCGCAAATTACCCACT-CTAGATACTGG
GAGGTAGTGACGAGAAAT---AATGGAGGCACC-CTT-TAAGGGGGCCGTCTGTAATGAACGAAACACAAAAACGTCG--
-GTGAGG--ACCTACTGGAGGGCAAGTCTGGTGCCAGCAGCCGCGGTAATTCCAGCTCCAGTAGT---------------
---------------------------------------GTATATCAACATTGTTGCGCTTAAAACGCTCGTAGTTGGGT
TGCAGTGTTGAAGTGTGTC-TTGTTT------TATACGGACAAGACTCGTTGGAAAGGTGGTCACAA-------------
--------------------------------GAGCGTGTCAACCAGGTATAACACATGAATTATTGAGTATTTTGAA-A
GTTTTAACTAACT-------------------------------------------------------------------
-----------GACCTGGT-----------------ACAGGAT------------------------------GTG---C
CTTGAATAAAGCATAATGCTAAAAGTAAGCT---AGAAGCTT-GGGTGTAA-TAGCATGGAACGAATAGAGACC------
--------------------------------------------------------------------------------
--------------------------------------------AAGGGTGCGAAGGCGCCCGCCTTGGATGAAGG----
-----GAGGTCTAAATGACCAAGAGGAAAGTTTGCGGGCACTGGTACTTTGGGGCGAGAGGTGAAATTCTTAGA-CCCCC
AAAAGACGGACTGCTGCGAAGGCATTTGCCAAAGATGTTTCCATTAATCAAGAACGAAGGTCAGAGGATCGAAGACGATC
AGACACCGTCCTAGTTTTGACAGAAAACTCTGCCGGC-GTAGGTGGGCAGCGAACACTCTTG--------TAGGAGAGA-
--------------------ATCACTGCGACCTTGGGGGAAACCT-GAGCTTTCGGGCTGCTGGGAGA-ATATTG----C
TGCAAGGCTGAAATTTAAAGAAATTGACGGAGAGGCACCACCAGGAGTGGAGCTTGCGGCTTAATTTGACTCAACACGGG
GAAACTCACCGGGTCCAGACATTGGAAGGATTGACAGAGTGGTGGATCTTTCATGATTCAGTGAATGGTGGTGCTTGGCC
GTTCTTAGTTGGT-GGA---GTGATCTGTCAGGTTTATTCCGGTAACGAGCGAGACCGTGGTC-----------------
------------------------------------------TTC-----------------------------------
-----------------------ATTTGTGTTGCGTTGCAATGCAGCCCTCCTGCGGGGG--------------------
-----------------GGTGTGGTTAAAAGAACGATGGAGAGACTATCGGTG-----CGAAGCCGGCGGAAGCGCGGCA
ATAACGGGTCTGTGATGCCCTGCGATGTCCTGGGCTGCACGCGTGCTACAATGGCAGGAAAAGAAGGTA---G-------
CTGGCCCGGGAG-GG-TTGGCGAAGC-GTGAATTCCTGCCGCGATGGGGACTGAGCCTTGCAATTATTGCTCACGAAAGA
GGAATTCCTCGTAGACACAGGTCATGAGCCTGTGTCGAATACGTCTCTGCCTCTTGTAC---------------------
--------------------------------------------------------------------------------
------------------------------------------------------------------
>Ceratomyxa_sp._1_MG238439
--------------------------------------------------------------------------------
--------------------------------------------------------------------------------
--------------------------------------------------------------------------------
--------------------------------------------------------------------------------
-------------------CTTGTTGGTAGGGTAGTGGTCTACCAAAGTGGTAACGGGTAACGGGGAATCAGGGTTTGAC
TCCGGAGAGGGAGCCTTAGAAACGGCTACCACGTCCAAGGAAGGCAGCAGGCGCGCAAATTACCCACT-CTAGATACTGG
GAGGTAGTGACGAGAAAT---AATAGAGGCACC-CTT-TAAGGGGGCCGTCTGTAATGAACGAAACACAAAAACGTCG--
-GTGAGG--ACCTACTGGAGGGCAAGTCTGGTGCCAGCAGCCGCGGTAATTCCAGCTCCAGTAGT---------------
---------------------------------------GTATATCAACATTGTTGCGCTTAAAACGCTCGTAGTTGGGT
TGCAGTGTTGAAGTGTGTC-TTGTTT------TATACGGACAAGACTCGTTGGAAAGGTGGTCACAA-------------
--------------------------------GAGTGTGTCAACCAGGTATAACACATGAATTATTGAGTATTTTGAA-A
GTTTTAACTAACT-------------------------------------------------------------------
-----------GACCTGGT-----------------AAAGGAT------------------------------GTG---C
CTTGAATAAAGCATAATGCTAAAAGTAAGCT---AGAAGCTT-GGGTGTAA-TAGCATGGAGCGAATAGAGACC------
--------------------------------------------------------------------------------
--------------------------------------------AAGGGTGCGAAGGCGCCCGTCTTGGATGAAGG----
-----GAGGTCTAAATGACCAAGAGGAAAGTTTGCGGGCACTGGTACTTTGGGGCGAGAGGTGAAATTCTTAGA-CCCCC
AAAAGACGGACTGCTGCGAAGGCATTTGCCAAAGATGTTTCCATTAATCAAGAACGAAGGTCAGAGGATCGAAGACGATC
AGATACCGTCCTAGTTTTGACAGAAAACTCTGCCGGC-GTAGGTGGGCAGCGAACACTCTTG--------TAGGAGAGA-
--------------------ATCACTGCGACCTTGGGGGAAACCT-GAGCTTTCGGGCTGCTAGGAGA-ATATTG----C
TGCAAGGCTGAAATTTAAAGAAATTGACGGAGAGGCACCACCAGGAGTGGAGCTTGCGGCTTAATTTGACTCAACACGGG
GAAACTCACCGGGTCCAGACATTGGAAGGATTGACAGAGTGGTGGATCTTTCATGATTCAGTGAATGGTGGTGCATGGCC
GTTCTTAGTTGGT-GGA---GTGATCTGTCAGGTTTATTCCGGTAACGAGCGAGACTGTGGTC-----------------
------------------------------------------TTC-----------------------------------
-----------------------ATTTGTGTTGCGTTGCAATGCAGCCCTCCTGCGGGGG--------------------
----------------GGTGAGGGTTAAAACAACGATGGAGAGACTATCGGTG-----CTAAGCCGGCGGAAGCGCGGCA
ATAACAGGTCTGTGATGCCCTGCGATGTCCTGGGCTGCACGCGTGCTACAATGGCAGGAAAAGAAGGTA---G-------
CTGGCCCGGGAG-GG-TTGGCGAAGC-GTGAATTCCTGCCGCGATGGGGACTGAGCCTTGCAATTATTGCTCACGAAAGA
GGAATTCCTCGTAGACACAGGTCATGAGCCTGTGTCGAATACGTCTCTGCCTCTTGTAC---------------------
--------------------------------------------------------------------------------
------------------------------------------------------------------
>Ceratomyxa_sp._2_ MG238440
--------------------------------------------------------------------------------
--------------------------------------------------------------------------------
--------------------------------------------------------------------------------
--------------------------------------------------------------------------------
-------------------CTAGTTGGTAGGGTAGTGGCCTACCAAAGTGGTAACGGGTAACGGGGAATCAGGGTTTGAT
TCCGGAGAGGGAGCCTTAGAAACGGCTACCACGTCCAAGGAAGGCAGCAGGCGCGCAAATTACCCACT-CTAGATACTGG
GAGGTAGTGACGAGAAAT---AATGGGGGCACT-CTA--ATGAGGGCCGTCTGTAATGAACGAAACACAAAAGCGTCG--
-GTGAGG--ACCCACTGGAGGGCAAGTCTGGTGCCAGCAGCCGCGGTAATTCCAGCTCCAGTAGT---------------
---------------------------------------GTATATCAACATTGTTGCGCTTAAAACGCTCGTAGTTGGGT
TAGAGTGTTAGAGTGTGCC-CTGTGT---------GTTTGCATGGGGCATGTTAAAGGTTTTTGCCC-------------
--------------------------ACTTGTGAGCGTGAACCATATGGATAACACATGAACTATCGTGTATTTGGGG-G
GTTTTGATTAACA-------------------------------------------------------------------
-----------CCGCAAGT---------------AAGTAAAAT------------------------------GTG---C
CTTGAATAAAGCATAATGCTAAAAGTAAGCG-ACAAAAGCTT-GAGTGTAA-TAGCATGGAACGAATAGTGACC------
--------------------------------------------------------------------------------
--------------------------------------------AAAGGTGCGGAGGTGCCCGTCTCGGTGAAAAGG---
-----GAGGTCTAAATGACCAAGAGGAAAGTTTGCGGGCACTGGTACTTTGGGGCGAGAGGTGAAATTCTTAGA-CCCCC
AAAAGACGGACTACTGCGAAGGCATTTGCCAAAGATGTTTCCGTTAATCAAGAACGAAGGTCAGAGGATCGAAGACGATC
AGATACCGTCCTAGTTTTGACAGAAAACTCTGCCGGC-GTAG-TGGGCAGCGATCACCCTGT---------AAGGTAGA-
--------------------ATCACTGCGACCTTGGGGGAAACCT-GAGCTTTCGGGCTGCTGGGAGA-ATATCG----C
TGCAAGGCTG-AATTTAAAGAAATTGACGGAGAGGCACCACCAGGAGTGGAGCTTGCGGCTT-ATTTGACTCA-CACGGG
GAAACTCACCGGGTCCAGACATTGGAAGGATTGACAGAGTGGTGGATCTTTCATGATTCAGTGAATGGTGGTGCATGGCC
GTTCTTAGTTGGT-GGA---GTGATCTGTCAGGTTTATTCCGGTAACGAGCGAGACCGTGGTC-----------------
------------------------------------------TTT-----------------------------------
-----------------------ATTTCGATAAAATGCTGTCCGGCAGCTTTCCTAAGGG--------------------
---------------AAAGTTGACGGTGCAGGACAATAGAGAGACTATCGGTG-----CAAAGCCGGCGGAAGCGCGGCA
ATAACAGGTCTGTGATGCCCTGCGATGTCCTGGGCTGCACGCGTGCTACAATGGCAGGAAAAGAAGGTA---G-------
CTGGCCCGGGAG-GG-TCGGCGAAGC-GTGAATTCCTGCCGCGATGGGGACTGAGCCTTGCAATTATTGCTCACGAAAGA
GGAATTCCTCGTAGACGCAGGTCAKGAGCCTGTGTKGAATACGTCTCTGCCTCTTGTAC---------------------
--------------------------------------------------------------------------------
------------------------------------------------------------------
>Ceratomyxa_sp._2_MG238441
--------------------------------------------------------------------------------
--------------------------------------------------------------------------------
--------------------------------------------------------------------------------
--------------------------------------------------------------------------------
-------------------CTAGTTGGTAGGGTAGTGGCCTACCAAAGTGGTAACGGGTAACGGGGAATCAGGGTTTGAT
TCCGGAGAGGGAGCCTTAGAAACGGCTACCACGTCCAAGGAAGGCAGCAGGCGCGCAAATTACCCACT-CTAGATACTGG
GAGGTAGTGACGAGAAAT---AATGGGGGCACC-CTA-AAAGGGGGCCGTCTGTAATGAACGAAACACAAAAGCGTCG--
-GTGAGG--ACCCACTGGAGGGCAAGTCTGGTGCCAGCAGCCGCGGTAATTCCAGCTCCAGTAGT---------------
---------------------------------------GTATATCAACATTGTTGCGCTTAAAACGCTCGTAGTTGGGT
TAGAGTGTTTAAGCAGGCC-CGGTGT------CATGGACATGGGGTAGGTTGGAAAGGTTTTTGCCC-------------
--------------------------ACTTGTGAGCGTCAACCATAT-GAAAACACATGAACTATCGTGTATTTGGGG-G
GTTTTGATTAACA-------------------------------------------------------------------
-----------AAACAGGT---------------AAGTAAAAT------------------------------GTG---C
CTTGAATAAAGCATAATGCTAAAAGTAAGCG-ACGAAAGCTG-GAGTGTAA-TAGCATGGAACGAATAGTGGCC------
--------------------------------------------------------------------------------
--------------------------------------------AAGGGTGCGATGGTGCCCGTCTCCTTGAAAAAGA--
-----GAGGTCTAAATGACCTAGAGGAAAGTTTGCGGGCACTGGTACTTTGGGGCGAGAGGTGAAATTCTTAGA-CCCCC
AAAAGACGGACTACTGCGAAGGCATTTGCCAAAGATGTTTCCGCTAATCAAGAACGAAGGTCAGAGGATCGAAGACGATC
AGATACCGTCCTAGTTTTGACAGAAAACTCTGCCGGC-GTAGGTGGGCAGCGATCACCCTTG--------AAGGGTAGA-
--------------------ATCACTGCGACCTTGGGGGAAACCT-GAGCCTTCGGGCTGCTGGGAGA-ATATCG----C
TGCAAGGCTGAAATTTAAAGAAATTGACGGAGAGGCACTACCAGGAGTGGAGCTTGCGGCTTAATTTGACTCAACACGGG
GAAACTCACCGGGTCCAGACATTGGAAGGATTGACAGAGTGGTGGATCTTTCATGATTCAGTGAATGGTGGTGCATGGCC
GTTCTTAGTTGGT-GGA---GTGATCTGTCAGGTTTATTCCGGTAACGAGCGAGACCGTGGTC-----------------
------------------------------------------TTT-----------------------------------
-----------------------ATTTGGATGGAATGTTGCCGGGCAGTTTTCCAACGGG--------------------
----------------GAATTGCCGGTAGCTGAAAATGGAGAGACTATCGGTG-----CAAAGCCGGCGGAAGCGCGGCA
ATAACAGGTCTGTGATGCCCTGCGATGTCCTGGGCTGCACGCGTGCTACAATGGCAGGAAAAGAAGGTA---G-------
CTGGCCCGAGAG-GG-TCGGCGAAGC-GTGAATTCCTGCCGCGATGGGGACTGAGCCTTGCAATTATTGCTCACGAAAGA
GGAATTCCTCGTAGACGCAGGTCATGAGCCTGTGTCGAATACGTCTCTGCCTCTTGTAC---------------------
--------------------------------------------------------------------------------
------------------------------------------------------------------
>Ceratomyxa_sp._3_MG238444
--------------------------------------------------------------------------------
--------------------------------------------------------------------------------
--------------------------------------------------------------------------------
--------------------------------------------------------------------------------
-------------------CTAGTTGGTAGGGTAGTGGCCTACCAAGGTGGTAACGGGTAACGGGGAATCAGGGTTTGAT
TCCGGAGAGGGAGCCTTAGAAACGGCTACCACGTCCAAGGAAGGCAGCAGGCGCGCAAATTACCCACT-CTAGACACTGG
GAGGTAGTGACGAGAAAT---AACAGGGGCACC-CTA-CAAGGGGGCCGTCTGTAATGAACGAAACACAAAAGCAACG--
-GTGAGG--ACCTACTGGAGGGCAAGTCTGGTGCCAGCAGCCGCGGTAATTCCAGCTCCAGTAGT---------------
---------------------------------------GTATATCAACATTGTTGCGCTTAAAACGCTCGTAGTTGGGT
TGGAGTGTTGTAGTGTACC-CTGGTA---AGAAGGGGTGCATGTAACACTAGCTAACATGTACCCTT-------------
--------------------------GGAGTGGGCTGTTAGTTGGTG-AAGAACACTTTTTGTATCGGGCACCTTGTT-G
GTTTTGAGTAAGC-------------------------------------------------------------------
-----------AACATGGTG--------------AAATGCAGT------------------------------GTG---C
CTTGAGTAAAGCATAATGTCAATAGTAAGCA--AGGGAGCTT-GTGTGTAA-TAGCATGGAACGAAAAGATGACC-----
--------------------------------------------------------------------------------
--------------------------------------------AAAAACAAAGGAGGGTTCCTTGTGTTCGCCATCCTA
GCGATGGGGTCTAGCTGTCCAAGAGGAAAGTTTGCGGGCACTGGTACTTTGGGGCGAGAGGTGAAATTCTTAGA-CCCCC
AAAAGACGGACTACTGCGAAGGCATTTGCCAAAGATGTTTCCGTTGATCAAGAACGAAGGTCAGAGGATCGAAGACGATC
AGATACCGTCCTAGTTTTGACAGAAAACTCTGCCGGC-GTAGGTGGGCAGCGGCTGGTCACT---------TGACAGGA-
--------------------GCCACTGCGACCTAGGGGGAAACCT-GAGCTTTCGGGCTGCTGGGAGA-ATATTG----C
TGCAAGGCTGAAATTTAAAGAAATTGACGGAGAGGCACCACCAGGAGTGGAGCTTGCGGCTTAATTTGACTCAACACGGG
GAAACTCACCGGGTCCAGACATTGGAAGGATTGACAGAGTGGTGGATCTTTCATGATTCAGTGAATGGTGGTGCATGGCC
GTTCTTAGTTGGT-GGA---GTGATCTGTCAGGTTTATTCCGGTAACGAGCGAGACCGTGGTC-----------------
------------------------------------------TCC-----------------------------------
-----------------------GTTTGGTTTTTTGATTTGGAGGCGTCCTCCCGTAGGG--------------------
---------------------TGCTGGGTTAAACAACGGAGAGACTATCGGTG-----CCAAGCCGGCGGAAGCGCGGCA
ATAACAGGTCTGTGATGCCCTGCGATGTCCTGGGCTGCACGCGAGCTACAATGGGGGAGAAAGAAGGTA---G-------
CTGGCCCGAGGG-GG-TTGGCGGAGC-GTGAATCTCCCCCGCGATGGGGACTGAGCCTTGCAATTATTGCTCACGAAAGA
GGAATTCCTCGTAGACACAGGTCATGAGCCTGTGTCGAATACGTCTCTGCCTCTTGTAC---------------------
--------------------------------------------------------------------------------
------------------------------------------------------------------
>Ceratomyxa_sp._3_MG238443
--------------------------------------------------------------------------------
--------------------------------------------------------------------------------
--------------------------------------------------------------------------------
--------------------------------------------------------------------------------
--------------------------------------------------------------------------------
--------------------------------------------------------------------------------
--------------------------------------------------------------------------------
--------------------------------------------------------------------------------
--------------------------------------------------------------------------------
---------------------------------------------------------ATGTACCCTT-------------
--------------------------GGAGTGGGCTGTTAGTTGGTG-AAGAACACTTTTTGTATCGGGCACCTTGTT-G
GTTTTGAGTAAGC-------------------------------------------------------------------
-----------AACATGGTG--------------AAATGCAGT------------------------------GTG---C
CTTGAGTAAAGCATAATGTCAATAGTAAGCA--AAGGAGCTT-GAGTGTAA-TAGCATGGAACGAAAAGATGACC-----
--------------------------------------------------------------------------------
--------------------------------------------AAAAACAAAGGAGGGTTCCTTGTGTTCGCCATCCTA
GCGATGGGGTCTAGCTGGCCAAGAGGAAAGTTTGCGGGCACTGGTACTTTGGGGCGAGAGGTGAAATTCTTAGA-CCCCC
AAAAGACGGACTACTGCGAAGGCATTTGCCAAAGATGTTTCCGTTGATCAAGAACGAAGGTCAGAGGATCGAAGACGATC
AGATACCGTCCTAGTTTTGACAGAAAACTCTGCCGGC-GTAGGTGGGCAGCGGCTGGTCACT---------TGACAGGA-
--------------------GCCACTGCGACCTAGGGGGAAACCT-GAGCTTTCGGGCTGCTGGGAGA-ATATTG----C
TGCAAGGCTGAAATTTAAAGAAATTGACGGAGAGGCACCACCAGGAGTGGAGCTTGCGGCTTAATTTGACTCAACACGGG
GAAACTCACCGGGTCCAGACATTGGAAGGATTGACAGAGTGGTGGATCTTTCATGATTCAGTGAATGGTGGTGCATGGCC
GTTCTTAGTTGGT-GGA---GTGATCTGTCAGGTTTATTCCGGTAACGAGCGAGACCGTGGTC-----------------
------------------------------------------TCC-----------------------------------
-----------------------GTTTGGTTTTTTGATTTGGAGGCGTCCTCCCGTAGGG--------------------
---------------------TGCTGGGTTAAACAACGGAGAGACTATCGGTG-----CCAAGCCGGCGGAAGCGCGGCA
ATAACAGGTCTGTGATGCCCTGCGATGTCCTGGGCTGCACGCGAGCTACAATGGGGGAGAAAGAAGGTA---G-------
CTGGCCCGAGGG-GG-TTGGCGGAGC-GTGAATCTCCCCCGCGATGGGGACTGAGCCTTGCAATTATTGCTCACGAAAGA
GGAATTCCTCGTAGACACAGGTCATGAGCCTGTGTCGAATACGTCTCTGCCTCTTGTAC---------------------
--------------------------------------------------------------------------------
------------------------------------------------------------------
>Ceratomyxa_cottoidii_MG238427
--------------------------------------------------------------------------------
--------------------------------------------------------------------------------
--------------------------------------------------------------------------------
--------------------------------------------------------------------------------
-------------------CTAGTTGGTAGGGTAGTGGCCTACCAAAGTGGTAACGGGTAACGGGGAATCAGGGTTTGAT
TCCGGAGAGGGAGCCTTAGAAACGGCTACCACGTCCAAGGAAGGCAGCAGGCGCGCAAATTACCCACT-CTAGATACTGG
GAGGTAGTGACGAGAAAT---AATGGGGGCACC-CTA-AAAGGGCGCCGTCTGTAATGAACGAAACACAAAAGCGTCG--
-GTGAGG--ACCTACTGGAGGGCAAGTCTGGTGCCAGCAGCCGCGGTAATTCCAGCTCCAGTAGT---------------
---------------------------------------GTATATCAACATTGTTGCGCTTAAAACGCTCGTAGTTGGGT
TGCAGATCGTATGACGTGA-GCCTTT---ACGGCTCTCGTTACACCAGTCCCTCAGGACTAGTATCACTA----------
--------------------------GCCCTGGAGGACTGTTACGAG--------ATTGAGT-ATCGGAAAGAGGGTC-G
GTTTTGAATAACC-------------------------------------------------------------------
-----------GGCCTG-----------------CTATAAAGT------------------------------GTG---C
CTTGAATAAAGCATAATGCTAGAAGTAAGCT---AGTAGCTC-GAGTGTAA-TAGCATGGAACGAATAGTGACC------
--------------------------------------------------------------------------------
------------------------------------------------AAGGGCGCAAGCCCGCCCCGACAACGACACGG
-----GGGGTCTAAATGACCAAGAGGAAAGTTTGCGGGCACTGGTACTTTGGGGCGAGAGGGGAAATTCTTAGA-CCCCC
AAAAGACCAACTACTGCGAAGGCATTTGCCAAAGATGTTTCCGTTAATCAAGAACGAAGGTCAGAGGATCGAAGACGATC
AGATACCGTCCTAGTTTTGACAGAAAACTCTGCCGGC-GTAGGTGGGCGGCGATCACTCGCA--------AAGAGACGA-
--------------------ATCACCGCGACCTTAGGGGAAACCT-GAGCTTTCGGGCTGCTGGGAGA-ATATTG----C
TGCAAGGCTGAAATTTAAAGAAATTGACGGAGAGGCACCACCAGGAGTGGAGCTTGCGGCTTAATTTGACTCAACACGGG
GAAACTCACCGGGTCCAGACATTGGAAGGATTGACAGAGTGGTGGATCTTTCATGATTCAGTGAATGGTGGTGCATGGCC
GTTCTTAGTTGGT-GGA---GTGATCTGTCAGGTTTATTCCGGTAACGAGCGAGACCGCGGTC-----------------
------------------------------------------TTT-----------------------------------
-----------------------AATTGCTTTTCTCTTTAGTTGTCCCTCCCGGGTCAAC--------------------
------------------------AGGCGGAGAAAATAAAGAGACAATCGGTG-----CAAAGCCGAAGGAAGCGCGGCA
ATAACAGGTCTGTGATGCCCTGCGATGTCCTGGGCTGCACGCGTGCTACAATGGCAGGATAAGAAGGCG---G-------
CTGGCCCGAGCG-GG-TTGGCGAAGC-GTGAATACCTGCCGCGATGGGGACTGAGCCTTGCAATTATTGCTCACGAAAGA
GGAATTCCTCGTAGGCGCAGGTCATGAGCCTGCGTCGAATACGTCTCTGCCTCTTGTAC---------------------
--------------------------------------------------------------------------------
------------------------------------------------------------------
>Ceratomyxa_cottoidii_MG238432
ACCTGGTTGATCCTGCCAGTGGTCATATGCTCGTCTCAAAGACTAAGCCATGCATGTCCAAGTTCATAACTTT-------
ATGTTGAAACTGCGAATGGCTCAGTAAATCGGTTATAGTCCGTTCTGCAAACGAGAGCGCGGATAACCGTGGCAAATCTA
GAGCTAACACGAAGAAGGTCTCCGAGGAGAGCATTTACTAAAGTCGAAACGTACCCTCCTCTAGGT--------------
-----------------------AGGGTACGGAGAGTGAGTGAAAGTAACTGTACAACCGGCTGCAAAGACGGTGAGTAG
GAAGGAATTTCTGCCCTATCAACTAGGCAGGGTAGTGGCCTACCAAAGCGGTAACGGGTAACGGGGAATCAGGGTTTGAT
TCCGGAGAGGGAGCCTTAGAAACGGCTACCACGTCCAAGGAAGGCAGCAGGCGCGCAAATTACCCACT-CTAGATACTGG
GAGGTAGTGACGAGAAAT---AATGGGGGCACC-CTA-AAAGGGCGCCGTCTGTAATGAACGAAACACAAAAGCGTCG--
-GTGAGG--ACCTACTGGAGGGCAAGTCTGGTGCCAGCAGCCGCGGTAATTCCAGCTCCAGTAGT---------------
---------------------------------------GTATATCAACATTGTTGCGCTTAAAACGCTCGTAGTTGGGT
TGCAGATCGTACGAGAGTA-GCCTTT---TGGGCGACTCTTTAGAAATCCTTTAGAGGCTAGTATTTTATT---------
--------------------------ACCTCTAGAAGACGGTACGAG--------ATTGACT-ATCGGAAAGACGGCC-C
GTTTTCAATAACC-------------------------------------------------------------------
-----------CGCCTG-----------------CTATAAAGT------------------------------GTG---C
CTTGAATAAAGCATAATGCTAAAAGTAAGCT---AGTAGCTC-GAGTGTAA-TAGCATGGAACGAATAGTGACC------
--------------------------------------------------------------------------------
------------------------------------------------AAGGGCGCAAGCCCGCCCTGTCAATTGACACA
G----GGGGTCTCAATGACCAAGAGGAAAGTTTGCGGGCACTGGTACTTTGGGGCGAGAGGTGAAATTCTTAGACCCCCC
AAAAGACCAACTACTGCG-AGGCATTTGCCAA-GATGTTTCCGGTAATCAAGAACGAAGGTCAGAGGATCGAAGACGATC
AGATACCGTCCTAGTTTTGACAGAAAACTCTGCCGGC-GTAGGTGGGCGGCGATCACTCGCA--------AAGAGACGA-
--------------------ATCACCGCGACCTTAGGGGAAACCT-GAGCTTTCGGGCTGCTGGGAGA-ATATTG----C
TGCAAGGCTGAAATTTAAAGAAATTGACGGAGAGGCACCACCAGGAGTGGAGCTTGCGGCTTAATTTGACTCAACACGGG
GAAACTCACCGGGTCCAGACATTGGAAGGATTGACAGAGTGGTGGATCTTTCATGATTCAGTGAATGGTGGTGCATGGCC
GTTCTTAGTTGGT-GGA---GTGATCTGTCAGGTTTATTCCGGTAACGAGCGAGACCGCGGTC-----------------
------------------------------------------TTT-----------------------------------
-----------------------AATTGGCTTCCATTAATTAAACCTTTCACCGGGTTTA--------------------
-----------------------ATGGTGGTCGAAATAAAGAGACAATCGGTG-----CAAAGCCGGCGGAAGCGCGGCA
ATAACAGGTCTGTGATGCCCTGCGATGTCCTGGGCTGCACGCGTGCTACAATGGCAGGATAAGAAGGCG---G-------
CTGGCCCGAGCG-GG-TTGGCGAAGC-GTCAATACCTGCCGCGATGGGGACTGAGCCTTGCAATTATTGCTCACGAAAGA
GGAATTCCTCGTAGGCGCAGGTCATGAGCCTGCGTCGAATACGTCTCTGCCTCTTGTACACACCGCCCGTCGCTACTACC
GATGGGGGGCTCGCAGAGGCGGCCAGAGAGCCCTGCATTCAATTTGCCTGTCTCCACGGCCTACGATGCGAGTAGCCTAG
AGGAAGTAAAAGTCGTAACAAGGTTTCCGTAGGTGAACCTGCGGAAG-------------------
>Ceratomyxa_sp._5_MG238450
--------------------------------------------------------------------------------
--------------------------------------------------------------------------------
--------------------------------------------------------------------------------
--------------------------------------------------------------------------------
-----------------------------------------------------------------------------GAT
TCCGGAGAGGGAGCCTTAGAAACGGCTACCACGTCCAAGGAAGGCAGCAGGCGCGCAAATTACCCACT-CTAGATACTGG
GAGGTAGTGACGAGAAAT---AATGGGGGCACC-CCA-AAGGGGCGCCGTCTGTAATGAACGAAACACAAAAGCGTCG--
-GTGAGG--ACCTACTGGAGGGCAAGTCTGGTGCCAGCAGCCGCGGTAATTCCAGCTCCAGTAGT---------------
---------------------------------------GTATATCAACATTGTTGCGCTTAAAACGCTCGTAGTTGGGT
TGCAGATCGTAGGGCTCCC-GTTGTT---TATAGCGGGAGTCTATTGTTGGTTTGAGGTGGCTCCCCCTCTTTTATCAAA
ATAAAAGAAARA--------------ACCATCAAAGACCATTACSTG--------ATTGTAT-ATCGGGTGKAAAGTC-A
ACTTTGATTAGTT-------------------------------------------------------------------
-----------AACTTTATCACG-----------TGGTAAAGT------------------------------GTG---C
CTTGAGTAAAGCATAATGCTAAAAGTAAGCTGAGTGTAGCTA-GAGTGTAA-TAGCATGGAACGAATAATGACCCTAGGG
TGCAGCGACTCT--------------------------------------------------------------------
-----------------------------------------TGCAAAAGAAGAGCTGAGCCCGTCTCGACCATGACGCGA
-----GGGGTCTAAATGACCAAGAGGAAAGTTTGCGGGCACTCGTACTTTGGGGCGAGAGGTGAAATTCTTAGA-CCCCC
AAAAGACGGACTACTGCGAAGGCATTTGCCAAAGATGTTTCCGTTAATCAAGAACGAAGGTCAGAGGATCGAAGACGATC
AGATACCGTCCTAGTTTTGACAGAAAACTCTGCCGGC-GTAGGTGGGCGGCGATCACTCGAA--------AAGAGACGA-
--------------------ATCACCGCGACCTTAGGGGAAACCT-GAGCTTTCGGGCTGCTGGGAGA-ATATTG----C
TGCAAGGCTGAAATTTAAAGAAATTGACGGAGAGGCACCACCAGGAGTGGAGCTTGCGGCTTAATTTGACTCAACACGGG
GAAACTCACCGGGTCCAGACATTGGAAGGATTGACAGAGTGGTGGATCTTTCATGATTCAGTGAATGGTGGTGCATGGCC
GTTCTTAGTTGGT-GGA---GTGATCTGTCAGGTTTATTCCGGTAACGAGCGAGACCGCGGTC-----------------
------------------------------------------TTT-----------------------------------
-----------------------ACTTGTATTATCCAGCGTCTCCCTTGCTCACTAGCGT--------------------
----------GTTTAAGGACGGGAACTGTRAATAAATAAAGAGACAATCGGTG-----CAAAGCCGGCGGAAGCGCGGCA
ATAACAGGTCTGTGATGCCCTGCGATGTCCTGGGCTGCACGCGTGCTACAATGGCAGGAAAAGAAGGCA---G-------
CTGGCCCGAGTG-GG-TTGGCGAAGC-GCGAATACCTGCCGCGATGGGGACTGAGCCTTGCAATTATTGCTCACGAAAGA
GGAAT-CCTCGTAG------------------------------------------------------------------
--------------------------------------------------------------------------------
------------------------------------------------------------------
>Ceratomyxa_sp._5_MG238449
--------------------------------------------------------------------------------
--------------------------------------------------------------------------------
--------------------------------------------------------------------------------
--------------------------------------------------------------------------------
-------------------CTTGTTGGTAGGGTAGTGGCCTACCAAAGTGGTAACGGGTAACGGGGAATCAGGGTTTGAT
TCCGGAGAGGGAGCCTTAGAAACGGCTACCACGTCCAAGGAAGGCAGCAGGCGCGCAAATTACCCACT-CTAGATACTGG
GAGGTAGTGACGAGAAAT---AATGGGGGCACC-CCA-AAGGGGCGCCGTCTGTAATGAACGAAACACAAAAGCGTCG--
-GTGAGG--ACCTACTGGAGGGCAAGTCTGGTGCCAGCAGCCGCGGTAATTCCAGCTCCAGTAGT---------------
---------------------------------------GTATATCAACATTGTTGCGCTTAAAACGCTCGTAGTTGGGT
TGCAGATCGTAGGGCTCCC-GTTGTT---TATAGCGGGAGTCTATTGTTGGTTTGAGGTGGCTCCCCCTCTTTTATCAAA
ATAAAAGAAAGA--------------ACCATCAAAGACCGTTACGTG--------ATTGTAT-ATCGGGTGTAAAGTC-A
ACTTTGATTAGTT-------------------------------------------------------------------
-----------AACTTTATCACG-----------TGGTAAAGT------------------------------GTG---C
CTTGAGTAAAGCATAATGCTAAAAGTAAGCTGAGTGTAGCTA-GAGTGTAA-TAGCATGGAACGAATAATGACCCTAGGG
TGCAGCGACTCT--------------------------------------------------------------------
-----------------------------------------TGCAAAAGAAGAGCTGAGCCCGTCTCGACCATGACGCGA
-----GGGGTCTAAATGACCAAGAGGAAAGTTTGCGGGCACTCGTACTTTGGGGCGAGAGGTGAAATTCTTAGA-CCCCC
AAAAGACGGACTACTGCGAAGGCATTTGCCAAAGATGTTTCCGTTAATCAAGAACGAAGGTCAGAGGATCGAAGACGATC
AGATACCGTCCTAGTTTTGACAGAAAACTCTGCCGGC-GTAGGTGGGCGGCGATCACTCGAA--------AAGAGACGA-
--------------------ATCACCGCGACCTTAGGGGAAACCT-GAGCTTTCGGGCTGCTGGGAGA-ATATTG----C
TGCAAGGCTGAAATTTAAAGAGATTGACGGAGAGGCACCACCAGGAGTGGAGCTTGCGGCTTAATTTGACTCAACACGGG
GAAACTCACCGGGTCCAGACATTGGAAGGATTGACAGAGTGGTGGATCTTTCATGATTCAGTGAATGGTGGTGCATGGCC
GTTCTTAGTTGGT-GGA---GTGATCTGTCAGGTTTATTCCGGTAACGAGCGAGACCGCGGTC-----------------
------------------------------------------TTT-----------------------------------
-----------------------ACTTGTATTATCCAGCGTCTCCCTTGCTCACTAGCGT--------------------
----------GTTTAAGGACGGGAACTGTGAATAAATAAAGAGACAATCGGTG-----CAAAGCCGGCGGAAGCGCGGCA
ATAACAGGTCTGTGATGCCCTGCGATGTCCTGGGCTGCACGCGTGCTACAATGGCAGGAAAAGAAGGCA---G-------
CTGGCCCGAGTG-GG-TTGGCGAAGC-GCGAATACCTGCCGCGATGGGGACTGAGCCTTGCAATTATTGCTCACGAAAGA
GGAATTCCTCGTAGGCACAGGTCATGAGCCTGTGTCGAATACGTCTCTGCCTCTTGTAC---------------------
--------------------------------------------------------------------------------
------------------------------------------------------------------
>Ceratomyxa_sp._4_MG238446
--------------------------------------------------------------------------------
--------------------------------------------------------------------------------
--------------------------------------------------------------------------------
--------------------------------------------------------------------------------
-------------------CTTGTTGGTAGGGTAGTGGCCTACCAAAGTGGTAACGGGTAACGGGGAATCAGGGTTTGAT
TCCGGAGAGGGAGCCTTAGAAACGGCTACCACGTCCAAGGAAGGCAGCAGGCGCGCAAATTACCCACT-CTAGATACTGG
GAGGTAGTGACGAGAAAT---AATGGGGGCACC-CCA-AAGGGGCACCGTCTGTAATGAACGAAACACAAAAGCGTCG--
-GTGAGG--ACCTACTGGAGGGCAAGTCTGGTGCCAGCAGCCGCGGTAATTCCAGCTCCAGTAGT---------------
---------------------------------------GTATATCAACATTGTTGCGCTTAAAACGCTCGTAGTTGGGT
TGCAGATCGTAGAGTTGTC-GCTGTA---TATGCGACAGCTTCAGTTTGCCTCTGTAGTCTCTCCCCCAAAGGAG-----
--------------------------CGCTATGGAGGCAACTACGTG--------ATTGTCT-ATCGGGTGCAGAGGC-G
GCTTTAACTAGTC-------------------------------------------------------------------
-----------GCCCCTGCCA-------------CTGTAAAGT------------------------------GTG---C
CTTGAGTAAAGCATAATGCTAAAAGTAAGCT-AGTGTAGCTA-GAGTGTAA-TAGCATGGAACGAATAGAGACCCTAGGG
TGGGGCGACACC--------------------------------------------------------------------
-----------------------------------------TGCAAAGGAGGAACCCAACCCGCCTCGCTCATGACGCGA
-----GGGGTCTAAATGACCAAGAGGAAAGTTTGCGGGCACTCGTACTTTGGGGCGAGAGGTGAAATTCTTAGA-CCCCC
AAAAGACGGACTACTGCGAAGGCATTTGCCAAAGATGTTTCCGTTAATCAAGAACGAAGGTCAGAGGATCGAAGACGATC
AGATACCGTCCTAGTTTTGACAGAAAACTCTGCCGGC-GTAGGTGGGCGGCGATCACTCCAC--------GGGAGACGA-
--------------------ATCACCGCGACCTTAGGGGAAACCT-GAGCTTTCGGGCTGCTGGGAGA-ATATTG----C
TGCAAGGCTGAAATTTAAAGAAATTGACGGAGAGGCACCACCAGGAGTGGAGCTTGCGGCTTAATTTGACTCAACACGGG
GAAACTCACCGGGTCCAGACATTGGAAGGATTGACAGAGTGGTGGATCTTTCATGATTCAGTGAATGGTGGTGCATGGCC
GTTCTTAGTTGGT-GGA---GTGATCTGTCAGGTTTATTCCGGTAACGAGCGAGACCGCGGTC-----------------
------------------------------------------TTT-----------------------------------
-----------------------ACTTGCAGTGTTCCTGTGCTCCTGACTCTCTCTCTCG--------------------
----TGGAGACTGTGAGGAGGCTACTTGGAGGTAAATAAAGAGACAATCGGCG-----CAAAGCCGGCGGAAGCGCGGCA
ATAACAGGTCTGTGATGCCCTGCGATGTCCTGGGCTGCACGCGTGCTACAATGGCAGTAAAAGACGGCT---G-------
CTGGCCCGAGAG-GG-TTGGCGAAGC-GCGAATACCTGCCGCGATGGGGACTGAGCCTTGCAATTATTGCTCACGAAAGA
GGAATTCCTCGTAGGCACAGGTCATGAGCCTGTGTCGAATACGTCTCTGCCTCTTGTAC---------------------
--------------------------------------------------------------------------------
------------------------------------------------------------------
>Ceratomyxa_sp._4_MG238447
--------------------------------------------------------------------------------
--------------------------------------------------------------------------------
--------------------------------------------------------------------------------
--------------------------------------------------------------------------------
-------------------CTAGTTGGTAGGGTAGTGGCCTACCAAAGTGGTAACGGGTAACGGGGAATCAGGGTTTGAT
TCCGGAGAGGGAGCCTTAGAAACGGCTACCACGTCCAAGGAAGGCAGCAGGCGCGCAAATTACCCACT-CTAGATACTGG
GAGGTAGTGACGAGAAAT---AATGGGGGCACC-CCA-AAGGGGCGCCGTCTGTAATGAACGAAACACAAAAGCGTCG--
-GTGAGG--ACCTACTGGAGGGCAAGTCTGGTGCCAGCAGCCGCGGTAATTCCAGCTCCAGTAGT---------------
---------------------------------------GTATATCAACATTGTTGCGCTTAAAACGCTTGTAGTTGGGT
TGCAGATCGTAGAGTTGTC-GCTGTA---TATGCGGCAGCTTCAGTTTGCCTCTGTAGTCCCTCCCCAAAGGAG------
--------------------------CGCTATGGAGGCAACTACGTG--------ATTGTCT-ATCGGGTGCAAGGGC-G
GCTTTAACTAGTC-------------------------------------------------------------------
-----------GCCCCTGCC--------------ACGTAAAGT------------------------------GTG---C
CTTGAGTAAAGCATAATGCTAAAAGTAAGCT-AGTGTAGCTA-GAGTGTAA-TAGCATGGAACGAATAGAGACCCTAGGG
TGGGGCGACACC--------------------------------------------------------------------
-----------------------------------------TGCAAAGGAGG-ACCCAACCCGCCTCGCTCATGACGCGA
-----GGGGTCTAAATGACCAAGAGGAAAGTTTGCGGGCACTCGTACTTTGGGGCGAGAGGTGAAATTCTTAGA-CCCCC
AAAAGACGGACTACTGCGAAGGCATTTGCCAAAGATGTTTCCGTTAATCAAGAACGAAGGTCAGAGGATCGAAGACGATC
AGATACCGTCCTAGTTTTGACAGAAAACTCTGCCGGC-GTAGGTGGGCGGCGATCACTCCAC--------GGGAGACGA-
--------------------ATCACCGCGACCTTAGGGGAAACCT-GAGCTTTCGGGCTGCTGGGAGA-ATATTG----C
TGCAAGGCTGAAATTTAAAGAAATTGACGGAGAGGCACCACCAGGAGTGGAGCTTGCGGCTTAATTTGACTCAACACGGG
GAAACTCACCGGGTCCAGACATTGGAAGGATTGACAGAGTGGTGGATCTTTCATGATTCAGTGAATGGTGGTGCATGGCC
GTTCTTAGTTGGT-GGA---GTGATCTGTCAGGTTTATTCCGGTAACGAGCGAGACCGCGGTC-----------------
------------------------------------------TTT-----------------------------------
-----------------------ACTTGCAGTGTTCCTGTGCTCCTCGCTCTCTCTCTCG--------------------
----TGGGGACTGTGAGGAGGCTACTTGGAGGTAAATAAAGAGACAATCGGCG-----CAAAGCCGGCGGAAGCGCGGCG
ATAACAGGTCTGTGATGCCCTGCGATGTCCTGGGTTGCACGCGTGCTACAATGGCAGGAAAAGAAGGTA---G-------
CTGGCCCGAGAG-GG-TCGGCGAAGC-GTGAATTCCTGCCGCGATGGGGACTGAGCCTTGCAATTATTGCTCACGAAAGA
GGAATTCCTCGTAGACGCAGGTCATGAGCCTGTGTCGAATACGTCTCTGCCTCTTGTAC---------------------
--------------------------------------------------------------------------------
------------------------------------------------------------------
>Ceratomyxa_dehoopi_MG238436
--------------------------------------------------------------------------------
--------------------------------------------------------------------------------
--------------------------------------------------------------------------------
--------------------------------------------------------------------------------
-------------------CTTGTTGGTAGGGTAGTGGCCTACCAAAGTGGTAACGGGTAACGGGGAATCAGGGTTTGAT
TCCGGAGAGGGAGCCTTAGAAACGGCTACCACGTCCAAGGAAGGCAGCAGGCGCGCAAATTACCCACT-CTAGATACTGG
GAGGTAGTGACGAGAAAT---AATGGGGGCACC-CCA-AAGGGGCGCCGTCTGTAACGAACGAAACACAAAAGCGTCG--
-GTGAGG--ACCTACTGGAGGGCAAGTCTGGTGCCAGCAGCCGCGGTAATTCCAGCTCCAGTAGT---------------
---------------------------------------GTATATCAACATTGTTGCGCTTAAAACGCTCGTAGTTGGGT
TGC-GACCGCACGCCGCCG---TTGC---GAGACGGCGGTTAGGCAGTTTGTACTGTGG---------------------
-----------------------------------------TGCGTG--------AGTGAGT-GCCGGTCG--GGGCC-G
CGTTTGAATAGGC-------------------------------------------------------------------
-----------GGCCT------------------CCAAAAAGT------------------------------GTG---C
CTTGAATAAAGCATGATGCTAAAAGTGAGCC---TGTGGCTG-GAGTGTAA-TAGCATGGAACGACGAGTGACC------
--------------------------------------------------------------------------------
--------------------------------------------------AAGGGTGCGCCCGCCCCGAACGACA-----
-----GGGGGGTCAATGGCCGAGAGGAAAGTTTGCGGGCACTCGTACTTTGGGGCGAGAGGTGAAATTCTGAGA-CCCCC
AAAAGACGGCCTACTGCGAAGGCATTTGCCAAAGATGTTTCCGTTGATCAAGAACGAAGGTCAGAGGATCGAAGACGATC
AGATACCGTCCTAGTTTTGACAGAAAACTCTGCCGGC-GTAGGTGGGCGGCGACCACTCGAC--------AGGAGACGA-
--------------------GTCACCGCGACCTTGGGGGAAACCT-GAGCTTTCGGGCTGCTGGGAGA-ATATCG----C
TGCAAGGCTGAAATTTAAAGAAATTGACGGAGAGGCACCACCAGGAGTGGAGCTTGCGGCTTAATTTGACTCAACACGGG
GAGACTCACCGGGTCCAGACATTGGGAGGATTGACAGAGTGGTGGATCTTTCATGATTCGGTGGATGGTGGTGCATGGCC
GTTCTTAGTTGGT-GGA---GTGATTTGTCAGGTTTATTCCGGTAACGAGCGAGACCGCGGTC-----------------
------------------------------------------TCT-----------------------------------
-----------------------ACTTGTCGGTTTAGTTTTTCTGAGCCG------------------------------
--------------------------------GGGCTAGAGAGACAACCGGTG-----CCAAGCCGGGGGAGGCGCGGCA
ATAACAGGTCTGTGATGCCCTGCGATGTCCTGGGCTGCACGCGTGCTACAATGGCGGGCGAAGAGGGCG---G-------
CTGGCCCGGGGG-GG-TCGGCGAAGC-GCGAATGCCCGCCGCGATGGGGACTGAGCCTTGCAATTGTTGCTCACGAAAGA
GGAATTCCTCGTAGGCGCAGGTCACGAGCCTGCGTCGAATACGTCTCTGCCTCTTGTAC---------------------
--------------------------------------------------------------------------------
------------------------------------------------------------------
>Ceratomyxa_dehoopi_MG238437
--------------------------------------------------------------------------------
--------------------------------------------------------------------------------
--------------------------------------------------------------------------------
--------------------------------------------------------------------------------
-------------------CTTGTTGGTAGGGTAGTGGCCTACCAAAGTGGTAACGGGTAACGGGGAATCAGGGTTTGAT
CCCGGAGAGGGAGCCTTAGAAACGGCTACCACGTCCAAGGAAGGCAGCAGGCGCGCAAATTACCCACT-CTAGATACTGG
GAGGTAGTGACGAGAAAT---AACGGGGGTGCC-CTA-A--GGGCGCCGTCTGTAATGAACGAAACACAAAAGCGTCG--
-GTGAGG--ACCTACTGGAGGGCAAGTCTGGTGCCAGCAGCCGCGGTAATTCCAGCTCCAGTAGT---------------
---------------------------------------GTATATCAACATTGTTGCGCTTAAAACGCTCGTAGTTGGGT
TGC-GACCGCACGCCGCCG---TTGC---GAGACGGCGGTACAAGCTGACTAACAAGGAGGCTG----------------
-----------------------------------------TGCGCG--------AGTGAGT-GCCGGTCG--GGGCC-G
CGTTTGAATAGGC-------------------------------------------------------------------
-----------GGCCT------------------CCAAAAAGT------------------------------GTG---C
CTTGAATAAAGCATGATGCTAAAAGTGAGCC---TGTGGCTG-GAGTGTAA-TAGCATGGAACGACGAGTGACC------
--------------------------------------------------------------------------------
--------------------------------------------------AAGGGTGCGCCCGCCCCGAACGACA-----
-----GGGGGGTCAATGGCCGAGAGGAAAGTTTGCGGGCACTCGTACTTTGGGGCGAGAGGTGAAATTCTGAGA-CCCCC
AAAAGACGGCCTACTGCGAAGGCATTTGCCAAAGATGTTTCCGTTGATCAAGAACGAAGGTCAGAGGATCGAAGACGATC
AGATACCGTCCTAGTTTTGACAGAAAACTCTGCCGGC-GTAGGTGGGCGGCGACCACTCGAC--------AGGAGACGA-
--------------------GTCACCGCGACCTTGGGGGAAACCT-GAGCCTTCGGGCTGCTGGGAGA-ATATCG----C
TGCTAGGCTGAAATTTAAAGAAATTGACGGAGAGGCACCACCAGGAGTGGAGCTTGCGGCTTAAATTGACTCAACACGGG
GAAACTCACCGGGTCCAGACATTGGGAGGATTGACAGAGTGGTGGATCTTTCATGATTCGGTGGATGGTGGTGCATGGCC
GTTCTTAGTTGGT-GGA---GTGATTTGTCAGGTTTATTCCGGTAACGAGCGAGACCGCGGTC-----------------
------------------------------------------TCT-----------------------------------
-----------------------ACTTGTCGGTCGTTTTGTTTTCTAAACATCCTGGCCG--------------------
--------------------------------GGGCTAGAGAGACAACCGGTG-----CCAAGCCGGGGGAGGCGCGGCA
ATAACAGGTCTGTGATGCCCTGCGATGTCCTGGGCTGCACGCGTGCTACAATGGCGGGCGAAGAGGGCG---G-------
CTGGCCCGGGGG-G--TCGGCGAAGC-GCGAATGCCCGCCGCGATGGGGACTGAGCCTTGCAATTGTTGCTCACGAAAGA
GGAATTCCTCGTAGGCGCAGGTCACGAGCCTGCGTCGAATACGTCTCTGCCTCTTGTAC---------------------
--------------------------------------------------------------------------------
------------------------------------------------------------------
>Ceratomyxa_aegyptiaca_JN228203
------------------------------------------CTAAGCCATGCATGCCGGAGTACATAACCAT-------
--GTTGAAACTGCGAAGCGCTCAGTAAATCGGTTATAGTCTGTCTGGCGG---------CTCTAGATTG--TGGATAACT
GTGGCAAATCTAGAGCTAATACAAGC-------------------TGTGTGGTGGTTGCGGCCAGCACTTGTTTCGCAAC
CC----GGGTCGACGCCGAGGCGGAGGCCGAGTGAGAAAAACAATTGTATTCCGCCGCGA-------GGCGGGAGGCCAG
ACAAATTTCTGCCCTATCAACTA-TGGTAAGGTAGCGGCTTACCAAGGTTATAACGGGTACCGGGGAATGAGGGTTCGAT
TCCGGAGAGGGAGCCTGAGAGACGGCTACCACATCCAAGGAAGGCAGCAGGCACGCAAATTACCCACTCCACCACGGTGG
GAGGTAGTGACGAGGAAT---AGTGGGGTCACT-CTG-GTAGAGTGTCGCCCGTAATGAACGCAGGCCAAGGATAACG--
-GTGATG--TGCTACTGGAGGGCAAGTCTGGTGCCAGCAGCCGCGGTAATTCCAGCTCCAGTAGT---------------
---------------------------------------GTATATCAACATTGTTGTGCTTAAAACGCTCCTAGTTGGGT
TGGAGGTGTGAGAGCAGGG-CGACCT---GCGAGCCGTCTACTGCTTGACGGTGGTAGAT--------------------
-------------------------------------------------------GGCGACGCCTCTATGGCCGGGTCGA
GTGTC---------------------------------------------------------------------------
-----------ACTTTGGTTAGTGGC--------ACACCGGGC------------------------------GGG---C
CTTGAGTAAAAGATGGTGTCCAAAGCAGGCA----GGTGCCG-GCGTAAAA-TAGCATGGAACGAATAGAGGCGGCCTCT
AGGGGTA-------------------------------------------------------------------------
--------------------------------------------------------------------------------
-----GAGGGCTGCGAGGTCAAGAGGGCCGCTTGCGGGCACTGGTACTTTGGGGCGAGAGGTGAAATTCTTAGA-CCCTC
AAAAGACGGGCGGGTGCGAAGGCGTTTGTCAAGGGCGTTTTCATTGATCAAGAACGAAGGTCAAAGGATCGAAGACGATC
AGATACCGTCCTAGTTTTGACGGAAAACGATGCCAGC-GGGGCGGCGGCGTGAGAGTCTCTG-------------GCGT-
--------------------CTCACGGCG-GCCCAAGGGAAACCG--AGCCTCCGGGCTGCTGGGAGAGGTATGG----T
CGCAAGACTGAAATTTAAAGAAATTGACGGAGAGGCACCACCAGGAGTGGAGCTTGCGGCTTAATTTGACTCAACACGGG
GAAACTCACCGGGGCCTGACAGCGGGAGGATTGACAGAGTG-CGGATCTTTCACGATTCGTTGGATGGTGGTGCATGGCC
GTTCTTAGTTGGT-GGA---GTGATCTGTCAGGTCGATTCCGGTAACGAGCGAGACTGCGTTC-----------------
------------------------------------------TCG-----------------------------------
-----------------------ATTTTTTGTTGGTGGGCGTCCCGCCGTTTGGGCGGGC--------------------
TGGCAGAGCTTGCGAAGCTAGTGACGGCCGAGCGGATCGAGAGACGACTGGTG------CAAGCCGGCGGAGGCGCAGCA
ATAACAGGTCTGTGATGCCCTTCGATGTCCCGGGCTGCACGCGTGCTACAATGCGAGCCGAAGAGGGCT---G-------
CTGGCCCGACAG-GG-CGGGCGAAGC-GGCAATGGCTCGCGCGATGGGGATTGAGCCTTGGAACTGTTGCTCATGAAAGA
GGAATTCCTCGTAGGCACAAGTCAGCAGCTTGTGTCGAATACGTCTCTGCCTCTTGTACACACCGCCCGTCGCTACTACC
GATCGAGTTGGTTCCAGAGCGGGCCGGAGCGCGAGCCCCTCGTCTCTTGGTGAGGGGCTAGCGTCAAGGCCGACGATGGA
A-----------------------------------------------------------------
>Ceratomyxa_longipes_KJ419343
--------------------------------------------------------------------------------
--------------------------------------------------------------------------------
--------------------------------------------------------------------------------
--------------------------------------------------------------------------------
-------------------CTAGTTGGTAAGGTAGTGGCTTACCAAGGTGGTTACGGGTAACGGGGAATCAGGGTTCGAT
TCCGGAGAGGGAGCCTGAGAAACGGCTACCACATCCAAGGAAGGCAGCAGGCGCGCAAATTACCCGAT-CCAGAAACTGG
GAGGTAGTGACGAGAAAT---AATGGGGGCACT-CCA-AAGGGGTGGCACCTGTCATGAACGCAAAATAAAAATGTCG--
-ATAAGG--AACTACTGGAGGGCAAGTCTGGTGCCAGCAGCCGCGGTAATTCCAGCTCCAGTAGA---------------
---------------------------------------GTATATCAAGATTGTTGCGCTTAAAACGCTCGTAGTTGGAT
ATGTGAGCGTAAAGACTAT-ACGGGTGTAGACTCATTAGTTATATGCAATCTATATTATATTCAAAA-------------
--------------------------AATATATAAGATTGTAAACGC--------TCTTTGTGATTGACTCATGGTTT-G
GCTTTAATTAGTC-------------------------------------------------------------------
-----------GGGCTA-----------------TGGTGAAGT------------------------------GTG---C
CTTGAATAAAGCATAGTGCTCAATGCAAGCA---AATCGCTG-GTGTGTAA-TAGCATGGAACGAATAGACTGTCTTGTC
AGTCTCACTT----------------------------------------------------------------------
-----------------------------------------AATAGTGAGGCTAACGCGCCATTATCGGTTGGTGGTG--
-----CAGACGTCGGTGGTTAAGAGAGACGTCTGAGGGCATTGGTACTTTGGGGCGAGAGGTGAAATTCTTAGA-CCCTC
AAAAGACGGACTACTGCGAAGGCATTTGCCAAGAATGTTTTCATTGATCAAGAACGAAGGTCAGAGGATCGAAGACGATC
AGATACCGTCCTAGTTTTGACAGAAAACTATGCCAGC-ATAGGCTTGGGATGATCACTCAAT---------TGAGACGA-
--------------------ATCATCGCGTCCTTAAGGGAAACCT-TAGCTTTGGGGCTGCTGGGAGA-ATATCG----C
TGCAAGGCTGAAATTTAAAGAAATTGACGGAGAGGCACCACCAGGAGTGGAGCTTGCGGCTTAATTTGACTCAACACGGG
AAAACTCACCAGGTCCAGACATTGGTAGGATTGACAGACTGGTGGATCTTTCATGATTCAGTGGATGGTGGTGCATGGCC
GTTGTTAGTCGGT-GGA---GTGATCTGTCAGGTTTATTCCGGTAACGAGCGAGACTGCGATT-----------------
------------------------------------------TTT-----------------------------------
-----------------------ATTTGGAGTCCCTGGCTCTTGTAGTGTAGGGATG-----------------------
--------------------------------TCTATAAAAAGACTATTGGTA-----ACAAGCCAGCGGAAGCGCAGCA
ATAACAGGTCTGTGATGCCCTGCGATGTCCTGGGCTGCACGCGTGCTACAATGGTAGCAAAAGAAGGAT---A-------
CTGGCCCGAAAG-GG-TTGGTAAAAC-GAGAATAGCTGCCGTGATGGGGATTGAGGTTTGTAATTATTGCTCATGAAAGA
GGAATTCCTCGTAAGCACAAGTCATCAGCTTGTGTTGAATACGTCTCTGCCTCTTGTAC---------------------
--------------------------------------------------------------------------------
------------------------------------------------------------------
>Ceratomyxa_ayami_KM273029
-TCTGGTTGATTCTGCCAGGGGTCATATGCTCGTTTCAAAGACTAAGCCATGCATGTCTGGGTTCAAAAC--------AA
GAGTTGAAACTGCGAAGGGCTCAGTAAATCAGTTATAGTCACTTCAAGAA---------TCGAACCTA---CGGATAACT
GCGGGAAAGCTGCAGCTAATACGTAAACAACCCAGCGGCCATCGCTGGCTGGGTGCATTTGTTGGCCAAG----TATTTT
TG----AGTCTTCGAGCAATACTGGGCCGTGAGTAAGAGCAAATGCAAAACCCCCCGTTTTAGAAGGGGGAGTGGCTTGA
TGGAATTTCTGCCCCATCATCTTTTGGCACGGTAGTGGCGAGCCAATGAAGGCACGGGTAACGGGGAATCTGGGTTCGAT
TCCGGAGAGGGAGCCTGAGAAATAGCTACCACATCCAAGGACGGCAGCAGGCGCGCAAATTACCCAAT-CTCAACGCTAG
GAGGTAGTGACGAGAAATTCAACAAGCCGAAAC-CTCCTCGAGATATCGACTAGAATGAATGTAACATAGAGCCGTCA--
-ATGATG--AGCTACTGGAGGGCAAGCCTGGTGCCAGCAGCCGCGGTAATTCCAGCTCCAGTAGT---------------
---------------------------------------GTATATCAGCATTGTTGCGCTTAAAAAGCTCGTAGTTGGAT
TTTATGGCAGCCGCCAGGA-GTGGGCGGGTCGATAGTTGGGTTCTTTACAGTTTCTCCCTGACTTGGCCCGCCTATTTTA
TATTTTTTTATATTCTACAGTTGCCCGTGGGTGTTGCGGCTAGGGTTTCTGATTAAATTTACCTAGTTTGGGCGCGGCTA
GATGTGGAAAGATGTA----------------------------------------------------------------
-----------GAATCGAGTGCGACTGTCAGCAATTGCCGGGTCGACAAAAATATTTTTTTTGAGATGAACCGACG---C
CATGAGTAAAACGTAGTGTTTCTAGGCGGGC----AAAGCCC-GAGTGTAG-TAGCATGGGACATGATTTTGGGGATTGG
TGCCATAAAT----------------------------------------------TGGAGGGGAGTGTA----------
-----------------------------------------TTTTTTAAATTATTGCTCCCCACCAAAACTCGGCAC---
-----CAGAAAACTCAAGTTAATACAAACACCGGGGGGCAACGGGACTTTGTGGCGAGAGGTTATATTCATAGA-CCCAC
GAATGACCGCCAAAGGCGAAAGCATTTGCCAAGAGTGTCTTGATTAATAAAGAACGAAGGTTTGAGGATCCAAGACGATT
AGATACCGTCGTAGTTTTTACAGAAAACGCTGCCAGC-GAAGGCCTAGGGCAGTACTTTGCCCCAGGAGCTACGGTAGAT
TGACTACTATAAACAAACTGACTACCCTG-CCTGAAGGGTAACCTAGAGCCGT-GGGCTGCTGGGAGA-ATATCG----C
TGCAAGGCTGAAATTTAAAGAAATTGACGGAGAGGCACCACCAGGAGTGGAGCTTGCGGCTTAATTCGACTCAACACGGG
CAAACTGACCAGGTCCTGACATGTGGAGGAGCGACTGGCTGGCGG-CTATTCGTGATTATATGTGTGGTGGTGCATGGCC
GTTCTTAGTTGGT-GAA---GTGATTTGTCAGGTCTGTTCCGGTAACGAGCGAGACCGCGTCTGAATATTATGTAATTTG
TTTGTGGCGGTGATTCTGCGAGAAAAATATTTTTATATTTTTTATGTGCCGTGTTTGAGTGGGTATATTTTTTATTTTGA
TTCGGCCGGCTTTGGACGGGGTAGGTTTTTTTTTATTTTTAACTTGGCCGTATATCGCAGGCACATTAAAATAAAAAATT
CCATCTATCGAGAATTCCCCGGCCAAACGCCAAAAATTTTGGGACTACCGGCG----GGAAGCCGAGGGGAAGTGCGGCT
ATAACAGGTCTGTGATGCCCTTAGATGTCCTGGGTTGCACGCGAGCTACAATGGCGGCAGGAGAAGGCG---A-------
CTAGTTGTAAAA-AA-TTGGCAAAAC-CTGAAATGCCGTCGTAATGGGGACCAAGCCTTGTAATTGTGGCTGGCGAAAGT
GGAATCCCTTGTAAACGCCGGTGACTAGCCGGCGTTGAATACGTCTCTGCCTCTTGTACACACCGCCCGTCGCTACTACC
AATGAGTGTGGGCCCAGAGTTCGGTGGGGTTAATTTTTGTATATTTTTAATGAAGCCGCACG------------------
------------------------------------------------------------------
>Ceratomyxa_sp_FJ417043
ACCTGGTTGATCCTGCCAGTGGTCATATGCTCGTTTCAAAGACTAAGCCATGCATGTGCTAGTTCAAAACCTTGCTTCGG
AGGTAGAAACTGCGAATAGCTCAGTACAACAGTTATAGTCTGCTCGCCCG---------ACATATAGCG--TGGATAACT
GTGGCAAATCTACAGCTAATACAAAGAAAAA-CGCCATTGCCGAACACGGTAGGGTGTCATTCACAAGCTAAACCAACAC
CG----CCGGCGTTTGCTGGTAGGAGGTGAAGCTACGTAACTACGATTGCCGCA---------CATTTGCGGGGGGTTGA
TTGAATGTCTGCCCTATCATCTA-----AAGGTAGTGGCTTACCGTGGAGCTCACGGGTAACGGGGAATCAGGGTTCGAT
TCCGGAGAGGGAGCCTGCGAGACAGCTACCACATCCAAGGAAGGCAGCAGGCGCGCAAATTACCCAAT-CCAGACGCTGG
GAGGTAGTGACGAGGAAT---ACTAGAGACGGG-CTA---CATACCGTCTCTGGAATGAACGTAACACAAACCCATTC--
-TCGACC---AATACTGGAGGGCAAGTCTGGTGCCAGCAGCCGCGGTAATTCCAGCTCCAGTAGT---------------
---------------------------------------GTATATCAACATTGTCGTGCTTACAACGCTCGTAATCCAGT
TTGAAGGTACTGGAAGCGA-GAAGTA---TATATAAGCGTATGATCCGCTGAATGCCGGATGTGCTTCACGGCAAGA---
--------------------------TCGAGTGCCGGGAGCAAGCAT--------GGTTGGACCTTTATGGTCGTCGA-C
CTCTAAAGCCAAC-------------------------------------------------------------------
-----------GTCTTGGGCGGTTGTGTCTAGCGGAGCGCAGG------------------------------GCG---C
CCTGAATAAAGCATAGTGCTTAATACAAACG---AATGGTTA-GCGTGTGA-AAGCATGGAACAAGTTGCGACCATCAAT
AACCTAC-------------------------------------------------TCCCCGGAGGTTTT----------
-----------------------------------------GGGAGGTAGATACTTTCATACGTGTTGGCTATGAAG---
-----CTGGTCTCACCGGT--ACAGGGGTTCTAGACGGCAGTGGTATTTCGCGGCGAGAGGTGAAATTTTTAGA-CCCGC
GAGAGACCATCCAAGGCGAAGGCACTTGCCTAGAGTGTCTCCGTTGATAAAGAACGAAGGCCATAGGATCGAAGACGATC
AGATACCGTCGTAGTTATGGCAGATGACGCTGCCAGC-GTAGGCCCAGGGCAGCGTGAGAC-------------------
--------------------TGAATCCCTGCCCCAAGGGAAACTT--AGCTTTCGGGTTGCTGGGAGA-ATATAG----C
CGCAAGGCCGAAATCTAAAGTAATTGACGGAGAGGTACCACAAGGCGTGGAGCTTGCGGCTCAATTTGACTCAACACGCG
AAACCTTACTCGGGCCATACATTGGCAGGAGCACCTTGTTGA-AGGCAATGTGTGATTCCGTGAATAGTGGTGCATGGCC
GTTCTTAGTTGGT-GGA---GTGATTTGTCAGCTTTATTGCGGTAACGAACGAGACCGCAACG-----------------
------------------------------------------TAT-----------------------------------
-----------------------GTTTGCTTACCGGGAATAGCCTGGGC-------------------------------
--------------------------------AAAACATTTGGACCGCCAGTGTGCGCCTAGCTGGAGGAAGTGGCGGTT
ATAACAGGTCTGTGATGCCCTTTGATGCCTGAGGATGCACGCGTGCTACAATGGCAACGCGACAGAGTG---G-------
CTACTCGGAGAG-GG-TTGGCCAAGC-GACAATGGTTGTCGAGGTCTGGACTGAGCTTTGAAACTGTGGCTCACGAAAGT
GGAATGCCTCGTAAGCGCGGGTCAGTAACTCGTGCTGAATACGTCCCTGTCTCTTGTACACACCGCCCGTCGCTACTACC
GAT-GCATTGCTTCCAGAGCAGGCTGGAGCGATCCGCGTAGCGTGAGAGCAAAGGCCTTCGATGGGTGTCATGTAGAGGA
AGTAAAAGTCGTAACAAGGTTTCCGTAGGTGAACCTGCGGAAG-----------------------
>Ceratomyxa_cretensis_JX869942
--------------------------------------------------------------------------------
--------------------------------------------------------------------------------
--------------------------------------------------------------------------------
--------------------------------------------------------------------------------
--------------------------------------------CTACAGGAGTTCGGGTACGGGGAATCAGGGTTCGAT
TCCGGAGAGGGAGCCTTAGAAACAGCTACCACATCCAAGGAAGGCAGCAGGCGCGCAAATTACCCAAT-CCAGACACTGG
GAGGTAGTGACGAGAAAT---ACTGGGGATGCA-CCA-AGTGTGTATCATCCGGAATGAACGTAACACAAAAAATTCG--
-ATGAGG--ATCTACTGGAGGGCAAGTCTGGTGCCAGCAGCCGCGGTAATTCCAGCTCCAGTAGT---------------
---------------------------------------GTATATCAACATTGTTGCGCTTAAAACGCTCGTAGTTGGAT
TACAGAGTGTCGAACACGC-----------TGTCTATTATGGCGGTTGTGGTATATTGTGTC------------------
--------------------------GAGCTGGTCTAAAGACGGTTCAAACGATATATG-ACGCTCTTTTGTCGCATT-G
GCTTT-GGTTGGT-------------------------------------------------------------------
-----------AGCTTTACTGGTGCCG----AC-CAAACGAGT------------------------------GTG---C
CTTGAATAAAACATGGTGCTCAAAGCAGGCG----TAAGCTC-GAGTGTAA-TAGCATGGAACGAATAAAAGATCTTGGC
CGGTAT--------------------------------------------------------------------------
-----------------------------------------ATCCGGTTGATGGTTCATTCAGTATTGGTGGTGGAC---
-----CGGGTCTCAATGGTTAAAAGGGACATCTGAGGGCACTAGTACTCTGTGGCGAGAGGTGGAATTCTTAGA-CCCAC
AGACGACTAACTACTGCGAAGGCATTTGCCAAGAATGTTTTCATTAATCAAGAACGAAGGTTAGAGGATCGAAGACGATC
AGATACCGTCCTAGTTTTAACAGAAAACTATGCCAGC-ATAGGCTGAGGGCGACCATCCTTA------CCCAGGAACGA-
--------------------GTCACCTTT-CCTTAGGGGAAACCT--AGCTTTCGGGCTGCTGGGAGA-ATATTG----C
TGCAAGGCTGAAATTTAAAGAAATTGACGGAGAGGCACCACCAGGAGTGGAGCTTGCGGCTTAATTTGACTCAACACGGG
GAAACTCACCAGGTCCAGACATTGGGAGGATTGACAGACTGATAGATCTTTCATGATTCAGTGATTGGTGGTGCATGGCC
GTTCTTAGTTGGT-GGA---GTGATCTGTCAGGTCTATTCCGGTAACGAGCGAGACCACGGCC-----------------
------------------------------------------TTT-----------------------------------
---------------------TGAGTT--------------ACAGCCCGGCYAWT-------------------------
----------------------TGGTTGGTGCTAACTAGAGGGACAGCCGGTG-----AAAAGCCGGAGGAAGCGTGGCA
ATAACAGGTCTGTGATGCCCTTTGATGTCCTGGGCTGCACGCGTGCTACAATGGCAACAGTAGAGAGAT---G-------
CTACCTCGAGAGAGGGTTGGCGAACCTGCTAATGGTTGTCGTGATTGGGATTGAGCCTTGCAATTATTGCTCATGAAATA
GGAATTCCTCGTAAGCACGAGTCATCAGCTTGTGTTGAATACGTCTCTGCCTCTTGTACACACCGCCCGTCGCTACTACC
GATTGAATTGCTTCTAAAGCTGGCCGGACCGGACTTGGGTTGACCGAGCTGGAAGGGCCGACGATGGA------------
------------------------------------------------------------------
>Ceratomyxa_arcuata_KJ419344
--------------------------------------------------------------------------------
--------------------------------------------------------------------------------
--------------------------------------------------------------------------------
--------------------------------------------------------------------------------
-------------CAGATTCTAGTTGGTAGGGTAGTGGCTTACCAAGGAGTTAACGGGTAACGGGGAATCAGGGTTCGAT
TCCGGAGAGGGAGCCTTAGAAACAGCTACCACATCCAAGGAAGGCAGCAGGCGCGCAAATTACCCAAT-CCAGACACTGG
GAGGTAGTGACGAGAAAT---ACTGGGGATGCA-CCA-AGTGTGTATCATCCGGAATGAACGTAACACAAAAAATTCG--
-ATGAGG--ATCTACTGGAGGGCAAGTCTGGTGCCAGCAGCCGCGGTAATTCCAGCTCCAGTAGT---------------
---------------------------------------GTATATCGACATTGTTGCGCTTAAAACGCTCGTAGTTGGAT
TACAGAGTGTCGAACACGC-----------TGTCTATTATGGCGGTTGTGGTATATTGTGTC------------------
--------------------------GAGCTAGTCTAAAGACGGCTCAAATGATATATG-ACGCTCTTTTGTCGCATT-G
GCTTT-GGTTGGT-------------------------------------------------------------------
-----------AGCTTTATTGGTGCCG----AC-CAAACGAGT------------------------------GTG---C
CTTGAATAAAACATGGTGCTCAAAGCAGGCG----TAAGCTC-GAGTGTAA-TAGCATGGAACGAATAAAAGATCTACAG
CCGGTTT-------------------------------------------------------------------------
-----------------------------------------TTCCGGTTGATGGTTCATTCAGTATTGGTGGTGAAC---
-----CGGGTCTCAATGGTTAAAAGGGACATCTGAGGGCACTAGTACTCTGTAGCGAGAGGTGGAATTCTTAGA-CCCAC
AGACGACTAACTACTGCGAAGGCATTTGCCAAGAATGTTTTCATTAATCAAGAACGAAGGTTAGAGGATCGAAGACGATC
AGATACCGTCCTAGTTTTAACAGAAAACTATGCCAGC-ATAGGCTGAGGGCGACCATCCTTA------CCCAGGAACGA-
--------------------GTCACCTTT-CCTTAAGGGAAGCCT--AGCTTTCGGGCTGCTGGGAGA-ATATTG----C
TGCAAGGCTGAAATTTAAAGAAATTGACGGAGAGGCACCACCAGGAGTGGAGCTTGCGGCTTAATTTGACTCAACACGGG
GAAACTCACCAGGTCCAGACATTGGGAGGATTGACAGACTGATAGATCTTTCATGATTCAGTGATTGGTGGTGCATGGCC
GTTCTTAGTTGGT-GGA---GTGATCTGTCAGGTCTATTCCGGTAACGAGCGAGACCACGGCC-----------------
------------------------------------------TTT-----------------------------------
---------------------TCAGTT--------------ACAGCCCAACCTTTT------------------------
----------------------TGGTTGGTGCTAACTAGAGGGACAGCCGGTG-----AAAAGCCGGAGGAAGCGTGGCA
ATAACAGGTCTGTGATGCCCTTTGATGTCCTGGGCTGCACGCGTGCTACAATGGCAACAGTAGAGAGAT---G-------
CTACCTCGAGAGAGGGTTGGCAAACCTGCTAATAGTTGTCGTGATTGGGATTGAGCCTTGCAATTATTGCTCATGAAATA
GGAATTCCTCGTAAGCACGAGTCATCAGCTTGTGTTGAATACGTCTCTGCCTCTTGTACAATCACG--------------
--------------------------------------------------------------------------------
------------------------------------------------------------------
>Ceratomyxa_filamentosi_JX869944
--------------------------------------------------------------------------------
--------------------------------------------------------------------------------
--------------------------------------------------------------------------------
--------------------------------------------------------------------------------
--------------------------------------------------------GGGTAACGGGGATCAGGGTTCGAT
TCCGGAGAGGGAGCCTTAGAAACAGCTACCACATCCAAGGAAGGCAGCAGGCGCGCAAATTACCCAAT-CCAGACACTGG
GAGGTAGTGACGAGAAAT---ACTGGGGGTGCC-CCA-AGTGGGTACCATCCGGAATGAACGTAACACAAAAAATTCG--
-ATGAGG--ATCTACTGGAGGGCAAGTCTGGTGCCAGCAGCCGCGGTAATTCCAGCTCCAGTAGT---------------
---------------------------------------GTATATCAACATTGTTGCGCTTAAAACGCTCGTAGTTGGAT
TACAGAGTGTCAAACACGA----------CCCTTTTATAAAGGATTTGTGGTCTACAGTCGC------------------
--------------------------GGGCCTGTCAACTGACGGCCTTGATAGTAGATG-ACGCTCTTTTGTCGCATT-G
ACTTT-GRCTGGC-------------------------------------------------------------------
-----------AACTTTAGTGGGGTCG----GC-CAAACGAGT------------------------------GTG---C
CTTGAATAAAACATGGTGCTCAAAGCAGGCG----AAAGCTC-GAGTGTAA-TAGCATGGAACGAATAATAGATCTACAG
CCGCTTT-------------------------------------------------------------------------
-----------------------------------------TGTGGTTGGATGGTTCATTTAGTATTGGTGGTGAAC---
-----CGGGTCTCAATGGTTAAAAGGGACATCTGAGGGCACTAGTACTTTGTGGCGAGAGGTGAAATTTTTAGA-CCCAC
AAACGACTAACTACTGCGAAGGCATTTGCCAAGAATGTTTTCATTAATCAAGAACGAAGGTCAGAGGATCGAAGACGATC
AGATACCGTCCTAGTTTTGACAGAAAACTATGCCAGC-ATAGGCTGAGGGYGACCACCCTTA------CCCAGGGAAGA-
--------------------GTCACCTTT-CCTTAAGGGAAACTT--AGCTTTCGGGCTGCTGGGAGA-ATATTG----C
TGCAAGGCTGAAATTTAAAGAAATTGACGGAGAGGCACCACCAGGAGTGGAGCTTGCGGCTTAATTTGACTCAACACGGG
GAACCTCACCAGGTCCAGACATTGGGAGGATTGACAGACTGGTAGATCTTTCATGATTCAGTGATTGGTGGTGCATGGCC
GTTCTTAGTTGGT-GGA---GTGATCTGTCAGGTCTATTCCGGTAACGAGCGAGACCACGGCC-----------------
------------------------------------------TTT-----------------------------------
---------------------TCAGTT--------------ACAGCAGTTGTTGTGCATT--------------------
----------------------CAATGGTTGCTAACTAGAGGGACAGCCGGTG-----AAAAGCCGGAGGAAGCGTGGCA
ATAACAGGTCTGTGATGCCCTTCGATGTCCTGGGCTGCACGCGTGCTACAATGGCAACAGTAGAGAGAT---G-------
CTACCTCGAGAG-AGGTCGGCGAACCTGCTAATAGTTGTCGTGATWGGGATTGAGCCTTGCAATTGTTGCTCATGAAATA
GGAATTCCTCGTAAGCACGAGTCATCAGCTTGTGTTGAATACGTCTCTGCCTCTTGTMCACACCGCCCGTCGCTACTACC
GATTGAATTGCTTCCAAAGCTGGCCGGMCCGGACTTGGCTCTTGCCGAGC------------------------------
------------------------------------------------------------------
>Ceratomyxa_oxycheilinae_EU045334
--------------------------------------------------------------------------------
--------------------------------------------------------------------------------
--------------------------------------------------------------------------------
--------------------------------------------------------------------------------
----------------------------------------------------------GGTACGGGGATGAGGGTTCGAT
TCCGGAGAGGGAGCCTGAGAGACGGCTACCACATCTAAGGAGGGCAGCAGGCGCGCAAATTACCCAAT-CCACAGAGTGG
GAGGTAGTGACGAGACAT---ACAGGGGGTGCC-CCA-AGAGGGCGCCATCCGGAATGAACGCAATGTAAAGCGGTCG--
-ATGAGG--ACCTACTGGAGGGCAAGTCTGGTGCCAGCAGCCGCGGTAATTCCAGCTCCAGTAGT---------------
---------------------------------------GTATATCAACATTGTTGCGCTTAAAACGCTCGCAGTTGGAT
TGGGGGCGCCGAGTCGGTG-GCC----------AGACAACAGTGGTGGCCGGCAGCCGTAGCACCTAAATTG--------
--------------------------GGCCAATTCTATGGGCTGGAT--------GAAAGGAGCTCGGGCGGCGCCCATC
GCACC--GGCCGC-------------------------------------------------------------------
-----------CGCCCCGTTGACGCGA----GGCGGCGAAAGC------------------------------GGG---C
CTTGAATGAAACATGGTGCTCAAAGCAGGCG----CAAGCTG-GAGTGTGA-TAGCATGGAACGAGTAGCAGCCGCCCG-
--------------------------------------------------------------------------------
--------------------------------------------------------CCACTAGAGTAAGTGGAGG-----
-----GGCGGCTCGGCGGTC-GCAGGGACACGGGAGGGCACTGGGACTTTGTGGCGAGAGGTGAAATTTGGAGA-CCCAC
AAACGACCAACTAGTGCGAAGGCATTTGTCAAGAGTGTTTTCATTGATCAGGAACGAAGGTTGGAGAATCGAAGACGATC
AGATACCGTCCTAGTTTCGACAGAAAACTATGCCAGC-CAAGGGCGAGCGCGACCACCCTGA------CCAGGGGAAGA-
--------------------GTCATGTTGCCGTTAGGGGAAACCTGTAGCTTTGGGGCTGCTGGGAGA-ATATCG----C
TGCAAGGCTGAAATTTAAAGAAATTGACGGAGAGGCACCACCAGGAGTGGAGCTTGCGGCTTAATTTGACTCAACACGGG
GAAACTGACCAGGTCCAGACGCTGGGAGGATTGACAGAGTGGTGGATCTTTCATGATTCGGTGATTGGTGGTGCATGGCC
GTTCTTAGTTGGT-GGA---GTGATCTGTCAGGTCGATTCCGGTAACGAGCGAGACCGGGGCG-----------------
------------------------------------------TGC-----------------------------------
-----------------------GGTTCCGGCTCGCCAGCTTGATCATGACTGGTTGGGA--------------------
---------------------GGGCGAGTGAGTGTGTGCACGGACGGCCGGCG-----AGAAGCCGGAGGAAGCGCGGCA
ATAACAGGTCTGTGATGCCCTTGGATGTCCTGGGCTGCACGCGTGCTACAATGGCAACAGTAGAGAGTGGTGG-------
CTGGCTCGAGAG-AG-CCGGCCAAGCTGCCAATGGTTGTCGTGATGGGGATTGAGCCTTGCAATTGTTGCTCATGAAAGA
GGAATTCCTCGTAAGCACGAGTCACCAGCTTGTGTTGAATAGGTCTCTGCCTCTTGTACACACCGCCCGTCGCTACTACC
AACTGAGTTGTCTCCAGAGCGGGCGGGACCGGCCCTTGTAACAGAGGGCCGAA---------------------------
------------------------------------------------------------------
>Ceratomyxa_cheilinae_EU045331
---------------------------------------------AGCCATGCATGTCC-AGTTCATAACCACAATTAAA
AGGTTGAAACTGCGAATAGCTCAGTAAATCAGTTATAGTCCATTCAGTGT---------TAGCAAAAGCAGTGGATAACT
GTGGCAAACCTACAGCTAATACGTGGAGCAGCCAGCCTCGCGGCTGGTTCATTTATTGGTTGCACCAACACCGCCGCCGT
G-----TTTAGGCGCGGGGGCGGCCGGTGAAGCGAGATAACTGAGAAAATCGGCCTAGG--------GCCGATGTACTGA
TCGAATTTCTGCCCCATCATCTA--GGTAGGGTAGTGGCCTACCAAGGAGGTTACGGGTAACGGGGAATAAGGGTTCGAT
TCCGGAGAGGGAGCCTGAGAGACGGCTACCACATCCAAGGAAGGCAGCAGGCGCGCAAATTACCCAAT-CCACACAGTGG
GAGGTAGTGACGAGACAT---ACAGGGGGCGCT-CCA-AGCGGGCGCCATCCGGAATGAACGCAACACAAAGCCGTCGAC
CATGAGG--ACCTACTGGAGGGCAAGTCTGGTGCCAGCAGCCGCGGTAATTCCAGCTCCAGTAGT---------------
---------------------------------------GTATTTCAACATTGTTGCGCTTAAAACGCTCGCAGTTGGAT
TGGAGGGCGTGCTGCACGG-CGGCGA---GC--CAAAATCGCTGGCTGTGTASCGTCTGGGTCGAGTTTGGAAGGCCAAC
TTGGTGAGGACG-------------------------------------------AAAAGCACGCCCAAAGTCGCATC-G
GGCTC-GGCTGGC-------------------------------------------------------------------
-----------TTCTTTAACTAGGGCC----GGGCGAGAGAGT------------------------------GTG---C
CTTGAATAAAACATGGTGCTCAAAGCAGGCG----CAAGCCG-GAGTGTAG-AAGCATGGAACGAATAGCGGACCGGACT
GGCTGGT-------------------------------------------------TTGTTTTCTCTCAA----------
-----------------------------------------ACAAACAAGAGCCAGGGCCCGGCGTTGGTGCGG------
-----GCGGGTCTCGCGGTGAAAAGGGACATCTGAGGGCACTGGTACTTTGTGGCGAGAGGTGAAATTTGGAGA-CCCAC
AAACGACCGACTACTGCGAAGGCATTTGCCAAGAATGTTTTCATTGATCAGGAACGAAGGTTGGAGAATCGAAGACGATC
AGATACCGTCCTAGTTTCGACAGAAAACTATGCCAGC-ATAGGGCCGGGGCGACCACCCTCA-----ACCAGGGGAAGA-
--------------------GTGATCTCC-CCTTAAGGGAAACCA--AGCTTTGGGGCTGCTGGGAGA-ATATCG----C
TGCAAGGCTGAAATTTAAAGAAATTGACGGAGAGGCACCACCAGGAGTGGAGCTTGCGGCTTAATTTGACTCAACACGGG
GAAACTGACCCGGTCCAGACGCTGGGAGGATTGACAGAGTGGTGGATCTTTCATGATTGGGCGATTGGTGGTGCATGGCC
GTTCTTAGTTGGT-GGA---G-----------------------------------------------------------
--------------------------------------------------------------------------------
--------------------------------------------------------------------------------
--------------------------------------------------------------------------------
--------------------------------------------------------------------------------
--------------------------------------------------------------------------------
--------------------------------------------------------------------------------
--------------------------------------------------------------------------------
------------------------------------------------------------------
>Ceratomyxa_bartholomewae_GU136391
--------------------------------------------------------------------------------
--------------------------------------------------------------------------------
--------------------------------------------------------------------------------
--------------------------------------------------------------------------------
-------------------------------------------------------------------------------T
TCCGGAGAGGGAGCCTGAGAAACGGCTACCACATCCAAGGAAGGCAGCAGGCGCGCAAATTACCCAAT-CCAGACATTGG
GAGGTAGTGACGAGAAAT---ACTGGGGGCGCC-CCT-AGTGGGTGCCATCCGGAATGAACGTAACACAAAAAATTCG--
-ATGAGG--ATCTACTGGAGGGCAAGTCTGGTGCCAGCAGCCGCGGTAATTCCAGCTCCAGTAGT---------------
---------------------------------------GTATATCAACATTGTTGCGCTTAAAACGCTCGTAGTTGGAT
TACAGGGCGCCTAACGGAC-TGCTC----AATGAGCAGGTTCGGTCGACAGCATACTGCCGCAGCAGCCAAAA-------
--------------------------GCTGTTTGTAGGTGGGAGCTGGC------GATG-GCGCCCTTTTGTCGCACT-A
GCCTT-TGTTGGT-------------------------------------------------------------------
-----------GGCTTTGTTGCTGCCG----GC-AAAGCGAGT------------------------------GTG---C
CTTGAATAAAACATGGTGCTCAATGCAGGCG----TACGCTC-GAGTGTAA-TAGCATGGAACGAATA---GTTGGCCGT
CTGTTGA-----------CTGCGACCGGTTGTGC----------------------TGCAAAGTGCAGTCGGC-------
-----------------------------------------GCGGAAAACGCGACTCACTGAGTGTTGGTTGTGAGT---
-----CAGGTCTCTACGATTAAAAGGGACATTTGAGGGCACTAGTACTTTGTGGCGAGAGGTGAAATTCTTAGA-CCCAC
AAAAGACTGACTATTGCGAAAGCATTTGCCAAGAATGTTTTCATTAATCAAGAACGAAGGTCAGAGGATCGAAGACGATC
AGATACCGTCCTAGTTTTGACAGCAAACTATGCCAGC-GTAGGGTCAGAGCGGCCACTCGCT-TAG---GTCGAGACGC-
--------------------GCCACTTTG-CCTTAGGGGAAACCT--AGCTTTCGGGCTGCTGGGAGA-ATATCG----C
TGCAAGGCTGAAATTTAAAGAAATTGACGGAGAGGCACCACCAGGAGTGGAGCCTGCGGCTTAATTTGACTCAACACGGG
GAAACTCACCAGGTCCAGACATTGGTAGGATTGACAGACTGGTAGATCTTTCATGATTCAGTGAATGGTGGTGCATGGCC
GTTCTTAGTTGGT-GGA---GTGATCTGTCAGGTCTATTCCGGTAACGAGCGAGACCACGACC-----------------
------------------------------------------TTT-----------------------------------
-----------------------AGTTG-------------GAGCGATTGCTGCGGCGAC--------------------
---------------------------TCAGCTCCCTAGAGGGACTATTGGTG-----AAAAGCCAGCGGAAGCGTGGCA
ATAACAGGTCTGTGATGCCCTTCGATGTCCTGGGCTGCACGCGCGCTACAATGGCAGCAGTAGAGAGTT---G-------
CTGGCCTGAGAG-GG-TTGGCGAAACTGTAAATGGCTGTCGTGATAGGGATTGAGCCTTGTAATTATTGCTCATGAAAGA
GGAATTCCTCGTAAGCACGAGTCATCAGCTTGTGTTGAATATGTCTCTGCCTCTTGTACACACCGCCCGTCGCTACTACC
GATTGAATTGTGTCTAAAGCTGGTTGGACCGT------------------------------------------------
------------------------------------------------------------------
>Ceratomyxa_robertsthomsoni_FJ204253
--------------------------------------------------------------------------------
--------------------------------------------------------------------------------
--------------------------------------------------------------------------------
--------------------------------------------------------------------------------
------------------------------------------------------GACGGGTACGGGGATCAGGGTTCGAT
TCCGGAGAGGGAGCCTGAGAAACGGCTACCACATCCAAGGAAGGCAGCAGGCGCGCAAATTACCCAAT-CCAAACACTGG
GAGGTAGTGACGAGAAAT---ACTGGGGACGCT-CCT-AGAGAACGTCGTCCGGAATGAACGTAACATAAAAAATTCG--
-ATGAGG--ATCTACTGGAGGGCAAGTCTGGTGCCAGCAGCCGCGGTAATTCCAGCTCCAGTAGT---------------
---------------------------------------GTATATCAACATTGTTGCGCTTAAAACGCTCGTAGTTGGAT
TACAGGACTGCAAACACGG-TCG------CATTGCGCGAGAGTGGTCACAGCACGCCTGTCGACAGCCCAACTGGGGGTC
TGGTCCTGCCGGGAAGTCGGTTG---GTGCCTGTTGGCAGGTAGCTG--------GACG-CGGTCCTTTTGTCTCACT-G
GTCCC-AGGAGGC-------------------------------------------------------------------
-----------TCCTTTGATGGCGTCA----AA-TGGACAAGT------------------------------GTG---C
CTTGAATAAAGCATAGTGCTCAATGCAAGCG----TACGCTC-GTGTGTAA-TAGCATGGAACGAATA-TATTTGGCCGG
TCGC---------------------TGGGCGGTT----------------------TAACTGTC----------------
-----------------------------------------GTCAGCGACTTGGTTCGATCAGTGTTGGTTGAAGCC---
-----ACGGTCTCAGCGGTTAAAAGGGACATCTGAGGGCACTAGTACTTTGTGGCGAGAGGTGAAATTCTGAGA-CCCAT
AAAAGACTGACTATTGCGAAAGCATTTGCCAAGAGTGTTTTCATTAATCAAGAACGAAGGTCAGAGGATCGAAGACGATC
AGATACCGTCCTAGTTTTGACAGAAAACAATGCCAGC-ATAGGGTCGCGGCGGTCACTCGCC-GTAGATAGCGAGTTGT-
--------------------ACTACCGCT-CCTTAGGGGAAACTT--AGCTTTCGGGCTGCTGGGAGA-ATATTG----C
TGCAAGGCTGAAATTTAAAGAAATTGACGGAGAAGCACCACCAGGAGTGGAGCCTGCGGCTTAATTTGACTCAACACGGG
GAAACTCACCAGGTCCAGACATTGGTAGGATTGACAGATTGGTAGGTCTTTCATGATTCGGTGAATGGTGGTGCATGGCC
GTTCTTAGTTGGT-GGA---GTGATCTGTCAGGTTTATTCCGATAACGATCGAGACCACGGCC-----------------
------------------------------------------TTT-----------------------------------
-----------------------AGTTG-------------GTGGTTAGATGCGGCACAA-------------------C
TGCCTAGCGGT-GTTTGTGCGGTGTCTTTTCCTAACAAGAGGGACCATCGGTG-----AAAAGCCGGAGGAAGCGTGGCA
ATAACAGGTCTGTGATGCCCTTCGATGTCCTGGGCTGCACGCGCGCTACAATGGCAGCAGTAGAGAGCAG--G-------
CTGGCCAGAGAT-GG-TTGGCAAAGCTGTAAATAGCTGTCGTGACAGGGATTGAGCCTTGCAATTATTGCTCATGAAAGA
GGAATTCCTCGTAAGCACGAGTCATCAACTTGTGTTGAATACGTCTCTGCCTCTTGTACACACCGCCCGTCGCTACTACC
GATTGAATTGTTTCCAAAGCTGGCTGGACCGGACTGTTGCCGTTATTCGTGGCGGTGAAAGCTGGGA-------------
------------------------------------------------------------------
>Ceratomyxa_thalassomae_EU045332
--------------------------------------------------------------------------------
--------------------------------------------------------------------------------
--------------------------------------------------------------------------------
--------------------------------------------------------------------------------
-----------------------------------------------------------------GGATCACGGTTCGAT
TCCGGAGAGGGAGCCTGAGAAACGGCTACCACATCCAAGGAAGGCAGCAGGCGCGCAAATTACCCAAT-CCAAACACTGG
GAGGTAGTGACGAGAAAT---ACTGGGGACGCT-CCT-AGAGAACGTCGTCCGGAATGAACGTAACATAAAAAATTCG--
-ATGAGG--ATCTACTGGAGGGCAAGTCTGGTGCCAGCAGCCGCGGTAATTCCAGCTCCAGTAGT---------------
---------------------------------------GTATATCAACATTGTTGCGCTTAAAACGCTCGTAGTTGGAT
TACAGGACTGCAAACACGG-TCG------CATCGCGCGAGAGTGGTCTCAGCACGCCTATCGACAGCCCAACTGGGGGTC
TGGTCCTGCCGGGACGTCAGTGG---GTGCCTGTTGGCAGGTAGCTG--------GACG-CGGTCCTTTTGTCGCACT-G
GTCCC-AGGAGGC-------------------------------------------------------------------
-----------TCCTTTAATGGCGTCA----AA-TGGACAAGT------------------------------GTG---C
CTTGAATAAAGCATAGTGCTCAATGCAAGCG----TACGCTC-GTGTGTAA-TAGCATGGAACGAATA-TTTTTGACCGG
TTGC---------------------TGGGCGGTT----------------------TAACTATC----------------
-----------------------------------------GTCAGCAACTAGGTTCGATCAGTGTTGGTTGGAGCC---
-----ACGGTCTCAACGGTTAAAAGGGACATCTGAGGGCACTAGTACTTTGTGGCGAGAGGTGAAATTCTGAGA-CCCAT
AAAAGACTGACTATTGCGAAAGCATTTGCCAAGAGTGTTTTCATTAATCAAGAACGAAGGTCAGAGGATCGAAGACGATC
AGATACCGTCCTAGTTTTGACAGAAAACAATGCCAGC-ATAGGGTCGCGGCGGTCACTTGCC-GTTGATAGCGAGTTGC-
--------------------ACTACCGCT-CCTTAGGGGAAACTT--AGCTTTCGGGCTGCTGGGAGA-ATATTG----C
TGCAAGGCTGAAATTTAAAGAAATTGACGGAGAGGCACCACCAGGAGTGGAGCCTGCGGCTTAATTTGACTCAACACGGG
GAAACTCACCAGGTCCAGACATTGGTAGGATTGACAGATTGGTAGGTCTTTCATGATTCGGTGAATGGTGGTGCATGGCC
GTTCTTAGTTGGT-GGA---GTGATCTGTCAGGTTTATTCCGATAACGATCGAGACCACGGCC-----------------
------------------------------------------TTT-----------------------------------
-----------------------AGTTG-------------GTGGTTAGATGCGGCACAG-------------------C
TGTCTGCTGGCAGTTTGTGTGGTGTCTTTTCCTAACAAGAGGGACCATCGGTG-----AAAAGCCGGAGGAAGCGTGGCA
ATAACAGGTCTGTGATGCCCTTCGATGTCCTGGGCTGCACGCGCGCTACAATGGCAGCAGTAGAGAGCAG--G-------
CTGGCCAGAGAT-GG-TCGGCAAAGCTGTAAATAGCTGTCGTGACAGGGATTGAGCCTTGCAATTATTGCTCATGAAAGA
GGAATTCCTCGTAAGCACGAGTCATCAACTTGTGTTGAATACGTCTCTGCCTCTTGTACACACCGCCCGTCGCTACTACC
GATTGAATTGTTTCTAAAGCTGGCTGGACCGGACTGTTGCCGTTACTTGTAGCGGTGATAGCTGG---------------
------------------------------------------------------------------
>Ceratomyxa_gleesoni_EU729693__
--------------------------------------------------------------------------------
--------------------------------------------------------------------------------
--------------------------------------------------------------------------------
--------------------------------------------------------------------------------
--------------------------------------------------------------------------------
-------AGGGAGCCTGAGAAACGGCTACCACATCCAAGGAAGGCAGCAGGCGCGCAAATTACCCAAT-CCAAACACTGG
GAGGTAGTGACGAGAAAT---ATTGGGGACGCT-CCT-AGAGAGCGCCATCCGGAATGAACGTAACTCAAACAATTCG--
-ATGAGG--ATCTACTGGAGGGCAAGTCTGGTGCCAGCAGCCGCGGTAATTCCAGCTCCAGTAGT---------------
---------------------------------------GTATATCAACATTGTTGCGCTTAAAACGCTCGTAGTTGGAT
TACAGGACTATAAACACTA-TCGC-----ATTGGTGCGTAGGTGGCCGTAGCATGCCCTGTCAAATGGCCTTTTGCGTTA
TGGTTCCCACGACGTAAAA-------GTGCCGGTTGGCGGGAAGCGT--------GGCG-TAGTCCTTTTGTCGCACT-G
GTCCC-GTAAAGC-------------------------------------------------------------------
-----------TCCTTTGACGGTGCTG----AG-CGGAAAAGT------------------------------GTG---C
CTTGAATAAAGCATAGTGCTCAATGCAAGCG----TACGCTC-GTGTGTAA-TAGCATGGAACGAATA-TGTATGTCCGG
TCGTCGAGCC--------GTTGTCATGTGCAATG----------------------TGCATTGCGTGTGCTGCTGTCCTT
ACGGCGGTGGTATATCGCGGTGTACGCGTGTGTGTGCAGCTGCCGGCGACTAGGTTCGATCAGTGTTGGTTGGAACC---
-----ACGGTCTCAACGGTTAAAAGGGACATCTGAGGGCACTAGTACTTTGTGGCGAGAGGTGAAATTCTTAGA-CCCAC
AAAAGACTGACTATTGCGAAAGCATTTGCCAAGAGTGTTTTCATTAATCAAGAACGAAGGTCAGAGGATCGAAGACGATC
AGATACCGTCCTAGTTTTGACAGAAAACGATGCCAGC-ATAGGGTCGCAGCGGCCGCTCGTA-GTT---AGCGAGTCGT-
--------------------GCTACTGCT-CCTTAGGGGAAACTA--AGCTTTCGGGCTGCTGGGAGA-ATATCG----C
TGCAAGGCTGAAATTTAAAGAAATTGACGGAGAGGCACCACCAGGAGTGGAGCCTGCGGCTTAATTTGACTCAACACGGG
GAAACTCACCAGGTCCAGACATTGGTAGGATTGACAGATTGGTAGATTCTTTATGATTCGATGAAWGGTGGTGCATGGCC
GTTTTTAGTTGGT-GGA---GTGATTTGTCAGGTTTATTCCGGTAACGATTGAGACCCCGGCC-----------------
------------------------------------------TTT-----------------------------------
-----------------------AGTTG-------------GTGGTTGGACTGTGACGCA------------------GT
GCAAATGGTATAGCCTGTGTCGTGTCTGCTCCTAACAAGAGGGACCATCGGTG-----AAAAGCCGGAGGAAGCGTGGCA
ATAACAGGTCTGTGATGCCCTTCGATGTCCTGGGCTGCACGCGCGCTACAATGGCAGCAGTAGAGAGTA---G-------
CTGGCCAGAGAT-GG-ATGGCGAAACTGTAAATAGCTGTCGTGACAGGGATTGAGCCTTGTAATTGTTGCTCATGAAAGA
GGAATTCCTCGTAAGCACGAGTCATCAACTTGTGTTGAATATGTCTCTGCCTCTTGTACACACCGCCCGTCGCTACTACC
GATTGAATTGTTTCTAAAGCTGGCTGGACC--------------------------------------------------
------------------------------------------------------------------
>Ceratomyxa_hallettae_FJ204248
--------------------------------------------------------------------------------
--------------------------------------------------------------------------------
--------------------------------------------------------------------------------
--------------------------------------------------------------------------------
----------------------------------------------------------TAACGGGGAATCAGGGTTCGAT
TCCGGAGAGGGAGCCTGAGAAACGGCTACCACATCCAAGGAAGGCAGCAGGCGCGCAAATTACCCAAT-CCAAACACTGG
GAGGTAGTGACGAGAAAT---ACTGGGGGCGCT-CCT-AGAGAGCGCCATCCGGAATGAACGTAACATAAAAAATTCG--
-ATGAGG--ATCTACTGGAGGGCAAGTCTGGTGCCAGCAGCCGCGGTAATTCCAGCTCCAGTAGT---------------
---------------------------------------GTATATCAACATTGTTGCGCTTAAAACGCTCGTAGTTGGAT
TACAGGACCGCAAACAGCG-CCTC-----ATTTATGTGGTGTTGGTCGCAGCATGCCTTTCAGCGGCACAAATAGCGGGT
GGGTTATGCTCACGCGAACTAGT---GCGTCCGTTGACGGGTAGCTC--------GATG-CAGTCCTTTTGTCGCACT-G
GTCCC-AGGAGGC-------------------------------------------------------------------
-----------GCCTTTGATGGCGTCG----AA-TGGACAAGT------------------------------GTG---C
CTTGAATAAAGCATAGTGCTCAATGCAAGCG----GACGCTC-GTGTGTAA-TAGCATGGAACGAATA-TTTTTGACCGG
TCGTTGA--------------GCGGGGTGTGTTT----------------------TGCACGCCAA--------------
-----------------------------------------GTCGGCGACTCGGTTCGATCAGTGTTGGTTGGAACC---
-----ACGGTCTCAACGGTTAAAAGGGACATCTGAGGGCACTAGTACTTTGTGGCGAGAGGTGAAATTCTTAGA-CCCAC
AAAAGACTGACTAWTGCGAAAGCATTTGCCAAGAGTGTTTTCATTAATCAAGAACGAAGGTCAGAGGATCGAAGACGATC
AGATACCGTCCTAGTTTTGACAGAAAACAATGCCAGC-ATAGGGTCGGGGCGGTCACTCGTT-GAT----GCGAGTTGC-
--------------------ACTACCTCT-CCTTACGGGAAACTT--AGCTTTCGGGCTGCTGGGAGA-ATATTG----C
TGCAAGGCTGAAATTTAAAGAAATTGACGGAGAGGCACCACCAGGAGTGGAGCCTGCGGCTTAATTTGACTCAACACGGG
GAAACTCACCAGGTCCAGACATTGGTAGGATTGACAGATTGGTAGATCTTTCATGATTCGGTGAATGGTGGTGCATGGCC
GTTCTTAGTTGGT-GGA---GTGATCTGTCAGGTTTATTCCGGTAACGATCGAGACCACGGCC-----------------
------------------------------------------TTT-----------------------------------
-----------------------AGTTG-------------GTGGTTGGATGCGACTCGC-------------------T
GTCTACCCGGCAGTTTGT---GGCTCCTTTCCTAACTAGAGGGACCATCGGTG-----AAAAGCCGGAGGAAGCGTGGCA
ATAACAGGTCTGTGATGCCCTTCGATGTCCTGGGCTGCACGCGCGCTACAATGGCAGCAGTAGAGAGTGT--G-------
CTGGCCAGAGAT-GG-TTGGCGAATCTGTAAATAGCTGTCGTGACAGGGATTGAGCCTTGTAATTATTGCTCATGAAAGA
GGAATTCCTCGTAAGCACGAGTCATCAACTG-------------------------------------------------
--------------------------------------------------------------------------------
------------------------------------------------------------------
>Ceratomyxa_ostorhinchi_JX971425
--------------------------------------------------------------------------------
--------------------------------------------------------------------------------
--------------------------------------------------------------------------------
--------------------------------------------------------------------------------
--------------------------------------------------------------------------------
-------------------------------------------------AGCGCGCAAATTACCCAAT-CCAAACACTGG
GAGGTAGTGACGAGAAAT---ACTGGTGGCGCT-CCT-AGAGAGCGTCGTCCTGAATGAACGTAACATAAAAAATTCG--
-ATGAGG--ATCTACTGGAGGGCAAGTCTGGTGCCAGCAGCCGCGGTAATTCCAGCTCCAGTAGT---------------
---------------------------------------GTATATCAACATTGTTGCGCTTAAAACGCTCGTAGTTGGAT
TACAGGACTGCAAACACAG-CCCTGC---TTTGCTGTGGAGGTGGTCGTAGCAAGCCAACTGCTAGGCTGGTTTGACTCC
GGCAAGGTCAATCAGGCCA-------GTTTCTGGCAGAAGGTAGCTC--------GATG-CAGTCCTTTTGTCGCACT-G
GTGCC-TGAAGGC-------------------------------------------------------------------
-----------AGCTTTGTTGCTGCTA----GA-TGGATAAGT------------------------------GTG---C
CTTGAATAAAGCATAGTGCTCAATGCAGGCG----TACGCTCGGTGTGTAA-TAGCATGGAACGAATA-TTTTTGACCGG
TTGCTGT--------------GCGTTGTTGGTTT----------------------TGCCGGCAGC--------------
-----------------------------------------TGCAGTTACTGGGTTCGATCAGTGTTGGTTTGAACC---
-----ACGGTCTCAACGGTTAAAAGGGACATCTGAGGGCACTAGTACTTTGTGGCGAGAGGTGAAATTCTTAGA-CCCAC
AAAAGACTCACTATTGCGAAAGCATTTGCCAAGAATGTTTTCATTAATCAAGAACGAAGGTCAGAGGATCGAAGACGATC
AGATACCGTCCTAGTTTTGACAGCAAACAATGCCAGC-ATAGGGTCGTGACGGTCACTCATG-TGA----ATGGGTTGA-
--------------------ACTACTGCT-CCTTAGGGGAAACTT--AGCTTTCGGGCTGCTGGGAGA-ATATCG----C
TGCAAGGCTGAAATTTAAAGAAATTGACGGAGAGGCACCACCAGGAGTGGAGCCTGCGGCTTAATTTGACTCAACACGGG
AAAACTCACCAGGTCCAGACATTGGTAGGATTGACAGATTGGTAGATCTTTCATGATTCAGTGAATGGTGGTGCATGGCC
GTTCTTAGTTGGT-GGA---GTGATCTGTCAGGTTTATTCCGGTAACGATCGAGACCACGGCC-----------------
------------------------------------------TTT-----------------------------------
-----------------------AGTTG-------------GTAGTGAGGTGTGGCGCAC----------TGCAACCACC
GTAAGGTGGCCGTAGGGTTGCTTGCCTTGTCTTAACTAGAGGGACTATCGGTG-----AAAAGCCGGCGGAAGCGTGGCA
ATAACAGGTCTGTGATGCCCTTCGATGTCCTGGGCTGCACGCGCGCTACAATGGCAGCAGTAGAGAGTTG--G-------
CTGGCCAGAAAT-GG-TTGGCAAACCTGTAAATAGCTGTCGTGATAGGGATTGAGCCTTGTAATTATTGCTCATGAAAGA
GGAATTCCTCGTAAGCACGAGTCATCAGCTTGTGTTGAATACGTCTCTGCCTCTTGTACACACCGCCCGTCGCTACTACC
GATTGAATTGCTTCT-----------------------------------------------------------------
------------------------------------------------------------------
>Ceratomyxa_gurnardi_JQ071439
--------------------------------------------------------------------------------
--------------------------------------------------------------------------------
--------------------------------------------------------------------------------
--------------------------------------------------------------------------------
--------------------------------------------------------------------------------
--------------------------------------------------------------------------------
--------------------------------------------------------------------------------
--------------------------------GCCAGCAGCCGCGGTAATTCCAGCTCCAGTAGT---------------
---------------------------------------GTATATCAACATTGTTGCGCTTAAAACGCTCGTAGTTGGAT
TACAGGGCTCCAAACACAG-TCGC-----AAGCGTGTGGCGGTGGTTGCAACAAGCCCGGTTGCTGCTCTGTAGTTGGTT
TTGCCATTCTACA-------------GAGTCGGTGGTTGGGTAGTTC--------AACG-GGGCCCTTTTGTCGCACT-G
GTCCC-GGGAGAA-------------------------------------------------------------------
-----------TTCTTTATCGATTTTG----AC-CGGTTGAGT------------------------------GTG---C
CTTGAATAAAGCATGGTGCTCAATGCAGGCG----TACGCTC-GTGTGTAA-TAGCATGGAACGAATAGATGTTGGCCGG
TTGGAGT--------------GCGTTACGCCTTT----------------------GGTGTGG-ACGA------------
-----------------------------------------CT-TTA-ACGCGGTTCGATCAGTGTTGGTTGGAACC---
-----ACGGTCTCAATGGTTAAAAGGGACATCTGAGGGCACTAGTACTTTGTGGCGAGAGGTGAAATTCTTAGA-CCCAC
AAAAGACTGACTATTGCGAAAGCATTTGCCAAGAGTGTTTTCATTAATCAAGAACGAAGGTCAGAGGATCGAAGACGATC
AGATACCGTCCTAGTTTTGACAGCAAACTATGCCAGC-ATAGGGTCGGAGCGGTCGCTCGCC-AAC---AGCGAGTCGT-
--------------------ACTACTGCG-CCTTACGGGAAACCT--AGCTTTCGGGCTGCTGGGAGA-ATATCG----C
TGCAAGGCTGAAATTTAAAGAAATTGACGGAGAGGCACCACCAGGAGTGGAGCCTGCGGCTTAATTTGACTCAACACGGG
GAAACTCACCAGGTCCAGACATTGGTAGGATTGACAGACTGGTAGATCTTTCATGATTCGGTGAATGGTGGTGCATGGCC
GTTCTTAGTTGGT-GGA---GTGATCTGTCAGGTTTATTCCGGTAACGATCGAGACCACGGCC-----------------
------------------------------------------TTT-----------------------------------
-----------------------AGTTG-------------GTGGTGGAGTTGTTTTAAC--------------------
---------------------AGCAGCTCCGCTAACTCGAGGGAC-----------------------------------
--------------------------------------------------------------------------------
--------------------------------------------------------------------------------
--------------------------------------------------------------------------------
--------------------------------------------------------------------------------
------------------------------------------------------------------
>Ceratomyxa_auratae_KP765721
-TCTGGTTGATCCTGCCAGTGGTCATATGCTCGTCTCAAAGACTAAGCCATGCATGTCCAAGTTCATAACTAT-----TA
AAGTTGAAACTGCGAAGCGCTCAGTAAATCAGTTATAGTCTGTTCGATCG---------TTCAAG-CCCA-TGGATAACT
GTGGCAAATCTATAGCTAATACATGTAAAAGCCCCCACCTT----GGGGCACATTTATTGGCTAACCGAC--ACCACCG-
GC----AGCAA--TGCCGGTAG-CAGGTGAATCTAGATAACTGTGCTTACCGCATAGCTT-TACGCTGGCGGTAGTTCGA
TCGAATTTCTGCCCTATCAAATA--GGTAAGGTAGTGGCTTACCAAGTTCGTAACGGGTAACGGGGAATCAGGGTTCGAT
TCCGGAGAGGGAGCCTGAGAAACGGCTACCACATCCAAGGAAGGCAGCAGGCGCGCAAATTACCCAAT-CCAAACATTGG
GAGGTAGTGACGAGAAAT---ACTGGGGACGCT-CCT-AGAGAGTGTCGTCCGGAATGAACGTAACATAAAAAATTCG--
-ATGAGG--ATCTACTGGAGGGCAAGTCTGGTGCCAGCAGCCGCGGTAATTCCAGCTCCAGTAGT---------------
---------------------------------------GTATATCAACATTGTTGCGCTTAAAACGCTCGTAGTTGGAT
TACAGGGCAACAAACATGA-CCACC----ATTGTTGTGGGAGTGGTCGTAGCATGCCCACCGACTAGGCTGGTTAACGCT
G-------------------------GTCTGGTTGATTGGGTAGCTC--------GGCG-GAGCCCTTTTATCGCACT-G
GTCCC-GGAAAAT-------------------------------------------------------------------
-----------TTCTTTAATGGTTTTG----AC-CGGTTGAGT------------------------------GTG---C
CTTGAATAAAGCATGGTGCTCAATGCAGGCG----TACGCTC-GTGTGTAA-TAGCATGGAACGAATA-TTTTTGGCCGG
TGATTGG--------------TGGCTGTATTTTC----------------------GATGCAGCACGG------------
-----------------------------------------CCAGTT-ACTCGGTTCGATCAGTGTTGGTTGGAACC---
-----ACGGTCTCAATGGTTAAAAGGGACATCTGAGGGCACTAGTACTTTGTGGCGAGAGGTGAAATTCTTAGA-CCCAC
AAAAGACTAACTATTGCGAAAGCATTTGCCAAGAGTGTTTTCATTAATCAAGAACGAAGGTCAGAGGATCGAAGACGATC
AGATACCGTCCTAGTTTTGACAGCAAACTATGCCAGC-ATAGGGCCGGAGCGGTCGCTCGTCGAAC---AACGAGTCGT-
--------------------ACTACTGCG-CCTTACGGGAAACCT--AGCTTTCGGGCTGCTGGGAGA-ATATCG----C
TGCAAGGCTGAAATTTAAAGAAATTGACGGAGAGGCACCACCAGGAGTGGAGCCTGCGGCTTAATTTGACTCAACACGGG
GAAACTCACCAGGTCCAGACATTGGTAGGATTGACAGACTGGTAGATCTTTCATGATTCGGTGAATGGTGGTGCATGGCC
GTTCTTAGTTGGT-GGA---GTGATCTGTCAGGTTTATTCCGGTAACGATCGAGACCACGGCC-----------------
------------------------------------------TTT-----------------------------------
-----------------------AGTTG-------------GTGGTGAAATTGGTACCAG--------------------
-TGCAGTGACCCTGCTCTGGTCTGTTTCGTCCTAACTAGAGGGACTATTGGTG-----AGAAACCAGGGGAAGCGTGGCA
ATAACAGGTCTGTGATGCCCTTCGATGTCCTGGGCTGCACGCGCGCTACAATGGCAGCAGTAGAGAGTGT--G-------
CTGGCTAGAAAT-GG-CTGGCAAAACTGTAAATGGCTGTCGTGATAGGGATTGAGCCTTGTAATTATTGCTCATGAAAGA
GGAATTCCTCGTAAGCACGAGTCATCAACTTGTGTTGAATACGTCTCTGCCTCTTGTACACACCGCCCGTCGCTACTACC
GATTGAATTGTTTTTAAAGCTGGCTGGACCGGACTATTGCCGTTACTTGTAGCGGTGAAAGCTGGGAGGGCCGACGAT--
------------------------------------------------------------------
>Ceratomyxa_puntazzi_JF820290
--------------------------------------------------------------------------------
------------------------TAAATCAGTTATAGTCTGTTCGATCG---------TTCTTGCCCCA-TGGATAACT
GTGGCAAATCTATAGCTAATACATGTAAAAGCGGCCAGCTTGCTGGCTGTACATTTATCGGCCAACCGAC--ACCACCG-
GG----CAGCAATGCCCGGTAG-CAGGTGAATCTAGATAACTGTGGTTACCGCATAGCTC--CGGCTGGCGGTAGTTCGA
TCGAATTTCTGCCCCATCAACTA--GGTAAGGTAGTGGCTTACCAAGGTGGTGACGGGTAACGGGGAATCAGGGTTCGAT
TCCGGAGAGGGAGCCTGAGAAACGGCTACCACATCCAAGGATGGCAGCAGGCGCGCAAATTACCCAAT-CCAGACATTGG
GAGGTAGTGACGAGAAAT---ACTGGGGGCGCT-CCA-AGTGAGTGCCATCCGGAATGAACGTAACACAAAAAATTCG--
-ATGAGG--ATCTACTGGAGGGCAAGTCTGGTGCCAGCAGCCGCGGTAATTCCAGCTCCAGTAGT---------------
---------------------------------------GTATATCAACATTGTTGTGCTTAAAACGCTCGTAGTTGGAT
TACAGAGCTCCAAACAATG-CGGCCCACTCGCTGGGTCGTGTTGGTCGCGTCGCGCCCGAGCCA----------------
--------------------------GGTAACTGGACGGGTTGGTGT--------GGCG-GAGCTCTTTTGTCGCACT-G
GTTCT-GGCCGGT-------------------------------------------------------------------
-----------GTCTTTACTGACGCTG----GT-CAATAGAGT------------------------------GTG---C
CTTGAATAAAGCATAGTGCTCAAAGCAGGCG----AACGCTC-GTATGTAA-TAGCATGGAACGAATA--AATTGACCGG
GGTTGGC------------CGCTGT-GCATGTTT----------------------TGCGTGT-GCGG------------
-----------------------------------------GTCAGC-GTCGGGCTCAACTAGTGTTGGTTGGAGCC---
-----GCGGTCTCAACGGTTAACAGGGACACCTGAGGGCACTAGTACTTTGTGGCGAGAGGTGAAATTCTTAGA-CCCAC
AAAAGACTGACTACTGCGAAAGCATTTGCCAAGAGTGTTTTCATTAATCAAGAACGAAGGTCAGAGGATCGAAGACGATC
AGATACCGTCCTAGTTTTGACAGCAAACTATGCCAGC-ATAGGGTTGGAGCGGTCGCTGCTT-A-----CGGCAGTCGA-
--------------------ACCACTGCG-CCTTAAGGGAAACCT--AGCTTTCGGGCTGCTGGGAGA-ATATCG----C
TGCAAGGCTGAAATTTAAAGAAATTGACGGAGAGGCACCACCAGGAGTGGAGCCTGCGGCTTAATTTGACTCAACACGGG
GAAACTCACCAGGTCCAGACATTGGTAGGATTGACAGACTGGTAGATCTTTCATGATGCAGTGAATGGTGGTGCATGGCC
GTTCTTAGTTGGT-GGA---GTGATCTGTCAGGTCTATTCCGGTAACGAGCGAGACCACGGCC-----------------
------------------------------------------TTT-----------------------------------
-----------------------AGTTG-------------TTGGCGCGTCCACTAGCTG--------------------
-----------------------GGCGATGCCTCTCTAGAGGGACTATTGGTG---TTTTAAACCAGGGGAAGCGTGGCA
ATAACAGGTCTGTGATGCCCTTCGATGTCCTGGGCTGCACGCGCGCTACAATGGCAGCAGTAGAGAGCGTTGG-------
CTAGCCAGAGAT-GG-CCGGCTAAACTGTAAATAGCTGTCGTGATAGGGATTGAGCCTTGTAATTATTGCTCATGAAAGA
GGAATTCCTCGTAAGCACGAGTCATCAGCTCGTGTTGAATACGTCTCTGCCTCTTGTACACACCGCCCGTCGCTACTACC
GATTGAATTGCTTCTAAAGCTGGCTGGACCGGACTCTTGCACTTGTGCACGAGCTGGGAGGGCGCGACG-----------
------------------------------------------------------------------
>Ceratomyxa_sparusaurati_AF411471
--CTGGTTGATTCTGCCAGTGGTCATATGCTCGTCTCAAAGACTAAGCCATGCATGTCCAAGTTCATAACTCT-----AC
AAGTTGAAACTGCGAA-CGCTCAGTAAATCAGTTATAGTCTGTTCGATCG---------TTCTTG-CCCA-TGGATAACT
GTGGCAAATCTATAGCTAATACATGTAAAAACAGCCGGCTTGCTGGCTGTACATTTATCGGCCAACCGAC--ACCACCG-
GG----CAGCAATGCCCGTTAGCCAGGTGAATCTAGATAACTGTGGTTACCGCATAGCTT--TGGCTGGCGGTAGTTCGA
TCGAATTTCTGCTCTATCAACTA--GGTAAGGTAGTGGCTTACCAAGGTGGTGACAGATAACGGGGAATCAGGGTTCGAT
TCCGGAGAGGGAGCCTGAGAAACGGCTACCACATCCAAGGATGGCAGCAGGCGCGCAAATTACCCAAT-CCAGACATTGG
GAGGTAGTGACGAGAAAT---ACTGGGGGCGCT-CCA-AGTGAGTGCCATCCGGAATGAACGTAACACAAAAAATTCG--
-ATGAGG--ATCTACTGGAGGGCAAGTCTGGTGCCAGCAGCCGCGGTAATTCCAGCTCCAGTAGT---------------
---------------------------------------GTATATCAACATTGTTGTGCTTAAAACGCTCGTAGTTGGAT
TACAGAGCTCTAAACAGGG-CGGCCCATTCA-TGGGCTGTGTTGGTCGCACCGTGCTCATCGAGCTAGGC----------
--------------------------AACTAGACGACGGGTTGGTGT--------GGCG-GAGCTCTTTTGTCGCACT-G
GTTCT-GGCYGGY-------------------------------------------------------------------
-----------GTCTTTACTGACGCTG----GY-CAATAGAGT------------------------------GTG---C
CTTGAATAAAGCATAGTGCTCAAAGCAGGCG----AACGCTC-GTATGTAA-TAGCATGGAACGAATA--TTTTGACCGG
GGCTGGC------------CGCTGT-GCATGTTT----------------------TGCGTGT-GCGG------------
-----------------------------------------GTCAGT-GTCGGGCTCAACTAGTGTTGGTTGGAGCC---
-----GCGGTCTCAACGGTTAACAGGGACACCTGAGGGCACTAGTACTTTGTGGCGAGAGGTGAAATTCTTAGA-CCCAC
AAAAGACTGACTACTGCGAAAGCATTTGCCAAGAGTGTTTTCATTAATCAAGAACGAAGGTCAGAGGATCGAAGACGATC
AGATACCGTCCTAGTTTTGACAGCAAACTATGCCAGC-ATAGGGTCGGAGCGGTCGCTGCTT-A-----CGGCAGTCGA-
--------------------ACCACTGCG-CCTTAAGGGAAACCT--AGCTTTCGGGCTGCTGGGAGA-ATATCG----C
TGCAAGGCTGAAATTTAAAGAAATTGACGGAGAGGCACCACCAGGAGTGGAGCCTGCGGCTTAATTTGACTCAACACGGG
GAAACTCACCAGGTCCAGACATTGGTAGGATTGACAGACTGGTAGATCTTTCATGATTCAGTGAATGGTGGTGCATGGCC
GTTCTTAGTTGGT-GGA---GTGATCTGTCAGGTCTATTCCGGTAACGAGCGAGACCACGGCC-----------------
------------------------------------------TTT-----------------------------------
-----------------------AGCTG-------------TTGGCGCGTCCACTCGCTG--------------------
-----------------------GACGATGCCTCTCTAGAGGGACTATTGGCG---TTTTAAGCCAGGGGAAGCGTGGCA
ATAACAGGTCTGTGATGCCCTTCGATGTCCTGGGCTGCACGCGCGCTACAATGGCAGCAGTAGAGAGCGTTGG-------
CTAGCCAGAGAT-GG-CCGGCTAAACTGTAAATAGCTGTCGTGATAGGGATTGAGCCTTGTAATTATTGCTCATGAAAGA
GGAATTCCTCGTAAGCACGAGTCATCAGCTCGTGTTGAATACGTCTCTGCCTCTTGTACACACCGCCCGTCGCTAGTACC
G-------------------------------------------------------------------------------
------------------------------------------------------------------
>Ceratomyxa_diplodae_KX099691
-TCTGGTTGATTCTGCCAGTGGTCATATGCTCGTCTCAAAGACTAAGCCATGCATGTCCAAGTTCATAACTCT-----AC
AAGTTGAAACTGCGAAGCGCTCAGTAAATCAGTTATAGTCTGTTCGATCG---------TTCTTGCCCCA-TGGATAACT
GTGGCAAATCTATAGCTAATACATGTAAAAGCGGCCAGCTTGCTGGCTGTACATTTATCGGCCAACCGAC--ACCACCG-
GG----CCGCAAGGCCCGGTAG-CAGGTGAATCTAGATAACTGTGGTTACCGCATAGCCTCACGGCTGGCGGTAGTTCGA
TCGAATTTCTGCCCCATCAACTA--GGTAAGGTAGTGGCTTACCAAGGTGGTGACGGGTAACGGGGAATCAGGGTTCGAT
TCCGGAGAGGGAGCCTGAGAAACGGCTACCACATCCAAGGATGGCAGCAGGCGCGCAAATTACCCAAT-CCAGACATTGG
GAGGTAGTGACGAGAAAT---ACTGGGGGCGCT-CCA-AGTGAGCGCCATCCGGAATGAACGTAACACAAAAAATTCG--
-ATGAGG--ATCTACTGGAGGGCAAGTCTGGTGCCAGCAGCCGCGGTAATTCCAGCTCCAGTAGT---------------
---------------------------------------GTATATCAACATTGTTGTGCTTAAAACGCTCGTAGTTGGAT
TACAGAGCTCCAAACAGGG-CAGCCCATTCACTGGGCTGTGTTGGTCGCGTCGCGCCCGAGCCAGG--------------
--------------------------TAACTGGCCGCGGGTTGGTGT--------GACG-GAGCTCTTTTGTCGCACT-G
GTTCT-GGCTGGT-------------------------------------------------------------------
-----------GTCTTTGTTGACGCTG----GT-CAATAGAGT------------------------------GTG---C
CTTGAATAAAGCATAGTGCTCAAAGCAGGCG----AACGCTC-GTATGTAA-TAGCATGGAACGAATA--TTTTGACCGG
GGTCGGC------------CGCTGT-GCATGTTT----------------------TGCGTGT-GCGG------------
-----------------------------------------GCCGGC-GTCGGGCTCATCCAGTGTTGGTTGGAGCC---
-----GCGGTCTCAACGGTTAACAGGGACACCTGAGGGCACTAGTACTTTGTGGCGAGAGGTGAAATTCTTAGA-CCCAC
AAAAGACTGACTACTGCGAAAGCATTTGCCAAGAGTGTTTTCATTAATCAAGAACGAAGGTCAGAGGATCGAAGACGATC
AGATACCGTCCTAGTTTTGACAGCAAACTATGCCAGC-ATAGGGTTGGGGCGGTCGCTGCTT-A-----CGGCAGTCGA-
--------------------ACCACCGCG-CCTTAAGGGAAACCT--AGCTTTCGGGCTGCTGGGAGA-ATATCG----C
TGCAAGGCTGAAATTTAAAGAAATTGACGGAGAGGCACCACCAGGAGTGGAGCCTGCGGCTTAATTTGACTCAACACGGG
GAAACTCACCAGGTCCAGACATTGGTAGGATTGACAGACTGGTAGATCTTTCATGATTCAGTGAATGGTGGTGCATGGCC
GTTCTTAGTTGGT-GGA---GTGATCTGTCAGGTCTATTCCGGTAACGAGCGAGACCACGGCC-----------------
------------------------------------------TTT-----------------------------------
-----------------------AGTTG-------------TTGGCGTATGACACTTAAC--------------------
------------------CGTGCCATACTGCCTCTCTAGAGGGACTATTGGTG---TTTTAAACCAGGGGAAGCGTGGCA
ATAACAGGTCTGTGATGCCCTTCGATGTCCTGGGCTGCACGCGCGCTACAATGGCAGCAGTAGAGAGCCTT-A-------
CTGGCCAGAGAT-GG-CCGGTGAAACTGTAAATAGCTGTCGTGATAGGGATTGAGCCTTGTAATTATTGCTCATGAAAGA
GGAATTCCTCGTAAGCACGAGTCATCAGCTCGTGTTGAATACGTCTCTGCCTCTTGTACACACCGCCCGTCGCTACTACC
GATTGAATTGCTTCTAAAGCTGGCTGGACCGGACTTGTGTACTTGTGCACGAGCTGGGAGGGCCGACGATGGAT------
------------------------------------------------------------------
>Ceratomyxa_barnesi_FJ204245
--------------------------------------------------------------------------------
--------------------------------------------------------------------------------
--------------------------------------------------------------------------------
--------------------------------------------------------------------------------
--------------------------------------------------------------CGGGGATCAGGGTTCGAT
TCCGGAGAGGGAGCCTGAGAAACGGCTACCACATCCAAGGACGGCAGCAGGCGCGCAAATTACCCAAT-CCAGACATTGG
GAGGTAGTGACGAGAAAT---ACTGGGGGCGCT-CCA-AGTGAGTGCCATCCGGAATGAACGTAACACAAAAAATTCG--
-ATGAGG--ATCTACTGGAGGGCAAGTCTGGTGCCAGCAGCCGCGGTAATTCCAGCTCCAGTAGT---------------
---------------------------------------GTATATCAACATTGTTGCGCTTAAAACGCTCGTAGTTGGAT
TACAGAGCTTCAAACGCGC-TCTCTCCTAAGGAGTGTAGCG-CGGTCGATGCAAGCCACCTCCTA---------------
--------------------------CTTGTAGGCTGGTGGTAGCAC--------GGCG-AGGCTCTTTTGTCGCACT-G
GTACT-GCCCTGT-------------------------------------------------------------------
-----------TTCTTTACTGACGCGG----GA-CAGCTGAGT------------------------------GTG---C
CTTGAATAAAGCATAGTGCTCAAAGCAGGCG----AACGCTC-GTGTGTAA-TAGCATGGAACGAATA--TATTGGCCGT
GGTTGGC------------TGGTGCAGTGCAAGC----------------------TGTGT----CAT------------
-----------------------------------------GTCGAC-TGCAGGTTCGATCAGTGTTGGTTGGAACC---
-----ACGGTCTCAACGGTTAACAGGGACACCTGAGGGCACTAGTACTTTGTGGCGAGAGGTGAAATTCTTAGA-CCCAC
AAAAGACTGACTACTGCGAAAGCATTTGCCAAGAGTGTTTTCATTAATCAAGAACGAAGGTCAGAGGATCGAAGACGATC
AGATACCGTCCTAGTTTTGACAGCAAACTATGCCAGC-ATAGGGTTGGAGCGGTCGCTGCTT-AAC---AGGCAGTCGA-
--------------------ATCACTGCG-CCTTAAGGGAAACCT--AGCTTTCGGGCTGCTGGGAGA-ATATCG----C
TGCAAGGCTGAAATTTAAAGAAATTGACGGAGAGGCACCACCAGGAGTGGAGCCTGCGGCTTAATTTGACTCAACACGGG
GAAACTCACCAGGTCCAGACATTGGTAGGATTGACAGACTGGTAGATCTTTCATGATTCAGTGAATGGTGGTGCATGGCC
GTTCTTAGTTGGT-GGA---GTGATCTGTCAGGTCTATTCCGGTAACGAGCGAGACCACGGCC-----------------
------------------------------------------TTT-----------------------------------
-----------------------AGTTG-------------GTGGCTAGATTGACACCTG--------------------
--------------TGCAATGCAGGTGCTGCCTCTCTAGAGGGACTATTGGTG----TTTAAACCAGGGGAAGCGTGGCA
ATAACAGGTCTGTGATGCCCTTCGATGTCCTGGGCTGCACGCGCGCTACAATGGCAGCAGTAGAGAGCCTT-G-------
CTAGCCAGAGAT-GG-CCGGCAAAACTGTAAATAGCTGTCGTGATAGGGATTGAGCCTTGTAATTTTTGCTCATGAAAGA
GGAATTCCTCGTAAGCACGAGTCATCAGCTCGTGTTGAATACGTCTCTGCCTCTTGTACACACCGCCCGTCGCTACTACC
GATTGAATTGCTTCTAAAGCTGGCTGGACCGGACTTGTGTCTTCGGACACGAGCTGG-----------------------
------------------------------------------------------------------
>Ceratomyxa_sp_DQ333429
--CTGGTTGATTCTGCCAGTGGTCATATGCTCGTCTCAAAGACTAAGCCATGCATGTCCAAGTTCATAACCCT-----CG
AGGTTGAAACTGCGAAGCGCTCAGTAAATCAGTTATAGTCTGTTCGATCG---------TTCACG-CCCA-TGGATAACT
GTGGCAAATCTATAGCTAATACATGTAAAAGGCGGGGCAAC----CCGCCACATTTATTGGCTAACCGAC--ACCACCT-
GG----CTT----GCCAGGTAG-CAGGTGAATCTAGATAACTGTGCCTACCGCACGGCCT-AGCGCTGGCGGTAGTTCGA
TCGAATTTCTGCCCTATCAACTA--GGTAAGGTAGTGGCTTACCAAGGTAGTAACGGGTAACGGGGAATCAGGGTTCGAT
TCCGGAGAGGGAGCCTGAGAAACGGCTACCACATCCAAGGACGGCAGCAGGCGCGCAAATTACCCAAT-CCAGACATTGG
GAGGTAGTGACGAGAAAT---ACTGGGGGCGCT-CCA-TGTGAGTGCCATCCGGAATGAACGTAACACAAAAAATTCG--
-ATGAGG--ATCTACTGGAGGGCAAGTCTGGTGCCAGCAGCCGCGGTAATTCCAGCTCCAGTAGT---------------
---------------------------------------GTATATCAACATTGTTGCGCTTAAAACGCTCGTAGTTGGAT
TACAGAGCGTCAAACGCGC-TCCCCCTCCCGGGGTGTAGTG-CGGTCGATGCAGGCCCCGCC------------------
--------------------------TACTCGTAGGCAGGGTAGCAC--------GACG-ACGCTCTTTTGTCGCACT-G
GTACT-GGCCCGT-------------------------------------------------------------------
-----------TTCTTTASTGACGCGG----GG-CGGTTGAGT------------------------------GTG---C
CTTGAATAAAGCATAGTGCTCAAAGCAGGCG----AACGCTC-GTGTGTAA-TAGCATGGAACGAATA--TATTGGCCGT
GGTCGGC------------CGGGGCAGTGTATGC----------------------TGCGT----CGT------------
-----------------------------------------GTCGGC-TGCAGGCTCGATCAGTGTTGGTTGGAGCC---
-----ACGGTCTCAACGGTTAACAGGGACACCTGAGGGCACTAGTACTTTGTGGCGAGAGGTGAAATTCTTAGA-CCCAC
AAAAGACTGACTACTGCGAAAGCATTTGCCAAGAGTGTTTTCATTAATCAAGAACGAAGGTCAGAGGATCGAAGACGATC
AGATACCGTCCTAGTTTTGACAGCAAACTATGCCAGC-ATAGGGTTGGAGCGGTCGCTGCTC-AAC---AGGCAGTCGA-
--------------------ATCACTGCG-CCTTAAGGGAAACCT--AGCTTTCGGGCTGCTGGGAGA-ATATCG----C
TGCAAGGCTGAAATTTAAAGAAATTGACGGAGAGGCACCACCAGGAGTGGAGCCTGCGGCTTAATTTGACTCAACACGGG
GAAACTCACCAGGTCCAGACATTGGTAGGATTGACAGACTGGTAGATCTTTCATGATTCAGTGAATGGTGGTGCATGGCC
GTTCTTAGTTGGT-GGA---GTGATCTGTCAGGTCTATTCCGGTAACGAGCGAGACCACGGCC-----------------
------------------------------------------TTT-----------------------------------
-----------------------AGTTG-------------GTGGCTAGAGTGACAGCTG--------------------
------------TGCTGGTCGCAGCTGCTGCCTCCCTAGAGGGACTATTGGTG----TTGAAACCAGGGGAAGCGTGGCA
ATAACAGGTCTGTGATGCCCTTCGATGTCCTGGGCTGCACGCGCGCTACAATGGCAGCAGTAGAGAGCGTT-G-------
CTAGCCAGAGAT-GG-CAGGCAAAACTGTAAATAGCTGTCGTGATAGGGATTGAGCCTTGTAATTTTTGCTCATGAAAGA
GGAATTCCTCGTAAGCACGAGTCATCAGCTCGTGTTGAATACGTCTCTGC------------------------------
--------------------------------------------------------------------------------
------------------------------------------------------------------
>Ceratomyxa_sp_DQ333431
--CTGGTTGATTCTGCCAGTGGTCATATGCTCGTCTCAAAGACTAAGCCATGCATGTCTACGTTCATAACCAT-----CG
AGGTTGAAACTGCGAAGCGCTCAGTAAATCAGTTATAGTCTGTTCGATCG---------TTCAAG-CCCA-TGGATAACT
GTGGCAAATCTATAGCTAATACATGTAAAAGCGGGGGTAAC----CCTGTACATTTATTGACTAACCGAC--ACCACCG-
GG----CYTCG--GCCCGGTAG-CAGGTGAATCTAGATAACTGTGCCTACCGCATAGCTC-TACGCTGGTGGTAGTTCGA
TCGAATTTCTGCCCTATCAACTA---GTAAGGTAGTGGCTTACCAAGGTAGTAACGGGTAACGGGGAATCAGGGTTCGAT
TCCGGAGAGGGAGCCTGAGAAACGGCTACCACATCCAAGGACGGCAGCAGGCGCGCAAATTACCCAAT-CCAGACATTGG
GAGGTAGTGACGAGAAAT---ACTGGGGGCGCT--CA-ATTGAGCGCCATCCGGAATGAACGTAACACAAAAAATTCG--
-ATGAGG--ATCTACTGGAGGGCAAGTCTGGTGCCAGCAGCCGCGGTAATTCCAGCTCCAGTAGT---------------
---------------------------------------GTATATCAACATTGTTGCGCTTAAAACGCTCGTAGTTGGAT
TACAGAGCTTCAAACGCGC-TCTCTCCTAAGGAGTGTAGTG-CGGTCGATGCAAGCACAACCGCCAG-------------
--------------------------TCCGCTGGTCAAGTGTAGCAC--------GGCG-AGGCTCTTTTGTCGCACT-G
GTTCT-AGCCGCT-------------------------------------------------------------------
-----------GTCTTTGTTGAGAGTG----GC-TAGCTGAGT------------------------------GTG---C
CTTGAATAAAGCATAGTGCTCAAAGCAGGCG----AACGCTC-GTGTGTAA-TAGCATGGAACGAATA--TATTGGCCGT
GGTTGGC------------CGGTGTCAGCGATG------------------------GCGT----CGT------------
-----------------------------------------GCCAAC-CGCAGGTTCGATCAGTGTTGGTTGGAACC---
-----ACGGTCTCAACGGTTAACAGGGACACCTGAGGGCACTAGTACTTTGTGGCGAGAGGTGAAATTCTTAGA-CCCAC
AAAAGACTGACTACTGCGAAAGCATTTGCCAAGAGTGTTTTCATTAATCAAGAACGAAGGTCAGAGGATCGAAGACGATC
AGATACCGTCCTAGTTTTGACAGCAAACTATGCCAGC-ATAGGGTTGGAGCGGTCGCTGCTT-AAC---AGGCAGTCGA-
--------------------ACCACTGCG-CCTTAAGGGAAACCT--AGCTTTCGGGCTGCTGGGAGA-ATATCG----C
TGCAAGGCTGAAATTTAAAGAAATTGACGGAGAGGCACCACCAGGAGTGGAGCCTGCGGCTTAATTTGACTCAACACGGG
GAAACTCACCAGGTCCAGACATTGGTAGGATTGACAGACTGGTAGATCTTTCATGATTCAGTGAATGGTGGTGCATGGCC
GTTCTTAGTTGGT-GGA---GTGATCTGTCAGGTCTATTCCGGTAACGAGCGAGACCACGGCC-----------------
------------------------------------------TTT-----------------------------------
-----------------------AGTTG-------------TTGGTTGGACAAAGCACCG--------------------
------------GACAAGTGCCGGTGCCCGCCTCTCTAGAGGGACTATTGGCG----TTTAAGCCAGGGGAAGCGTGGCA
ATAACAGGTCTGTGATGCCCTTCGATGTCCTGGGCTGCACGCGCGCTACAATGGCAGCAGTAGAGAGCA---A-------
CTGGCTAGAGAT-GG-CCGGTAAAACTGTAAATAGCTGTCGTGATAGGGATTGAGCCTTGTAATTTTTGCTCATGAAAGA
GGAATTCCTCGTAAGCACGAGTCATCAGCTCGTGTTGAATACGTCTCTGCCTCTTGTACACACCGCCCGTCGCTA-----
--------------------------------------------------------------------------------
------------------------------------------------------------------
>Ceratomyxa_anko_DQ301510
--CTGGTTGATTCTGCCAGTGGTCATATGCTCGTCTCAAAGACTAAGCCATGCATGTCCGGGTTCAAAACAAT-----TT
TTGTTGAAACTGCGAAGCGCTCAGTAAATCAGTTATAGTCTGTTCGAGCGA--------AAAAGGTAGCCGAGGATAACT
GTGGTAAATCTAGAGCTAATACATAGGAGGCCTCAATTTGGGGCTAGTTATTGGCAGACCAAAAGTAGAC----------
----------CGCCAATTTGGTGGGCTAAGGTGAATCTGAATAACTTGAACGACCCCTAGCCGGGCTGGGGGCGGGTCGA
GCGAATTTCTGCCCTATCAGCTA--GGCAGGGTAGCGGCCTACCAAGGCGTTAACGGGTAACGGGGAGTCAGGGTTCGAC
GCCGGAGAGGGAGCCTGAGAAACGGCTACCACATCCAAGGACGGCAGCAGGCGCGCAAATTACCCAAT-CCAGAAATTGG
GAGGTAGTGACGAGAAAT---ACTGGGGTGGCT-CCT-AGCGAGCCTCGCCCGGAATGGACGTAGCCCAAAAACATCG--
-GTGATG--AGCTACTGGAGGGCAAGTCTGGTGCCAGCAGCCGCGGTAATTCCAGCTCCAGTAGT---------------
---------------------------------------GTATATCAACATTGTTGCGCTTAAAACGCTCCTAGTTGGAA
TGGGGGGCGCCGCCAGGGC-CTCTGT-----------TTTTGAGGTTGCTGGATTGGGGGGCTGAAATC-----------
--------------------------GCGTGTGTGATTTCGGTTTTC--------CGTG-GTGCCCCAGAATCATG---G
GCCTC-GGTTTCA-------------------------------------------------------------------
-----------GTCTTGGTTGACTGGG----GCCGGGCGGGGT------------------------------GTG---C
CTTGAATAAACCATGGTGCTCAAAGCAAGCG--GGAATGCTG-GGGTGTGT-TAGCATGGAACGAACT--TTTGGACTGG
AGCCGCG-----------GTTTTCCTGGTCAATT----------------------TTGTTGGAATT-------------
-----------------------------------------GGTAAGGGGCCGGGCTGGTTAGCGTTGGT---GAAC---
-----CAGGTCTCAGTGGTTAAGAGGGACGCCTGGGGGCACTAGTACTCTGTGGCGAGAGGTGAAATTCTTAGA-CCCGC
AGAAGACTGGCTGTGGCGAAAGCATTTGCCAAGAGTGTTTTCATTAATCAAGAACGAAGGTCAGAGGATCGAAGACGATC
AGATACCGTCCTAGTTTTGACAGCAAACGATGCCGGC-CTAGCTGCGGGGCTGCTACTCGAA-------AAAGAGCAGA-
--------------------GCGGCCTCCGGCTTGAGGGAAACCT--AGCTTTCGGGCTGCGGGGAGA-ATATCG----C
TGCAAGGCTGAAATTTAAAGAAATTGACGGAGAGGCACCACCAGGAGTGGAGCCTGCGGCTCAATTTGACTCAACACGGG
GAAATTTACCGGGTCCAGACATTGGTAGGATTGACAGAGTGGTGGATCTTTCATGATTCAGTGAATGGTGGTGCATGGCC
GTTCTTAGTTGGT-GGA---GTGATCTGTCAGGTCTATTCCGGTAACGAGCGAGACCGCGGCCCCGTTTTGCGTTTTTAA
CTTGACTCCATATTTTTAGTGCTCTATCTAACTAT-------TTT-----------------------------------
-----------------------AAATGGGTGGCTAATTTATTGGCTCTTGTGTTGAGGT-------TTTTAAATGGGGG
GCGAAATTTGTGG--------GGTGTGTTTGAAATTTCGGGGGACTACCGGTT-----GAAAGCCGGGGTAAGCGCGGCA
ATAACAGGTCTGTGATGCCCTTCGATGTCCTGGGCTGCACGCGGGCTACAATGGCGCCAGTAGAAAGTT---G-------
CTAGCCTGAATA-GG-CCTGCTAACCTTGAAATGGGTGCCGTGACGGGGATTGAGCCTTGGAATTGTGGCTCATGAAAGA
GGAATTCCTCGTAAGGGCCGGTCATCAGCCGGCCCTGAATACGTCTCTGCCTCTTGTACACACCGCCCGTCGCTACTACC
GATTGAATTGTCCTCAAAGGGGGTTGGAGCGGAGAATTTGGCTCGCAA---------GAGTTTTTTTTTCTGCGAGGGCC
GACGATGGGGGCC-----------------------------------------------------
>Ceratomyxa_appendiculata_KJ439054
ACCTGGTTGATCCTGCCAGTGGTCATATGCTCGTCTCAAAGACTAAGCCATGCATGTCCGGGTTCAAAACAAT-----TT
TTGTTGAAACTGCGAAGCGCTCAGTAAATCAGTTATAGTCTGTTCGAGCGAA-------AAACAGACGCCGAGGATAACT
GTGGTAAATCTAGAGCTAATACATAGGAGGCCCTTTTGCGGGGCTAGTTATTGGCAGACCAAAAGTAGAC----------
----------CGCC-TTTGGGCGGGCTAAGGTGAATCTGAATAACTTGAACGACCCCTAGCCGGGCTGGGGGCGGGTCGA
GCGAATTTCTGCCCTATCAGCTA--GGTAGGGTAGCGGCCTACCAAGGCGTTAACGGGTAACGGGGAGTCAGGGTTCGAC
TCCGGAGAGGGAGCCTGAGAAACGGCTACCACATCCAAGGACGGCAGCAGGCGCGCAAATTACCCAAT-CCAGAAATTGG
GAGGTAGTGACCAGAAAT---ACTGGGGTGGCT-CCT-AGCGAGCCTCGCCCGGAATGGACGTAGCCCAAAAACATCG--
-GTGATG--AGCTACTGGAGGGCAAGTCTGGTGCCAGCAGCCGCGGTAATTCCAGCTCCAGTAGT---------------
---------------------------------------GTATATCAACATTGTTGCGCTTAAAACGCTCCTAGTTGAAA
TGGGGGGCGCCGCCGGAGC-CTCAAT---TGTGTAATTTTGGTTTCTGGTTTTGAGTAGGGCCAGAGTCGCCTAG-----
--------------------------TGATTTGCGGGCCTACTTTTG-------------GTGCCCCAAAATCATG---G
GCCCC-GGTTTCA-------------------------------------------------------------------
-----------GTCTTGGTTGATTGGG----GCCGGGCGGGGT------------------------------GTG---C
CTTGAATAAACCATGGTGCTCAATGCAAGCG--GAAATGCTG-GGGTGTGT-TAGCATGGAACGAACT--TTTTGACTAT
AGCCGGG-----------GTGTTCCTAGTCCAAT----------------------TTTTTAATTG--------------
-----------------------------------------GGTGCGGAGCCCGGCTGGTTAGCTTTGGT---GAAC---
-----CAGGTCTCAGTGGTTAAGAGGGACGCCTGGGGGCACTGGTACTCTGTGGCGAGAGGTGAAATTCTTAGA-CCCGC
AGAAGACCGGCTGTGGCGAAAGCATTTGCCAAGAGTGTTTTCATTAATCAAGAACGAAGGTCAGAGGATCGAAGACGATC
AGATACCGTCCTAGTTTTGACAGCAAACATTGCCGGC-CTAGCTGCGGGGCTGCTACTCGGA-------GTGGAGCAGA-
--------------------GCGGCCTCCGGCTTGAGGGAAACCT--AGCTTTCGGGCTGCGGGGAGA-ATATCG----C
TGCAAGGCTGAAATTTAAAGAAATTGACGGAGAGGCACCACCAGGAGTGGAGCCTGCGGCTCAATTTGACTCAACACAGG
GAAATT-ACCGGGTCCAGACATTGGTAGGATTGACAGAGTGGTGGATCTTTCATGATTCATTGAATGGTGGTGCATGGCC
GTTCTTAGTTGGT-GGA---GTGATCTGTCAGGTCTATTCCGGTAACGAGCGAGACCGCGGCCCCGTTTTCTATTTTAGA
ATTTGAATAATGGGGGCCAAAGTTTGGCTCTCTTTTTGAGTTTTT-----------------------------------
---------------------GAAATGGGGGGCCAATTCGTTGGGCTCTTGTTCTGGAAA-------ATTAAAATGGGGG
GCCAAAATGTTGGGCTCC---GTTTGGGGTTTAATTTCGGGGGACTACCGGTT-----GAAAGCCGGGGTAAGCGCGGCA
ATAACAGGTCTGTGATGCCCTTCGATGTCCTGGGCTGCACGCGGGCTACAATGGCGTCAGAAAAAAGTA---G-------
AGGGCCTGAGCA-GG-CGCTCTAAACTGAAAA-AGACGCCGTGACGGGGATTGAGCCTTGGAATTGTGGCTCATGAAAGA
GGAATTCCTCGTAAGGGCCGGTCATCAGCCGGCCCTGAATACGTCTCTGCCTCTTGTACACACCGCCCGTCGCTACTACC
GATTGAATTGTCCTCAAAGGGGGCTGGAGCGGAGAATTTGGCTAGGCGACTATTTTCTAGTTTTTGAATCTGCAAGGGCC
GACGATGGGGGTCATTTAGAGGAAGTAAAAGTCGTAACAAGGTTTCCGTAGGTGAACCAGCGGAAG
>Ceratomyxa_pantherini_GU136393
--------------------------------------------------------------------------------
--------------------------------------------------------------------------------
--------------------------------------------------------------------------------
--------------------------------------------------------------------------------
------------------------------------------------------------------------GGTTCGAC
GCCGGAGAGGGAGCCTGAGAAACGGCTACCACATCCAAGGACGGCAGCAGGCGCGCAAATTACCCAAT-CCAGAATTTGG
GAGGTAGTGACGGGAAAT---ACTGGGGTGGCT-CCT-AGCGAGCCTCGCCCGGAATGGACGTAGCCCAAAAACATCG--
-GTGATG--AGCAACTGGAGGGCAAGTCTGGTGCCAGCAGCCGCGGTAATTCCAGCTCCAGTAGT---------------
---------------------------------------GTATATCAACATTGTTGCGCTTAAAACGCTCCTAGTTGAAA
TGGGGGGCGCCGCCAGGGC-CTCTGA---------TTTGAGGTGGCTGGTTTTGGGCAGGGCGGCGG-------------
--------------------------CGGCCAGTAACTGGAGGTCTGCAGCCCTATCCG-GCGCCCCAGAATCATG---G
GCCTC-GGTTCGA-------------------------------------------------------------------
-----------GCCTTTGTTGGTTGGG----ACCGGGCGGGGT------------------------------GTG---C
CTTGAATAAACCATGGTGCTCAAAGCAAGCG--GGAATGCTG-GGGTGTGT-TAGCATGGAACGAACT--TTTAGACTGG
AGCCGGG-------------TCTGCGGGTCGTCT----------------------TTTTGTGGAGCG------------
-----------------------------------------ATCCGGGGAGCCGGCTGGTTAGCGTTGGT---GAAC---
-----CAGGTCTCAGTGGTTAAGAGGGACGCCTGGGGGCACTAGTACTCTGTGGCGAGAGGTGAAATTCTTAGA-CCCGC
AGAAGACTGGCTGGGGCGAAAGCATTTGCCAAGAGTGTTTTCATTAATCAAGAACGAAGGTCAGAGGATCGAAGACGATC
AGATACCGTCCTAGTTTTGACAGCAAACGATGCCGGC-CTAGCTGCGGGCCTGCTACTCCGA-------GCGGAGCAGA-
--------------------GCGGCCTCT-GCTTGAGGGAAACCT--AGCTTTCGGGCTGCGGGGAGA-ATATCG----C
TGCAAGGCTGAAATTTAAAGAAATTGACGGAGAGGCACCACCAGGAGTGGAGCCTGCGGCTCAATTTGACTCAACACGGG
GAAACTGACCGGGTCCAGACATTGGTAGGATTGACAGAGTGGTGGATCTTTCATGATTCAGTGAATGGTGGTGCATGGCC
GTTCTTAGTTGGT-GGA---GTGATCTGTCAGGTCTATTCCGGTAACGAGCGAGACCGCGGCCCCGTTT-----------
------------------------------------------TGT-----------------------------------
-----------------------GTTGCGGGGCGGAGAGGAGGCGGAGCTTTCGGCCAGTGTTCATTTATGGATTTGGGA
AGAAAGCCCGCGGCCG-----ACTCGGCCCAAAACTTCGGGGGACTACCGGTT-----GAAAGCCGGGGTAAGCGCGGCA
ATAACAGGTCTGTGATGCCCTTCGATGTCCTGGGCTGCACGCGGGCTACAATGGCGCCAGTAGAGAGTT---G-------
CTGGCCCGAGGG-GG-CCGGCAAAGCTGAAAATGGGCGCCGTGACGGGGATTGAGCCTTGGAATTGTGGCTCATGAAAGA
GGAATTCCTCGTAAGGGCCGGTCATCAGCCGGCCCTGAATACGTCTCTGCCTCTTGTACACACCGCCCGTCGCTACTACC
GATTGAATTGTCCTCAAAGGGGGTTGGAGCGGAGAGCCTCGGCCTCAA----------AAGCTGGGTTTTTGCAA-----
------------------------------------------------------------------
>Pseudalataspora_kovalevae__JX467675
--------------------------------------------------------------------------------
--------------------------------------------------------------------------------
--------------------------------------------------------------------------------
--------------------------------------------------------------------------------
-------------------------------------GCCTACCAAGGCGTTAACGGGTAACGGGGAGTCAGGGTTCGAT
TCCGGAGAGGGAGCCTGAGAAACGGCTACCACATCCAAGGACGGCAGCAGGCGCGCAAATTACCCAAT-CCAGACATTGG
GAGGTAGTGACGAGAAAT---ACTGGGGTGGCT-CCT-AGCGAGCCTCGCCCGGGATGGACGTAGCCCAAAAACATCG--
-GTGATG--AGCTACTGGAGGGCAAGTCTGGTGCCAGCAGCCGCGGTAATTCCAGCTCCAGTAGT---------------
---------------------------------------GTATATCAACATTGTTGCGCTTAAAACGCTCGTAGTTGGAA
TGGGGGGCGCCGCCAGGGG-CCT--------CTGAATTTTGGTCGCTGGTTTTGGGTAGGGCCGGAGTCGGCTCTTGAT-
--------------------------AAAAGAGTGGCTGGGTGTTTG--------CCGG-GCGCCCCAGAATCATG---G
GCCTC-GGTTTCG-------------------------------------------------------------------
-----------GTCTTGGTTGACTGGG----GCCGGGCGGGGT------------------------------GTG---C
CTTGAATAAACCATGGTGCTCAAAGCAAGCG--GGAATGCTG-GGGTGTGT-TAGCATGGAACGAGTT--TTTAGATCAA
GGCCGGG-----------TATTTGGGCGTCTGAA----------------------TTATTTTGAGAG------------
-----------------------------------------GTTAGATA-GCCGGTCGGTTAGCGTTGGT---GAAC---
-----CAGGTCTCTACGGTTAAGAGGGACGCCTGGGGGCACTAGTACTCTGTGGCGAGAGGTGAAATTCTTAGA-CCCGC
AGAAGACTGGCTGGGGCGAAAGCATTTGCCAAGAGTGTTTTCATTAATCAAGAACGAAGGTCAGAGGATCGAAGACGATC
AGATACCGTCCTAGTTTTGACAGCAAACGATGCCGGC-CTAGCTGCGGGGCTGCTACTCTTA--------TGGAGCAGA-
--------------------GCGGCCTCT-GCTTGAGGGAAACCT--AGCTTTCGGGCTGCGGGGAGA-ATATCG----C
TGCAAGGCTGAAATTTAAAGAAATTGACGGAGAGGCACCACCAGGAGTGGAGCCTGCGGCTTAATTTGACTCAACAC-GG
AAAACTCACCGGGTCCAGACATTGGTAGGATTGACAGAGTGGTGGATCTTTCATGATTCAGTGAATGGTGGTGCATGGCC
GTTCTTAGTTGGT-GGA---GTGATCTGTCAGGTCTATTCCGGTAACGAGCGAGACCGCGGCCCCGTCTGGGTCCGTGGA
CTT---------------------------------------TTT-----------------------------------
---------------------GAGGTGGGGTGCCTATGAATTGGGGGCCTATTAATTAGTTGAATTTATTTGAGTGGGTG
GCTAAATTGGTGGGCTCTGACTTGGGGTTTGGAATTTCGGGGGACTACCGGTT-----GAAAGCCGGGGTAAGCGCGGCA
ATAACAGGTCTGTGATGCCCTTCGATGTCCTGGGCTGCACGCGGGCTACAATGGCGTCAGTAGAGAGTT---G-------
CTAGCCTGAGGA-GG-CCGGCTAACCTGCTAATGGACGCCGTAACGGGGATTGAGCCTTGGAATTGTGGCTCATGAAAGA
GGAATTCCTCGTAAGGGCCGGTCATCAGCCGGCCCTGAATACGTCTCTGCCTCTTGTACACACCGCCCGTCGCTACTACC
GATTGAATTGTCCTCAAAGGGGGTTGGAGCGGGACATTTGGGCTGTGT--TAATTTATAGTTTGAGTTTCTGCAAGGGCC
GACGATGGGGGCCATTTAGAGGAAGTAAAAGT----------------------------------
>Ceratomyxa_vikrami_FJ417044
ACCTGGTTGATCCTGCCAGTGGTCATATGCTCGTCTCAAAGACTAAGCCATGCATGTGTGGGTTCAAAACTTT-----CG
AGGTTGAAACTGCGAAGCGCTCAGTAGACCGGTTGTAGTCTGTTCGAGCGTATTTTTTTTCGGAGAAGCGGAGGATAACT
GTGGAAAATCTAGAGCTAATACAAAAGAAGCGTCGCTGTAGCGGGGCAATTTATTTGAGAGACCAAAACTGGCCTGGTGC
GGAAAATTTGCGCTTTAGGGCAGTGAGCGAGCGAGAAAAAGTAACTGAGCGGACCATCGGCGGGTCTGATGGCAATTCGA
GCGAATATCCGCCCTATCAACCG-----AAGGTAGTGGCTTACCAAGGTGCTAACGGGTAACGGGGAATCAGGGTTCGAT
TCCGGAGAGGGAGCCTGAGAGACGGCTACCACATCCAAGGACGGCAGCAGGCGCGCAAATTACCCAAT-CCAGAAGTTGG
GAGGTAGTGACGAGAAAT---ATTGGGGGCGCT-CAA--TTGAGTGTGGCCCGAAATGAAGGACGCGTAAAAAATTCG--
-GTGATG--AACTACTGGAGGGCAAGTCTGGTGCCAGCAGCCGCGGTAATTCCAGCTCCAGTAGT---------------
---------------------------------------GTATACCAGGATTGTTGCGCTTAAAAGGCTCGTAGTGCGAG
TGCGGGGCGTCCACGAAAACTC-GGCAGTAG-TAGCAGTGAGTTTGTCTGGGAGAAATTTGGCGAGAAGCGGAGAAAAC-
--------------------------CGGCTCTGGTTGGAATTTCGACGGA----CACGGAGGCCCCGGGAGCGT----C
GGTCTAGCGGGTC-------------------------------------------------------------------
-----------GCTTGAGTG-GGACTG----GC--TAGTAGGC------------------------------GAG---C
CTTGAATAAATCATGGTGCTCAGAGCGGGCG--AACGCCGGA-GTGTG-AT--AGCATGGAACAAAAAAG----------
--------------------------------------------------------------------------------
--------------------------------------------GCCGGGATATTTCCGCAGTAGGTGCAAGCTTGC---
-----GGTGAGAGAGTGTCCACTGCCGCCGCGGTTGGGCA-GGGCCGAAGGCAGCGAGAGGTGAAATT------------
--------------------------------------------------------------------------------
--------------------------------------------------------------------------------
--------------------------------------------------------------------------------
--------------------------------------------------------------------------------
--------------------------------------------------------------------------------
--------------------------------------------------------------------------------
--------------------------------------------------------------------------------
--------------------------------------------------------------------------------
--------------------------------------------------------------------------------
--------------------------------------------------------------------------------
--------------------------------------------------------------------------------
--------------------------------------------------------------------------------
--------------------------------------------------------------------------------
------------------------------------------------------------------
>Ceratomyxa_verudensis_KM273027
ACCTGGTTGATCCTGCCAGTGGTCATATGCTCGTCTCAAAGACTAAGCCATGCATGTCCTAGTTCATAACTAT-----T-
TAGTTGAAACTGCGAAGCGCTCAGTAAATCAGTTATAGTCTGTTCGATCG---------TTCAAG-CCCA-TGGATAACT
GTGGCAAATCTATAGCTAATACATGTAAAAG-CCCTCACCTT---GGGGCACATTTATTGGCTAACCGAC--ACCACCC-
GG----CCGCAG-GTCGGGTAG-CAGGTGAATCTAGATAACTGTGCTTACCGCACGGCTT-CTTGCCGGCGGTAGTTCGA
TCGAATTTCTGCCCTATCAAATT--GGTAAGGTAGTGGCTTACCAAGTTGGTAACGGGTAACGGGGAATCAGGGTTCGAT
TCCGGAGAGGGAGCCTGAGAAACGGCTACCACATCCAAGGAAGGCAGCAGGCGCGCAAATTACCCAAT-CCAGACATTGG
GAGGTAGTGACGAGAAAT---ACTGGGGGCGCT-CCA-TGCGAGTGCCATCCGGAATGAACGTAACACAAAAAATTCG--
-ATGAGG--ATCTACTGGAGGGCAAGTCTGGTGCCAGCAGCCGCGGTAATTCCAGCTCCAGTAGT---------------
---------------------------------------GTATATCAACATTGTTGCGCTTAAAACGCTCGTAGTTGGAT
TACAGGGCTCCAAACACAG-CCGC-----AAATGTGTGGATGTGGTCGCTGTACGCCACCGTCAGTTCCCAGCAAACACT
G-------------------------GGTCTGGGACGCGGTAAACAC--------GACAAGAGCCCTTTTGTCGCACTGG
GTGCT-GGGCAGT-------------------------------------------------------------------
-----------GTCTTGATTGGCATCG----CT-CAGTAAGGA------------------------------GTGTGCC
CTTGAATAAAGCATAGTGCTCAAAGCAGGCG----AAAGCTC-GTGTGTAATTAGCATGGAACGAAATAATATGGCTGGG
AGTGTAC-----------------GGCGATTCCT----------------------GAAAAGGAATTG------------
-----------------------------------------GTATACTCCTCGGTTCGATCAGTGTTGGTTGGAACC---
-----ACGGTCTCAACGTTTAACAGGGACACCTGAGGGCACTAGTACTTTGTGGCGAGAGGTGAAATTCTTAGA-CCCAC
AAAAGACTAACTACTGCGAAAGCATTTGTCAAGAGTGTTTTCATTAACCAAGAACGAAGGTCAGAGGATCGAAGACGATC
AGATACCGTCCTAGTTTTGACAGCAAACTTTGCCAGC-ATAGGGTTGGGGCGGTCGCTCGTT-TAC---ATCGAGACGT-
--------------------ACCACCTCG-CCTTAAGGGAAACCT--AGCTTTCGGGCTGCTGGGAGA-ATATCG----T
TGCAAGGCTGAAATTTAAAGAAATTGACGGAGAGGCACCACCAGGAGTGGAGCCTGCGGCTTAATTTGACTCAACACGGG
GAAACTCACCAGGTCCAGACATTGGTAGGATTGACAGACTGGTAGATCTTTCATGATTCGGTGAATGGTGGTGCATGGCC
GTTCTTAGTTGGT-GGA---GTGATCTGTCAGGTCTATTCCGGTAACGAGCGAGACCACGGCC-----------------
------------------------------------------TTT-----------------------------------
-----------------------AGTTG-------------ACGGTGGTGTGCCTTTCAA--------------------
-----------------AGGTGCTCCAAGGCCTAACTAGAGGGACTATCGGTG---TTTTAAACCGGGGGAAGCGTGGCA
ATAACAGGTCTGTGATGCCCTTCGATGTCCTGGGCTGCACGCGCGCTACAATGGCAGCAGTAAAGAGTGTT-G-------
CTGGCCAGAGAT-GG-CTGGCTAAACTGTAAATGGCTGTCGTGATAGGGATTGAGCCTTGTAATTTTTGCTCATGAAAGA
GGAATTCCTCGTAAGCACGAGTCATCAGCTTGTGTTGAATACGTCTCTGCCTCTTGTACACACCGCCCGTCGCTACTACC
GATTGAATTGCTTCTAAAGCTGGCTGGACCGGATTCGTACCTTGGTATGAGCTGGGAGGGCCGACGATGGATGCCATTTA
GAGGAAGTAAAAGTCGTAACAAGGTTTCCGTAGGTGAACCAGCGGAAG------------------
>Ceratomyxa_sp._1_NKS-2016_KU726594
--------------------------------------------------------------------------------
--------------------------------------------------------------------------------
--------------------------------------------------------------------------------
--------------------------------------------------------------------------------
-------------------------------------------------------------CGGGGAATCAGGGTTCGAT
TCCGGAGAGGGAGCCTGAGAAACGGCTACCACATCCAAGGAAGGCAGCAGGCGCGCAAATTACCCAAT-CCAGACATTGG
GAGGTAGTGACGAGAAAT---ACTGGGGGCGCC-CCA-AGTGGGTGCCGTCCGGAATGAACGTAATATAAAAAATTCG--
-ATGAGG--ATCTACTGGAGGGCAAGTCTGGTGCCAGCAGCCGCGGTAATTCCAGCTCCAGTAGT---------------
---------------------------------------GTATATCAACATTGTTGCGCTTAAAACGCTCGTAGTTGGAT
TACAGAGCCTCAAACTACT-GCATC--------ATACTGTAAGGTTGGCGGTTGGCTCGGTGTGGACACCAA--------
--------------------------GAAATTGGCAGTCGGAAGCCG--------AATG-AGGTTCTTTCATCGCACT-G
ACCCT-GGTCGAC-------------------------------------------------------------------
-----------TTCTTTACTGGTGAAG----GC-CAGACGAGT------------------------------GTG---C
CTTGAATAAAGCATAGTGCTCAAAGCAGGCG----TACGCTC-GTGTGTAA-TAGCATGGAACGAATA--AATTGGCCGG
CAGCCGG------------TGCGAGTGTTTAATTAG--------------------TTTTGAATGCGG------------
-----------------------------------------CCGGCTGCTTGGACTCGATCAGTGTTGGTTGGAGTC---
-----ACGGTCTCAACGGTTAACAGGGACACCTGAGGGCACTAGTACTTTGTGGCGAGAGGTGAAATTCTTAGA-CCCAC
AAAAGACTAACTACTGCGAAAGCATTTGTCAAGAGTGTTTTCATTAATCAAGAACGAAGGTCAGAGGATCGAAGACGATC
AGATACCGTCCTAGTTTTGACAGCAAACTATGCCAGC-ATAGGGTTGGAGCGGTCGCCGGTT-AAC---ATCCGGATGA-
--------------------ACCACTGCG-CCTTAAGGGAAACCT--AGCTTTCGGGCTGCTGGGAGA-ATATCG----C
TGCAAGGCTGAAATTTAAAGAAATTGACGGAGAGGCACCACCAGGAGTGGAGCCTGCGGCTTAATTTGACTCAACACGGG
GAAACTCACCAGGTCCAGACATTGGTAGGATTGACAGACTGGTAGATCTTTCATGATTCAGTGAATGGTGGTGCATGGCC
GTTCTTAGTTGGT-GGA---GTGATCTGTCAGGTCTATTCCGGTAACGAGCGAGACCACGGCC-----------------
------------------------------------------TTT-----------------------------------
-----------------------AGTTG------TAGCAGCACGGTCGCTCATTTGCGCT--------------------
----------------------GTGCCTTGTCTAACTAGAGGGACAATTGGTG----TTTAAGCCAGGGGAAGCGTGGCA
ATAACAGGTCTGTGATGCCCTTCGATGTCCTGGGCTGCACGCGCGCTACAATGGCAGCAGTAGAGAGTGTT-G-------
CTGGCTAGAGAT-GG-CTGGCGAAACTGTAAATGGCTGTCGTGATTGGGATTGAGCCTTGTAATTATTGCTCATGAAAGT
GGAATTCCTCGTAAGCACAAGTCATCAGCTTGTGTTGAATACGTCTCTGCCTCTTGTACACACCGCCCGTCGCTACTACC
GATTGAATTGTATCCAAAGCTGGCTGGACCGGACTAGTGGCTGTGAAAACGGTCGCAA----------------------
------------------------------------------------------------------
>Ceratomyxa_reidi_GU136394
--------------------------------------------------------------------------------
--------------------------------------------------------------------------------
--------------------------------------------------------------------------------
--------------------------------------------------------------------------------
-------------------------------------------------------------------------------T
TCCGGAGAGGGAGCCTGAGAAACGGCTACCACATCCAAGGAAGGCAGCAGGCGCGCAAATTACCCAAT-CCAGACATTGG
GAGGTAGTGACGAGAAAT---ACTGGGGGTGCT-CCA-TGCGGGTACCATCCGGAATGAACGTAACACAAAAAATTCG--
-ATGAGG--ATCTACTGGAGGGCAAGTCTGGTGCCAGCAGCCGCGGTAATTCCAGCTCCAGTAGT---------------
---------------------------------------GTATATCAACATTGTTGCGCTTAAAACGCTCGTAGTTGGAT
TACAGAGTCTCAAACATTT-ACACGGTCAACAATAGGCTGGTAGGTGGTCTTTGGCGTGGGCAGTTGGGTAG--------
--------------------------AAATATCGGCTGTCGTGGCTG--------GACG-GGACTCTTTTTTCGCACT-G
GCCCTAGGCTAAC-------------------------------------------------------------------
-----------TTCTTTATTGGGGCAG----TC-TAGTTGAGT------------------------------GTG---C
CTTGAATAAAGCATAGTGCTCAAAGCAGGCG----TACGCTC-GTGTGTAA-TAGCATGGAACGAATATCAATTGGCCGA
GAGTAGGGTG--------AAGTATTTGGGCAGTTGAAATACAAAATATTGATACTGGACTGAATGCCG------------
-----------------------------------------TCTATT-TTTGGGCTCGATCAGTGTTGGTTGGAGCC---
-----ACGGTCTCAACGGTTAACAGGGACACCTGAGGGCACTAGTACTTTGTGGCGAGAGGTGAAATTCTTAGA-CCCAC
AAAAGACTGACTACTGCGAAAGCATTTGCCAAGAGTGTTTTCATTAATCAAGAACGAAGGTCAGAGGATCGAAGACGATC
AGATACCGTCCTAGTTTTGACAGCAAACTATGCCAGC-ATAGGGTTGGAACGGTCGCCGGTT-AAC---AGCCGGTTGA-
--------------------ACTTTTTCG-CCTTAAGGGAAACCT--AGCTTTCGGGCTGCTGGGAGA-ATATCG----C
TGCAAGGCTGAAATTTAAAGAAATTGACGGAGAGGCACCACCAGGAGTGGAGCCTGCGGCTTAATTTGACTCAACACGGG
GAAACTCACCAGGTCCAGACATTGGTAGGATTGACAGACTGGTAGATCTTTCATGATTCAGTGAATGGTGGTGCATGGCC
GTTCTTAGTTGGT-GGA---GTGATCTGTCAGGTCTATTCCGGTAACGAGCGAGACCACGGCC-----------------
------------------------------------------TTT-----------------------------------
-----------------------AGTTGCGACTCTGCGGTGGTTATTTTTGTTGGGTAAC--------------------
ACTGATAAAAATAACAATACACCGTAGTTACTAAACTAGAGGGACAATTGGTGCATTTCAAAGCCAGGGGAAGCGTGGCA
ATAACAGGTCTGTGATGCCCTTCGATGTCCTGGGCAGCACGCGCGCTACAATGGCAGCAGTAGAGAGTTGG-G-------
CTGGCCAGAGAT-GG-CTGGTAAAACTGTAAATGGCTGTCGTGATTGGGATTGAGCCTTGTAATTTTTGCTCATGAAAGA
GGAATTCCTCGTAAGCACGAGTCATCAGCTCGTGTTGAATACGTCTCTGCCTCTTGTACACACCGCCCGTCGCTACTACC
GATTGAATTGTTTCTAAAGCTGGCTGGACCGGACTAGTGGCTATTGTTGC------------------------------
------------------------------------------------------------------
>Ceratomyxa_arabica_KJ631533
--------------------------------------------------------------------------------
--------------------------------------------------------------------------------
-----------------------------AA-AGCCCCCCCA---TAGGGCCATTTATTGGGGTTACGGC--ACCACTT-
GC----AGCAA--TGCGGGTAG-CAGGTGAATCTAGATAACTTTGCTTACCGCACGGCCT-TGTGCTGGCGGTAGTTCGA
TCGAATTTCTGCCCTATCAACTATTGGTAAGGTAGTGGCTTACCAAGGTAGTAACGGGTAACGGGGAATCAGGGTTCGAT
TCCGGAGAGGGAGCCTGAGAAACGGCTACCACATCCAAGGAAGGCAGCAGGCGCGCAAATTACCCAAT-CCAGACATTGG
GAGGTAGTGACGAGAAAT---ACTGGGGGCGCT-CCA-TGTGAGTGCCATCCGGAATGAACGTAACACAAAAAATTCG--
-ATGAGG--ATCTACTGGAGGGCAAGTCTGGTGCCAGCAGCCGCGGTAATTCCAGCTCCAGTAGT---------------
---------------------------------------GTATATCAACATTGTTGCGCTTAAAACGCTCGTAGTTGGAT
TACAGGGCTTCAAACACGG-CCAC-----TTGTTTGTGGTCGTGGTCGTAGCAAGCC--GGCAGCCC-------------
------------------------------ATGGTTGTCGGTAGCTC--------GATG-GAGCCCTTTTGTCGCACT-G
GCCCC-GGTTGGT-------------------------------------------------------------------
-----------GCCTTTGTTGGTGCTG----GC-CGGTTGAGT------------------------------GTG---C
CTTGAATAAAGCATAGTGCTCAAAGCAGGCG----TACGCTC-GTGTGTAA-TAGCATGGAACGAATATATTTTGACCGC
G-TCTAC--------------GTTAGCGTCGTGT----------------------TACAGCGGCGTT------------
-----------------------------------------GCGGAGGGGTAGGTTCGATCAGTGTTGGTTGGAACC---
-----ACGGTCTCAACGGTTAAAAGGGACACCTGAGGGCACTAGTACTTTGTGGCGAGAGGTGAAATTCTTAGA-CCCAC
AAAAGACTGACTACTGCGAAAGCATTTGCCAAGAGTGTTTTCATTAATCAAGAACGAAGGTCAGAGGATCGAAGACGATC
AGATACCGTCCTAGTTTTGACAGCAAACTATGCCAGC-ATAGGGTCGGAGCGGTCGCTCGTT-AAC---AGCGAGTCGG-
--------------------ACTACTGCG-CCTTAAGGGAAACCT--AGCTTTCGGGCTGCTGGGAGA-ATATCG----C
TGCAAGGCTGAAATTTAAAGAAATTGACGGAGAGGCACCACCAGGAGTGGAGCCTGCGGCTTAATTTGACTCAACACGGG
GAAACTCACCAGGTCCAGACATTGGTAGGATTGACAGACTGGTAGATCTTTCATGATTCAGTGAATGGTGGTGCATGGCC
GTTCTTAGTTGGT-GGA---GTGATCTGTCAGGTCTATTCCGGTAACGAGCGAGACCACGGCC-----------------
------------------------------------------TCT-----------------------------------
-----------------------AGTT--------------ATCATGTCGTCAGG----C--------------------
--------------CCTGTGCTTGG--CTGGCCAACTAGAGGGACTATTGGTG----TTTAAACCAGAGGAAGCGTGGCA
ATAACAGGTCTGTGATGCCCTTCGATGTCCTGGGCTGCACGCGCGCTACAATGGCAGCAGTAGAGAGTATG-G-------
CTAGCCAGAGAT-AG-TTGGT-GAACTGTAAATTGCTGTCGTGATAGGGATTGAGCCTTGTAATTATTGCTCATGAAAGA
GGAATTCCTCGTAAGCACTAGTCATCAGCTAGTGTTGAATACGTCTCTGCCTCTTGTACACACCGCCCGTCGCTACTACC
GA------------------------------------------------------------------------------
------------------------------------------------------------------
>Ceratomyxa_mehlhorni_KR086362
--------------------------------------------------------------------------------
--------------------------------------------------------------------------------
--------------------------------------------------------------------------------
--------------------------------------------------------------------------------
----------------------------------------------CCAAGGATAACCGGTACGGGGAACCAGGTTCGAT
TCCGGAGAAGGACCCTGAGAAACGGTTTCCCATTCCAAGGAAGGCACCAGGCGCGCAAATTTCCCAATCCCAGCCATTTG
GAGGTAGTG-CGGAGAAT---ACTGGGGGCGCTCCCA-TGTGAGTCCCTTCCGGAATGAACGTAACCCAAAAAATTCG--
-ATGGGG--GTCTACTGGAGGGCAAGTCTGGTGCCAGCAGCCGCGGTAATTCCAGCTCCAGTAGT---------------
---------------------------------------GTATATCAACATTGTTGCGCTTAAAACGCTCGTAGTTGGAT
TACAGGGCTTCAAACACGG-CCAC-----TTGTTTGTGGTCGTGGTCGTAGCAAGCC--GGCAGCCC-------------
------------------------------ATGGTTGTCGGTAGCTC--------GATG-GAGCCCTTTTGTCGCACT-G
GCCCC-GGTTGGT-------------------------------------------------------------------
-----------GCCTTTGTTGGTGCTG----GC-CGGTTGAGT------------------------------GTG---C
CTTGAATAAAGCATAGTGCTCAAAGCAGGCG----TACGCTC-GTGTGTAA-TAGCATGGAACGAATATATTTTGACCGC
G-TCTAC--------------GTTAGCGTCGTGT----------------------TACAGCGGCGTT------------
-----------------------------------------GCGGAGGGGTAGGTTCGATCAGTGTTGGTTGGAACC---
-----ACGGTCTCAACGGTTAAAAGGGACACCTGAGGGCACTAGTACTTTGTGGCGAGAGGTGAAATTCTTAGA-CCCAC
AAAAGACTGACTACTGCGAAAGCATTTGCCAAGAGTGTTTTCATTAATCAAGAACGAAGGTCAGAGGATCGAAGACGATC
AGATACCGTCCTAGTTTTGACAGCAAACTATGCCAGC-ATAGGGTCGGAGCGGTCGCTCGTT-AAC---AGCGAGTCGG-
--------------------ACTACTGCG-CCTTAAGGGAAACCT--AGCTTTCGGGCTGCTGGGAGA-ATATCG----C
TGCAAGGCTGAAATTTAAAGAAATTGACGGAGAGGCACCACCAGGAGTGGAGCCTGCGGCTTAATTTGACTCAACACGGG
GAAACTCACCAGGTCCAGACATTGGTAGGATTGACAGACTGGTAGATCTTTCATGATTCAGTGAATGGTGGTGCATGGCC
GTTCTTAGTTGGT-GGA---GTGATCTGTCAGGTCTATTCCGGTAACGAGCGAGACCACGGCC-----------------
------------------------------------------TCT-----------------------------------
-----------------------AGTT--------------ATCATGTCGTCAGG----C--------------------
--------------CTTGTGCTTGG--CTGGCCAACTAGAGGGACTATTGGTG----TTTAAACCAGAGGAAGCGTGGCA
ATAACAGGTCTGTGATGCCCTTCGATGTCCTGGGCTGCACGCGCGCTACAATGGCAGCAGTAGAGAGTATG-G-------
CTAACGAGAGAT-GG-TTGGTTAAACTGTAAATCGCTGTCGTGCTTATAAGGGAGCCTTGTAATTATTGCTCATGAAAGA
GGAATTCCTCGTAAGCACTAGTCATCAGCGTAGTGTGAATACGTCTCTGCCTCTTGTACACACCGCCCGTCGCTACTACC
GATTGAATTGCTTTTAAAGCTGGCTGGACCGGACTTGTGCTGCCTTGGCGGTACGAGCTGGG------------------
------------------------------------------------------------------
>Ceratomyxa_gunterae_JX971422
--------------------------------------------------------------------------------
--------------------------------------------------------------------------------
--------------------------------------------------------------------------------
--------------------------------------------------------------------------------
--------------------------------------------------------------------------------
-------------------------------------------------GGCGCGCAAATTACCCAAT-CCAGACATTGG
GAGGTAGTGACGAGAAAT---ACTGGGGGCGCT-CCA-TGTGAGTGCCATCCGGAATGAACGTAACACAAAAAATTCG--
-ATGAGG--ATCTACTGGAGGGCAAGTCTGGTGCCAGCAGCCGCGGTAATTCCAGCTCCAGTAGT---------------
---------------------------------------GTATATCAACATTGTTGCGCTTAAAACGCTCGTAGTTGGAT
TACAGGGCTTCAAACACGG-CCAC-----TTGTATGTGGTCGTGGTCGTAGCAAGCC--ACCAGCCC-------------
------------------------------ATGGTTGGTGGTAGCTC--------GATG-GAGCCCTTTTGTCGCACT-G
GCCCC-GGTCGAC-------------------------------------------------------------------
-----------GCCTTTGCTGGCGTTG----GT-CGGTTGAGT------------------------------GTG---C
CTTGAATAAAGCATAGTGCTCAAAGCAGGCG----TACGCTC-GTGTGTAA-TAGCATGGAACGAATATATCTTGACCGC
C-TCCAG--------------GTTAGCGGTGTGT----------------------AACAGCGGCGTT------------
-----------------------------------------GCATGGGGGTAGGTTCGATCAGTGTTGGTTGGAACC---
-----ACGGTCTCAACGGTTAAAAGGGACACCTGAGGGCACTAGTACTTTGTGGCGAGAGGTGAAATTCTTAGA-CCCAC
AAAAGACTGACTACTGCGAAAGCATTTGCCAAGAGTGTTTTCATTAATCAAGAACGAAGGTCAGAGGATCGAAGACGATC
AGATACCGTCCTAGTTTTGACAGCAAACTATGCCAGC-ATAGGGTCGGAGCGGTCGCTCGTT-AAC---AGCGAGTCGG-
--------------------ACTACTGCG-CCTTAAGGGAAACCT--AGCTTTCGGGCTGCTGGGAGA-ATATCG----C
TGCAAGGCTGAAATTTAAAGAAATTGACGGAGAGGCACCACCAGGAGTGGAGCCTGCGGCTTAATTTGACTCAACACGGG
GAAACTCACCAGGTCCAGACATTGGTAGGATTGACAGACTGGTAGATCTTTCATGATTCAGTGAATGGTGGTGCATGGCC
GTTCTTAGTTGGT-GGA---GTGATCTGTCAGGTCTATTCCGGTAACGAGCGAGACCACGGCC-----------------
------------------------------------------TCT-----------------------------------
-----------------------AGTT--------------ATCATGTCGTCGAG----C--------------------
--------------CTTGTGCCCGG--CCGACTAACTAGAGGGACTATTGGTG----TTTAAACCAGAGGAAGCGTGGCA
ATAACAGGTCTGTGATGCCCTTCGATGTCCTGGGCTGCACGCGCGCTACAATGGCAGCAGTAGAGAGTATG-G-------
CTAGCCAGAGAT-GG-TTGGTTAAACTGTAAATCGCTGTCGTGATAGGGATTGAGCCTTGTAATTATTGCTCATGAAAGA
GGAATTCCTCGTAAGCACTAGTCATCAGCTAGTGTTGAATACGTCTCTGCCTCTTGTACACACCGCCCGTCGCTACTACC
GATTGAATTGCTTTT-----------------------------------------------------------------
------------------------------------------------------------------
>Ceratomyxa_talboti_EU440368
--------------------------------------------------------------------------------
--------------------------------------------------------------------------------
--------------------------------------------------------------------------------
--------------------------------------------------------------------------------
-------------------------------------------------------------------------------T
TCCGGAGAGGGAGCCTGAGAAACGGCTACCACATCCAAGGAAGGCAGCAGGCGCGCAAATTACCCAAT-CCAGACATTGG
GAGGTAGTGACGAGAAAT---ACTGGGGGCGCT-CCA-TGTGAGTGCCATCCGGAATGAACGTAACACAAAAAATTCG--
-ATGAGG--ATCTACTGGAGGGCAAGTCTGGTGCCAGCAGCCGCGGTAATTCCAGCTCCAGTAGT---------------
---------------------------------------GTATATCAACATTGTTGCGCTTAAAACGCTCGTAGTTGGAT
TACAGGGCTTCAAACAGTG-GCAC-----TATTGTGTGTCGGTGGTCGTAGCAAGCC--GTCAGCCCCGCATAACC----
--------------------------TGTGGCGGTTGGTGGTAGCTC--------GATG-GAGCCCTTTTGTCGCACT-G
GCCCC-GGTCGAC-------------------------------------------------------------------
-----------GCCTTTGCTGGCGTTG----GT-CGGTTGAGT------------------------------GTG---C
CTTGAATAAAGCATAGTGCTCAAAGCAGGCG----TACGCTC-GTGTGTAA-TAGCATGGAACGAATATATTTTGACCGC
C-ACTAC--------------GTTGGCGCCGTGT----------------------AATATCGGCGTC------------
-----------------------------------------GCGTAAGGGTTGGTTCGATCAGTGTTGGTTGGAACC---
-----ACGGTCTCAACGGTTAAAAGGGACACCTGAGGGCACTAGTACTTTGTGGCGAGAGGTGAAATTCTTAGA-CCCAC
AAAAGACTGACTACTGCGAAAGCATTTGCCAAGAGTGTTTTCATTAATCAAGAACGAAGGTCAGAGGATCGAAGACGATC
AGATACCGTCCTAGTTTTGACAGCAAACTATGCCAGC-ATAGGGTCGGAGCGGTCGCTCGTT-AAC---AGCGAGTCGG-
--------------------ACTACTGCG-CCTTAAGGGAAACCT--AGCTTTCGGGCTGCTGGGAGA-ATATCG----C
TGCAAGGCTGAAATTTAAAGAAATTGACGGAGAGGCACCACCAGGAGTGGAGCCTGCGGCTTAATTTGACTCAACACGGG
GAAACTCACCAGGTCCAGACATTGGTAGGATTGACAGACTGGTAGATCTTTCATGATTCAGTGAATGGTGGTGCATGGCC
GTTCTTAGTTGGT-GGA---GTGATCTGTCAGGTCTATTCCGGTAACGAGCGAGACCACGGCC-----------------
------------------------------------------TCT-----------------------------------
-----------------------AGTT--------------ATCATGTCGACGAGTAGTC--------------------
--------------AGTCTACCCGG--CCGACTAACTAGAGGGACTATTGGTG----TTTAAACCAGAGGAAGCGTGGCA
ATAACAGGTCTGTGATGCCCTTCGATGTCCTGGGCTGCACGCGCGCTACAATGGCAGCAGTAGAGAGTATG-G-------
CTAGCCAGAGAT-GG-TTGGTTAAACTGTAAATCGCTGTCGTGATAGGGATTGAGCCTTGTAATTATTGCTCATGAAAGA
GGAATTCCTCGTAAGCACTAGTCATCAGCTAGTGTTGAATACGTCTCTGCCTCTTGTACACACCGCCCGTCGCTACTACC
GATTGAATTGCTTTTAAAGCTGGCTGG-----------------------------------------------------
------------------------------------------------------------------
>Ceratomyxa_cribbi_EU440367
--------------------------------------------------------------------------------
--------------------------------------------------------------------------------
--------------------------------------------------------------------------------
--------------------------------------------------------------------------------
-------------------------------------------------------------------------------T
TCCGGAGAGGGAGCCTGAGAAACGGCTACCACATCCAAGGAAGGCAGCAGGCGCGCAAATTACCCAAT-CCAGACATTGG
GAGGTAGTGACGAGAAAT---ACTGGGGGCGCT-CCA-TGTGAGTGCCATCCGGAATGAACGTAACACAAAAAATTCG--
-ATGAGG--ATCTACTGGAGGGCAAGTCTGGTGCCAGCAGCCGCGGTAATTCCAGCTCCAGTAGT---------------
---------------------------------------GTATATCAACATTGTTGCGCTTAAAACGCTCGTAGTTGGAT
TACAGGGCTTCAAACACTGCCCAC-----TAGTGTGTGGTAGTGGTCGTAGCAAGCCGTGCCAACCACGCATAACC----
--------------------------TGCGGCGGTTGGTGGTAGCTC--------GATG-GAGCCCTTTTGTCGCACT-G
GCCCC-GGTCGAC-------------------------------------------------------------------
-----------GCCTTTGCTGGCGTTG----GT-CGGTTGAGT------------------------------GTG---C
CTTGAATAAAGCATAGTGCTCAAAGCAGGCG----TACGCTC-GTGTGTAA-TAGCATGGAACGAATATATCTTGACCGC
CGGGTAC--------------GTTGGCGCCGTGT----------------------CACAGCGGCGTT------------
-----------------------------------------GCGTAGAGGTAGGTTCGATCAGTGTTGGTTGGAACC---
-----ACGGTCTCAACGGTTAAAAGGGACACCTGAGGGCACTAGTACTTTGTGGCGAGAGGTGAAATTCTTAGA-CCCAC
AAAAGACTGACTACTGCGAAAGCATTTGCCAAGAGTGTTTTCATTAATCAAGAACGAAGGTCAGAGGATCGAAGACGATC
AGATACCGTCCTAGTTTTGACAGCAAACTATGCCAGC-ATAGGGTCGGAGCGGTCGCTCGTT-AAC---AGCGAGTCGG-
--------------------ACTACTGCG-CCTTAAGGGAAACCT--AGCTTTCGGGCTGCTGGGAGA-ATATCG----C
TGCAAGGCTGAAATTTAAAGAAATTGACGGAGAGGCACCACCAGGAGTGGAGCCTGCGGCTTAATTTGACTCAACACGGG
GAAACTCACCAGGTCCAGACATTGGTAGGATTGACAGACTGGTAGATCTTTCATGATTCAGTGAAAGGTGGGGCCTGGCC
GTTTTTAGTTGGT-GGA---GTGATTTGTCAGGTTTATTTCGGTAACGAGGGAGACCCCGGCC-----------------
------------------------------------------TTT-----------------------------------
-----------------------AGTT--------------ATCATGTCGCGGGGAGAAT--------------------
--------------CAAGTACCCGGCCCCGACTAACTAGAGGGACTATTGGTG----TTTAAACCAGAGGAAGCGTGGCA
ATAACAGGTCTGTGATGCCCTTCGATGTCCTGGGCTGCACGCGCGCTACAATGGCAGCAGTAGAGAGTATG-G-------
CTAGCCAGAGAT-GG-TTGGTTAAACTGTAAATCGCTGTCGTGATAGGGATTGAGCCTTGTAATTATTGCTCATGAAAGA
GGAATTCCTCGTAAGCACTAGTCATCAGCTAGTGTTGAATACGTCTCTGCCTCTTGTACACACCGCCCGTCGCTACTACC
GATTGAATTGCTTTTAAAGCTGGCTGG-----------------------------------------------------
------------------------------------------------------------------
>Ceratomyxa_porrecta_KF874235
-------------------TGGTCATATGCTCGTCTCAAAGACTAAGCCATGCACGTCCAAGTTCATAACCTT-----GT
AGGTTGAAACTGCGAAGCGCTCAGTAAATCAGTTATCGTCTGTTCGATCG---------TTCACGCTACACTGGATAACT
GTGGCAAACCTATAGCTAATACATGTACAAGACGCCTCCTCAC--TGGCGACATTTATTAGACAACCAAC--ACCGACTC
CC----CGTAAAAAGTGGGTCAGCAGGTGAATCTAGATAACTGTGCTTACCGCATAGCCTCCGCGCTGGCGGTAGTTCGA
TCGAWTTTCTGCCCTATCAACTW--GGTAAGGTAGTGGCTTACCAAGGTAGTAACGGGTAACGGGGAATCAGGGTTCGAT
TCCGGAGAGGGAGCCTGAGAAACGGCTACCACATCCAAGGAAGGCAGCAGGCGCGCAAATTACCCAAT-CCAGACATTGG
GAGGTAGTGACGAGAAAT---ACTGGGGACGCC-CCA-AGCGGGCGTCATCCGGAATGAACGCAACACAAAAAATTCG--
-ATGAGG--ATCTACTGGAGGGCAAGTCTGGTGCCAGCAGCCGCGGTAATTCCAGCTCCAGTAGT---------------
---------------------------------------GTATATCAACATTGTTGCGCTTAAAACGCTCGTAGTTGGAT
TACAGGACGTTAAACGACG-CCGC-----GAATTTGCGGTTGCGGTTTGTGCAGGCCCTTTGCAGTCCCT----------
--------------------------CAAGATTGCGGCGGGTAGCACC-------GATG-ACGTCCTTTTGTCTCGCT-A
GCTCT-TGCGGCC-------------------------------------------------------------------
-----------TCCTTTGTTGGTGGCT----GT-GAGACGAGT------------------------------GTG---C
CTTGAATAAAGCATAGTGCTCAAAGCAGGCG----TACGCTC-GTATGTAA-TAGCATGGAACGAATATACATGGCCAAA
GTGTAGT------------CCTCATCATTTGGTG----------------------GAATTGTACACA------------
------------------------------------------------CACAGGTGCAATCAGTGTTGGTTGTGCRC---
-----CGGGTCTCAGTGGTTAAGAGGGACATCTGAGGGCACTAGTACTTTGTGGCGAGAGGTGAAATTCTTAGA-CCCAC
AAAAGACTGACTACTGCGAAAGCATTTGCCAAGCGTGTTTTCATTAATCAAGAACGAAGGTCAGAGGATCGAAGACGATC
AGATACCGTCCTAGTTTTGACAGCAAACTATGCCAGC-CTAGGTTCAGGGCGGTCACTCGTC-------ATCGAGGAGC-
--------------------ACCACCTTGCCCTTACGGGAAACCTCAAGCTTTCGGGCTGCTGGGAGA-ATATCG----C
TGCAAGGCTGAAATTTAAAGAAATTGACGGAGAGGCACCACCAGGAGTGGAGCCTGCGGCTTAATTTGACTCAACACGGG
GAAACTCACCAGGTCCAGACATTGGTAGGATTGACAGACTGGTAGATCTTTCATGATTCGGTGAATGGTGGTGCATGGCC
GTTCTTAGTTGGT-GGA---GTGATCTGTCAGGTCTATTCCGGTAACGAGCGAGACCACGGCC-----------------
------------------------------------------TTT-----------------------------------
-----------------------AGTT--------------TAGACGCCGCCCCAGTGGG--------------------
---------------------------GGTCTCTACTAGAGGGACTATTGGTT-----CGAAGCCAGGGGAAGCGTGGCA
ATAACAGGTCTGTGATGCCCTTCGATGTCCTGGGCTGCACGCGCGCTACAATGGCAGCAGTAGAGAGTT---G-------
CTTGCTCGAGAG-AGCCTGGCCAAACTGCAAAATGCTGTCGTGATAGGGATTGAGCCTTGTAATTATTGCTCATGAAAGA
GGAATTCCTCGTAAGCGCTAGTCATCAGCTAGCGTTGAATACGTCTCTGCCTCTTGTACACACCGCCCGTCGCTACTACC
GATTGAATTGCTTCTAAAGCTGGCTGGACCGGACTTGTACGTGTTGCAGGCTGGGAGGGCCGACGATGGATGCCATTTAG
AGGAAGTAAAAGTCGTAACAAGGTTT----------------------------------------
>Ceratomyxa_auerbachi_EU616734_
----------TCCTGCCAGTGGTCATATGCTCGTCTCAAAGACTAAGCCATGCATGTCTAAGTTCATAACTAT-----TA
AAGTTGAAACTGCGAAGCGCTCAGTAAATCAGTTATCGTCTGTTCGATCG---------TTCAAGCTACA-TGGATAACT
GTGGCAAATCTATAGCTAATACATG--CAAAACCCTCCACCAT--AAGGGACATTTATTAGTTAACCGAC--ACCACCC-
----------AGCAATGGGT-AGCAGGTGAATCTAGATAACTGTGCTTACCGTATAG-CTTTACGCTGACGGTAGTTCGA
TCGAATTTCTGCCCTATCAACTA--GGTAAGGTAGTGGCTTACCAAGGTAGTAACGGGTAACGGGGAATCAGGGTTCGAT
TCCGGAGAGGGAGCCTGAGAAACGGCTACCACATCCAAGGAAGGCAGCAGGCGCGCAAATTACCCAAT-CCAGACATTGG
GAGGTAGTGACGAGAAAT---ACTGGGGGCGCT-CCT-AGTGAGTGTCATCCGGAATGAACGTAACACAAAAAATTCG--
-ATGAGG--ATCTACTGGAGGGCAAGTCTGGTGCCAGCAGCCGCGGTAATTCCAGCTCCAGTAGT---------------
---------------------------------------GTATATCAACATTGTTGCGCTTAAAACGCTCGTAGTTGGAT
TACAGGGCGTCAAACAGCG-GTGC-----ATCATTGTACCTCTGGTTGTGGT----------------------------
--------------------------GCTAGTTTCGACTGGCGCTGC--------AATG-ACGCCCTTTTGTCGCACT-A
GTCTT-TGTCGAC-------------------------------------------------------------------
-----------GCCTTTACTGGCGTTG----GC-TAAGCAAGT------------------------------GTG---C
CTTGAATAAAGCATAGTGCTCAAAGCAGGCG----TACGCTC-GTGTGTAA-TAGCATGGAACGAATATACATGGCCCAA
CGTCGCTGGC----------------------------------------------------------------------
-----------------------------------------AACAGCGGCGCGGTTCAATCAGTGTTGGTTGTGAAC---
-----CAGGTCTCAGCGGTTAAAAGGGACATCTGAGGGTATTAGTACTTTGTGGCGAGAGGTGAAATTCTTAGA-CCCAC
AAAAGACTGACTACTGCGAAAGCATTTGCCAAGAATGTTTTCATTAATCAAGAACGAAGGTCAGAGGATCGAAGACGATC
AGATACCGTCCTAGTTTTGACAGCAAACTATGCCAGC-GTAGGTTCAGGGCGATCGCTCTTT--------ACGAGTCGC-
--------------------ATCACCTTGCCCTTAAGGGAAACCTCAAGCTTTCGGGCTGCTGGGAGA-ATATCG----C
TGCAAGGCTGAAATTTAAAGAAATTGACGGAGAGGCACCACCAGGAGTGGAGCCTGCGGCTTAATTTGACTCAACACGGG
GAAACTCACCAGGTCCAGACATTGGTAGGATTGACAGACTGGTAGATCTTTCATGATTCGGTGAATGGTGGTGCATGGCC
GTTCTTAGTTGGT-GGA---GTGATCTGTCAGGTCTATTCCGGTAACGAGCGAGACCACGGCC-----------------
------------------------------------------TTT-----------------------------------
-----------------------AGTTG-------------TAGCGGCTCCTTTTACAGG--------------------
-------------------------GGTCATCTAACTAGAGGGACAATTGGTT-----TAAAACCAGGGGAAGCGTGGCA
ATAACAGGTCTGTGATGCCCTTCGATGTCCTGGGCTGCACGCGCGCTACAATGGCAACAGTAGAGAGTT---G-------
CTTCCTAGAGAT-AGGCTGGCTAAACTGTAAAATGTTGTCGTGATTGGGATTGTGCCTTGTAATTATTGCACATGAAAGA
GGAATTCCTCGTAAGCACAAGTCATCAGCTTGTGTTGAATACGTCTCTGCCTCTTGTACACACCGCCCGTCGCTACTACC
GATTGAATTGCTTCTAAAGCTGGCTGGACCGGACTTGTACATGTTGCGAGCTGGGAGGGCCGACGATGGATGCCATTTAG
AGGAA-------------------------------------------------------------
>Ceratomyxa_atkinsoni_FJ204244
--------------------------------------------------------------------------------
--------------------------------------------------------------------------------
--------------------------------------------------------------------------------
--------------------------------------------------------------------------------
----------------------------------------------------------------------------GGTT
TCCGGAGAGGGAGCCTGAGAAACGGCTACCACATCCAAGGATGGCAGCAGGCGCGCAAATTACCCAAT-CCAGACATTGG
GAGGTAGTGACGAGAAAT---ACTGGGGAAGTT-CCT-TGTGAATTTCGTCCGGAATGAACGTAATATAAAAAATTCG--
-ATGAGG--ATCTACTGGAGGGCAAGTCTGGTGCCAGCAGCCGCGGTAATTCCAGCTCCAGTAGT---------------
---------------------------------------GTATATCAACATTGTTGTGCTTAAAACGCTCGTAGTTGGAT
TACAGATCGCTGAACAGCG-TCTTG----CGAATTAGCAGGGTGTTGGTGCAAGAG------------------------
--------------------------AAGCATTTGCGTGCGGATTTT--------GCTTGGCGATCTTTTGTCGCACT-G
GTCCT-GGTTTGC-------------------------------------------------------------------
-----------GTCTTTGCTGATGCAG----AT-CAACGAAGT------------------------------GTG---C
CTTGAATAAAGCATAGTGCTCAAAGCAGGCG----AACGCTC-GTATGTAA-TAGCATGGAACGAATA--AATTGACCGG
CGGTCCA----------------GTCTTGCAATT----------------------CGGTTGT-CGGA------------
-----------------------------------------TGGGCC-GCTAGACTCGATCAGTGTTGGTTGGAGTT---
-----GAGGTCTCAACGGTTAAAAGGGACACCTGAGGGTACTAGTACTTTGTGGCGAGAGGTGAAATTCTTAGA-CCCGC
AAAAGACTGACTACTGCGAAAGCATTTACCAAGAGTGTTTTCATTAATCAAGAACGAAGGTCAGAGGATCGAAGACGATC
AGATACCGTCCTAGTTTTGACAGCAAACTATGCCAGC-ATAGGGTCAGGGCAGTCGTTGTTT-AAC---AGACAATCGA-
--------------------ACTACCTTG-CCTTAAGGGAAACCT--AGCTTTCGGGCTGCTGGGAGA-ATATCG----C
TGCAAGGCTGAAATTTAAAGAAATTGACGGAGAGGCACCACCAGGAGTGGAGCCTGCGGCTTAATTTGACTCAACACGGG
GAAACTCACCAGGTCCAGACATTGGTAGGATTGACAGACTGGTAGATCTTTCATGATTCAGTGAATGGTGGTGCATGGCC
GTTCTTAGTTGGT-GGA---GTGATCTGTCAGGTCTATTCCGGTAACGAGCGAGACCACGGCC-----------------
------------------------------------------TTT-----------------------------------
-----------------------AGTT--------------TTTGCATCGCAGCAATGCG--------------------
----------------------------ACGCAAACTAGAGGGACCATTGCTG----TTTAAAGCAGGGGAAGCGTGGCA
ATAACAGGTCTGTGATGCCCTTCGATGTCCTGGGCTGCACGCGCGCTACAATGGCAGCAGTAGAGAGTG---G-------
CTGACCAGAGAT-GG-TTGGCAAAACTGTAAATGGCTGTCGTGATAGGGATTGAGCCTTGTAATTATTGCTCATGAAAGA
GGAATTCCTCGTAAGCACGAGTCATCAGCTCGTGTTGAATACGTCTCTGCCTCTTGTACACACCGCCCGTCGCTACTACC
GATTGAATTGCTTCTAAAGCGGGCTGGTCTTT------------------------------------------------
------------------------------------------------------------------
>Ceratomyxa_labracis_AF411472
--CTGGTTGATTCTGCCAGTGGTCATATGCTCGTCTCAAAGACTAAGCCATGCATGTCCAAGTTCATAACTAT-----TA
AAGTTGAAACTGCGAA-CGCTCAGTAAATCAGTTATAGTCTGTTCGATCG---------TTCAAG-CCCA-TGGATAACT
GTGGCAAATCTAYAGCTAATACATGCAAAAGCCCCCCACCAT---AGGGCACATTTATTGGCTAACCGAC--ACCACCA-
GG----CAGCAATGTCTGGTAG-CAGGTGAATCTAGATAACTGTGCTTACCGTATAGCTT-TACGCTGACGGTAGWTCGA
TCGAATTTCTGCCCTATCAACTA--GGTAAGGTAGTGGCTTACCAAGGTAGTAACGGGTAACGGGGAATCAGGGTTCGAT
TCCGGAGAGGGAGCCTGAGAAACGGCTACCACATCCAAGGAAGGCAGCAGGCGCGCAAATTACCCAAT-CCAGACATTGG
GAGGTAGTGACGAGAAAT---ACTGGGGGCGCT-CCA-TGTGAGTGCCATCCGGAATGAACGTAACACAAAAAATTCG--
-ATGAGG--ATCTACTGGAGGGCAAGTCTGGTGCCAGCAGCCGCGGTAATTCCAGCTCCAGTAGT---------------
---------------------------------------GTATATCAACATTGTTGCGCTTAAAACGCTCGTAGTTGGAT
TACAGGGCTCCAAACACCG-CTGC-----AAATGYGTGGAGGTGGTCGCTGCAAGCTCAATGTYTGTCAGTCAGTAACCC
TGG-----------------------CTGGKAGGTGGCGAGAAGCAC--------GATGAGAGCCCTTTTGTCGCACT-G
GTACT-GGTTGGT-------------------------------------------------------------------
-----------GTCTTTGTTGGCGTCG----AC-CAGTCAAGT------------------------------GTG---C
CTTGAATAAAGCATAGTGCTCAAAGCAGGCG----TACGCTC-GTGTGTAA-TAGCATGGAACGAATA-TCTTTGGCCGC
GGGTTGG---------------TASGGGTCTGTT----------------------TACGCGGACACC------------
-----------------------------------------GCYAGC-CCTAGGTTCGATCAGTGTTGGTTGGAACC---
-----ACGGTCTCAACGGTTAAAAGGGACACCTGAGGGCGCTAGTACTTTGTGGCGAGAGGTGAAATTYTTAGA-CCCAC
AAAAGACTRACTACTGCGAAAGCATTCGCCAAGRGTGTTTTCATTAATCAAGAACGAAGGTCAGAGGATCGAAGACGATC
AGATACCGTCCTAGTTTTGACAGCAAACTATGCCAGC-ATAGGGTCAGAGCGGTCGCTCGTT-AAC---AGCGAGACGC-
--------------------ACTACTTTG-CCTTAAGGGAAACCT--AGCTTTCGGGCTGCTGGGAGA-ATATCG----C
TGCAAGGCTGAAATTTAAAGAAATTGACGGAGAGGCACCACCAGGAGTGGAGCCTGCGGCTTAATTTGACTCAACACGGG
GAAACTCACCAGGTCCAGACATTGGTAGGATTGACAGACTGGTAGATCTTTCATGATTCGGTGAATGGTGGTGCATGGCC
GTTCTTAGTTGGT-GGA---GTGATCTGTCAGGTCTATTCCGGTAACGAGCGAGACCACGGCC-----------------
------------------------------------------TTT-----------------------------------
-----------------------AGTTG-------------ATGGTGAGGTTGGTGTGCC--------------------
----------TTCGGGTGGCCGGCTTCAAGCCTAACTAGAGGGACTATTGGTG---TTTTAAACCAGGGGAAGCGTGGCA
ATAACAGGTCTGTGATGCCCTTCGATGTCCTGGGCTGCACGCGCGCTACAATGGCAGCAGTAGAGAGTAAC-G-------
CTGGCCAGAGAT-GG-TTGGCTAAACTGTAAATCGCTGTCGTGATAGGGATTGAGCCTTGTAATTTTTGCTCATGAAAGA
GGAATTCCTCGTAAGCACGAGTCATCAGCYTGTGTTGAATACGTCTCTGCCTCTTGTACACACCGCCCGTCGCTAGTACC
G-------------------------------------------------------------------------------
------------------------------------------------------------------
>Ceratomyxa_seriolae_AB530265
---------------CCAGTGGTCATATGCTCGTCTCAAAGACTAAGCCATGCATGTCCAAGTTCATAACTAA-----TA
AAGTTGAAACTGCGAAGCGCTCAGTAAATCAGTTATAGTCTGTTCGATCG---------TTCAAG-CCCA-TGGATAACT
GTGGCAAATCTATAGCTAATACATGTAAAAG-CCCCCACCAT---AGGGCACATTTATTGGCTAACCGAC--ACCGCCC-
CC----AGCAA--TGGGGGCAG-CAGGTGAATCTAGATAACTGTGCTTACCGCATGGCCT-TGCGCCGGCGGTAGTTTGA
TCGAATTTCTGCCCTATCAACTA--GGTAAGGTAGTGGCTTACCAAGGTAGTAACGGGTAACGGGGAATCAGGGTTCGAT
TCCGGAGAGGGAGCCTGAGAAACGGCTACCACATCCAAGGAAGGCAGCAGGCGCGCAAATTACCCAAT-CCAGACATTGG
GAGGTAGTGACGAGAAAT---ACTGGGGGCGCT-CCA-TGTGAGTGCCATCCGGAATGAACGTAACACAAAAAATTCG--
-ATGAGG--ATCTACTGGAGGGCAAGTCTGGTGCCAGCAGCCGCGGTAATTCCAGCTCCAGTAGT---------------
---------------------------------------GTATATCAACATTGTTGCGCTTAAAACGCTCGTAGTTGGAT
TACAGGGCTCCAAACAGGT-ACGCC----GCATTGGCGTGGTTGGTCGTCGCACGCCCGCACGTCTGGGACACTG-----
--------------------------TTCTGGGCGTGTGGGTAGCTC--------GACG-GAGCCCTTTTGTCGCACT-G
GCTCT-GGCTGGC-------------------------------------------------------------------
-----------GTCTTGATTGACGCCG----GC-TAGCCGAGT------------------------------GTG---C
CTTGAATAAAGCATAGTGCTCAAAGCAGGCG----TACGCTC-GTGTGTAA-TAGCATGGAACGAATAGTTATTGGCCGC
GGGGCGT---------CAGTTGGTGCGAGCGAT-----------------------CGCGTCAGCTGT------------
-----------------------------------------GCGTGCCGTACGGTTCGATCAGTGTTGGTTGGAATC---
-----GCGGTCTCAACGGTTAAAAGGGACACCTGAGGGCACTAGTACTTTGTGGCGAGAGGTGAAATTCTTAGA-CCCAC
AAAAGACTAACTACTGCGAAAGCATTTGCCAAGAGTGTTTTCATTAATCAAGAACGAAGGTCAGAGGATCGAAGACGATC
AGATACCGTCCTAGTTTTGACAGCAAACTATGCCAGC-ATAGGGTCGGAGCGGTCGCTCGTT-AAC---AGCGAGTCGT-
--------------------ACCACTGCG-CCTTACGGGAAACCT--AGCTTTCGGGCTGCTGGGAGA-ATATCG----C
TGCAAGGCTGAAATTTAAAGAAATTGACGGAGAGGCACCACCAGGAGTGGAGCCTGCGGCTTAATTTGACTCAACACGGG
GAAACTCACCAGGTCCAGACATTGGTAGGATTGACAGACTGGTAGATCTTTCATGATTCAGTGAATGGTGGTGCATGGCC
GTTCTTAGTTGGT-GGA---GTGATCTGTCAGGTCTATTCCGGTAACGAGCGAGACCACGGCC-----------------
------------------------------------------TTT-----------------------------------
-----------------------AGTTG-------------GTGGTGTCGTCAAGCTGTC----------GGGGGATGGT
CGCAAGGCCGTCTGCCGGCACGGCGACAAGCCTAACTAGAGGGACTATTGGCG---TTTTAAGCCAGGGGAAGCGTGGCA
ATAACAGGTCTGTGATGCCCTTCGATGTCCTGGGCTGCACGCGCGCTACAATGGCAGCAGTAGAGAGT-TG-G-------
CTGGCCAGAGAT-GG-TTGGTGAAACTGTAAATAGCTGTCGTGATAGGGATTGAGCCTTGTAATTTTTGCTCATGAAAGA
GGAATTCCTCGTAAGCACGAGTCATCAGCTCGTGTTGAATACGTCTCTGCCTCTTGTACACACCGCCCGTCGCTACTACC
GATTGAATTGCTTCTAAAGCTGGCTGGACCGGACTTGCTGCCTTTGGGCGGCGAGCTGGGAGGGTCGACGATGATCCATT
AGAGAAGAAAAGTGACA-------------------------------------------------
>Ceratomyxa_falcatus_EU440361
--------------------------------------------------------------------------------
--------------------------------------------------------------------------------
--------------------------------------------------------------------------------
--------------------------------------------------------------------------------
-------------------------------------------------------------------------------T
TCCGGAGAGGGAGCCTGAGAAACGGCTACCACATCCAAGGAAGGCAGCAGGCGCGCAAATTACCCAAT-CCAGACATTGG
GAGGTAGTGACGAGAAAT---ACTGGGGATGTT-CTA-TCAGAATGTCACCCGGGATGAACGTAGCATAAAACATTCG--
-ATGAGGATATCTACTGAGGGGCAAGTCTGGTGCCAGCAGCCGCGGTAATTCCAGCTCCAGTAGT---------------
---------------------------------------GTATATCAACATTGTTGCGTTTAAAACGCTCGTAGTTGGAT
TACAGGGTGTCGAATGGCC-CGCGCT---AAATA------------GCCGGGTCAGTTTAGCGAATATTGTGTGTGCGAT
TCGGCTGGAAACAGTT----------GGTCGGCATTTTTGTTTGCTG--------AATG-ACGCC-TTTT-TCGCACC-G
GCCCT--GGCACT-------------------------------------------------------------------
-----------TACTTTGTTGAAAGTG----TCGGAGGAGAGT------------------------------GTG---C
CTTGAATAAAGCATAGTGCTCAAAGCAGGCG----TACGCTC-GTGTGTAA-TAGCATGGAACAGATAGCCGGCCTAAAG
GGTGGTTGAGTTGTGAAAGCAGCGGCAGCCACCT----------------------TGTC--------------------
---------------------------------------------------------TCGCTTTGTTGGTTGTGAGA---
-----CGGGTCTCGTTGGTTAAAAGGGACATTTGAGGGCATTGGTACTTTGTGGCGAGAGGTGAAATTCTTAGA-CCCAC
AAAAGACCGACTGGTGCGAAAGCGTTTGTCAAGAATGTTTTCATTAATCAAGAACGAAGGTCAGAGGTTCGAAGACGATC
AGATACCGTCCTAGTTTTGACAGCAAACGATGCTAGC-ACAGCATCAGCCCGTCCGCCCTTG-------GTTGGGACGA-
--------------------GATAGGTTGTGCTGCCGGGAAACCTCAAGCTTTCGAGTTACGGGGAGA-GTATAG----C
TTCAAGGCGGGAATTTAAAGAAATTGACGGAGAGGCACCACCAGGAGTGGAGCCTGCGGCTTAATTTGACTCAACACGGG
GAAACTCACCAGGTCCAGACATTGGCAGGATTGACAGGCTGGTAGACCTTTCATGATTCGATGGATGGTGGTGCATGGCC
GTTCTTAGTTGGT-GGA---GTGATCTGTCAGGTCTATTCCGGTAACGAGCGAGACCGCGGTC-----------------
------------------------------------------AGT-----------------------------------
-----------------------AGTTTCAGTCGTGCTCAGTTAAGCGCGTTGTGTTATT-----------------ATT
TAATTATAGTGGTGCAGCGTGTTGGGTGCGACTGACTACTGGGACAACTGGAC----TCTAAGCCAGGGGAAGCGCGGCA
ATAACAGGTCTGTGATGCCCTTCGATGTCCTGGGCTGCACGCGCGCTACAATGGCAGCAGAAGAGGGTA---G-------
CTGATTAGAGAT-GA-TTGGCTAAACTGTGAATAGCTGTCGTGATGGGGATTGTGCCTTGGAATTATTGCACATGAAAGA
GGAATTCCTCGTAAGCACTGGTCATCAGCCAGTGTTGAATACGTCTCTGCCTCTTGTACACACCGCCCGTCGCTACTACC
GATTGAATATCATTTAGAGCTGGCTGG-----------------------------------------------------
------------------------------------------------------------------
>Ceratomyxa_sewelli_EU440362
--------------------------------------------------------------------------------
--------------------------------------------------------------------------------
--------------------------------------------------------------------------------
--------------------------------------------------------------------------------
-------------------------------------------------------------------------------T
TCCGGAGAGGGAGCCTGAGAAACGGCTACCACATCCAAGGAAGGCAGCAGGCGCGCAAATTACCCAAT-CCAGACATTGG
GAGGTAGTGACGAGAAAT---ACTGGGGATGTT-CTA-TAAGAATGTCACCCGGGATGAACGTAGCATAAAACATTCG--
-ATGAGG--ATCTACTGGAGGGCAAGTCTGGTGCCAGCAGCCGCGGTAATTCCAGCTCCAGTAGT---------------
---------------------------------------GTATATCAACATTGTTGCGTTTAATACGCTCGTAGTTGGAT
TACAGGGTGTCGAATGGCT-CGCGCT---TATTA------------GCCGGGTCAGTTTAGCGGGTAGTGCATGGTTGGA
A-------------------------ACAGCTGTGTGCGGCTGGTTG--------AATG-ACGCC-TTTT-TCGCACC-G
GCCCT--GGCATT-------------------------------------------------------------------
-----------TACTTTATTGGAAGTG----TC--AGACGAGT------------------------------GTG---C
CTTGAATAAAGCATAGTGCTCAAAGCAGGCG----TACGCTC-GTGTGTAA-TAGCATGGAACAGATAGCCGGCCTTAAC
GG----------------ACAACTTTGGTTGTTT----------------------TGTC--------------------
---------------------------------------------------------TCGCTTTGTTGGTTGTGAGA---
-----CGGGTCTTGTTGGTTAAAAGGGACATTTGAGGGCATTGGTACTTTGTGGCGAGAGGTGAAATTCTTAGA-CCCAC
AAAAGACCGACTGGTGCGAAAGCGTTTGTCAAGAATGTTTTCATTAATCAAGAACGAAGGTCAGAGGTTCGAAGACGATC
AGATACCGTCCTAGTTTTGACAGCAAACGATGCTAGC-ACAGCATCAGCCCGTCCGCCCTTG-------GTTGGGATGA-
--------------------GATAGGTTGTGCTGCCGGGAAACCTCAAGCTTTCGAGTTACGGGGAGA-GTATAG----C
TTCAAGGCGGGAATTTAAAGAAATTGACGGAGAGGCACCACCAGGAGTGGAGCCTGCGGCTTAATTTGACTCAACACGGG
GAAACTCACCAGGTCCAGACATTGGCAGGATTGACAGGCTGGTAGACCTTTCATGATTCGATGGATGGTGGTGCATGGCC
GTTCTTAGTTGGT-GGA---GTGATCTGTCAGGTCTATTCCGGTAACGAGCGAGACCGCGGTC-----------------
------------------------------------------AGT-----------------------------------
-----------------------AGTTTCAGTAGCCTGGGTGTGGCTGTAGCAATACAGT--------------------
----------------------TCCGGGTGACTGACTACTGGGACAACTGGAC----TCTAAGCCAGGGGAAGCGCGGCA
ATAACAGGTCTGTGATGCCCTTCGATGTCCTGGGCTGCACGCGCGCTACAATGGCAGCAGAAGAGGGTA---G-------
CTGGTCAGAGAT-GG-CTGGCTAAACTGTGAATAGCTGTCGTGATGGGGATTGTGCCTGGTAATTATTGCACATGAAAGA
GGAATTCCTCGTAAGCACTGGTCATCAGCCAGTGTTGAATACGTCTCTGCCTCTTGTACACACCGCCCGTCGCTACTACC
GATTGAATATCATTTAGAGCTGGCTGG-----------------------------------------------------
------------------------------------------------------------------
>Ceratomyxa_lunula_EU440378__3_
--------------------------------------------------------------------------------
--------------------------------------------------------------------------------
--------------------------------------------------------------------------------
--------------------------------------------------------------------------------
-------------------------------------------------------------------------------T
TCCGGAGAGGGAGCCTGAGAAACGGCTACCACATCCAAGGAAGGCAGCAGGCGCGCAAATTACCCAAT-CCAGACATTGG
GAGGTAGTGACGAGAAAT---ACTGGGGATGTT-CTA-TTGGAATGTCACCCGGGATGAACGTAGCATAAAACATTCG--
-ATGAGG--ATCTACTGGAGGGCAAGTCTGGTGCCAGCAGCCGCGGTAATTCCAGCTCCAGTAGT---------------
---------------------------------------GTATATCAACATTGTTGCGTTTAAAACGCTCGTAGTTGGAT
TACAGGGTGTCGAATGGCT-CGCGCT---TGTTA------------GCCGGGTCAGTTTGGGGAGATTGAGGAGTTGGA-
--------------------------GACAATGAATCAGGATCGCCG--------AATG-ACGCCTTTTT-TCGCGCC-G
GCCCT--GACATT-------------------------------------------------------------------
-----------TGCTTGATTGGAGGTG----TC--AGACGAGT------------------------------GTG---C
CTTGAATAAAGCATAGTGCTCAAAGCAGGCG----TACGCTC-GTGTGTAA-TAGCATGGAACAGATAGTCGATCTTAAG
AACATCATGAT-------GAAAATTGTGTTGTTT----------------------TGTC--------------------
---------------------------------------------------------TCGCTTTGTTGGTTGTGAGA---
-----CGGGTCTCGTTGGTTAAAAGGGACATTTGAGGGCATTGGTACTTTGTGGCGAGAGGTGAAATTCTTAGA-CCCAC
AAAAGACTGACTGGTGCGAAAGCGTTTGTCAAGAATGTTTTCATTAATCAAGAACGAAGGTCAGAGTTTCGAAGACGATC
AGATACCGTCCTAGTTTTGACAGCAAACGATGCTAGC-ACAGAGTCAGCTCGTCCGCCCTTG-------GTTGGGACGT-
--------------------GATAGGTTGCTCTGCCGGGAAACCTAAAGCTTTCGAGTTACGGGGAGA-GTATAG----C
TTCAAGGCGGGAATTTAAAGAAATTGACGGAGAGGCACCACCAGGAGTGGAGCCTGCGGCTTAATTTGACTCAACACGGG
GAAACTCACCAGGTCCAGACATTGGTAGGATTGACAGGCTGGTAGACCTTTCATGATTCGATGGATGGTGGTGCATGGCC
GTTCTTAGTTGGT-GGA---GTGATCTGTCAGGTCTATTCCGGTAACGAGCGAGACCGCGGTC-----------------
------------------------------------------AGT-----------------------------------
-----------------------AGTTTCGGATGCTCGATTGGCAGAAATGCTGATTCAG--------------------
---------------------------TTATTTGACTACTGGGACAACTGGAC----TTTAAGCCAGGGGAAGCGCGGCA
ATAACAGGTCTGTGATGCCCTTCGATGTCCTGGGCTGCACGCGCGCTACAATGGCAGCAGAAGAGGGTG---G-------
CTGATCAGAGAT-GG-TTGGCTAAACTGTGAATGGCTGTCGTGATTGGGATTGTGCCTTGAAATTATTGCACATGAAAGA
GGAATTCCTCGTAAGCACTGGTCATCAGCCAGTGTTGAATACGTCTCTGCCTCTTGTACACACCGCCCGTCGCTACTACC
GATTGAATATCATTTAGAGCTGGCTGG-----------------------------------------------------
------------------------------------------------------------------
>Ceratomyxa_buri_AB530264
----------------CAGTGGTCATATGCTCGTCTCAAAGACTAAGCCATGCATGTCTAAGTTCATAACTAT-----TA
AAGTTGAAACTGCGAAGCGCTCAGTAAATCAGTTATAGTCTGTTCGATGT---------TTAGTGC-----TGGATAACT
GTGGCAAATCTATAGCTAATACATGTTCAACGCCAGTCTTTTGGCTGGTGTCATTTATTGGCAAACCGAT--TCGGACCT
AG----TC---------------CGTAGGTGAATCTAGATAACTTGGAGACCGTATAACCTTGTGTTGACGGTGTTTCGA
ATGAATTTCTGCCCTATCAACTA-TGGTAAGGTAGTGGCTTACCAAGGTAGTAACGGGTAACGGGGAATCAGGGTTCGAT
TCCGGAGAGGGAGCCTGAGAAACGGCTACCACATCCAAGGAAGGCAGCAGGCGCGCAAATTACCCAAT-CCAGACATTGG
GAGGTAGTGACGAGAAAT---ACTGGGGATGTT-CTATTTAGAATGTCACTCGGGATGAACGTAGCATAAAACATTCG--
-ATGAGG--ATCTACTGGAGGGCAAGTCTGGTGCCAGCAGCCGCGGTAATTCCAGCTCCAGTAGT---------------
---------------------------------------GTATATCAACATTGTTGCGTTTAAAACGCTCGTAGTTGGAT
TACAGGGTGTCAAATCTGT-GTTGCT---AAAATTATAGCCACAGTGCCAGCGTTGTGCTGTGTTTTATTTAAC------
--------------------------AATATTTCCCAGTATGACGTT--------GGTG-ACGCCTTTTTGTCGCACT-G
GCTCT--ACTGTC-------------------------------------------------------------------
-----------AACTTTATTGGGGGCT----GT--AGACGAGT------------------------------GTG---C
CTTGAATAAAGCATAGTGCTCAAAGCAGGCG----TACGCTC-GTGTGTAA-TAGCATGGAACAGATAGCAGACTT----
------------------GCAGCTTCGGCTGTCT----------------------TGGTTGCAGGTTAAC---------
-----------------------------------------GCCTGTAACTAAGGGGTTCATTTGTTGGTTGTGGAC---
-----CGGGTCGCATCGATTAAAAGGGACATTTGAGGGCATTGGTACTTTGTGGCGAGAGGTGAAATTCTTAGA-CCCAC
AAAAGACTGACTGGTGCGAAAGCGTTTGTCAAGAATGTTTTCATTAATCAAGAACGAAGGTCAGAGGTTCGAAGACGATC
AGATACCGTCCTAGTTTTGACAGCAAACGATGCTAGC-ACAGGGCCAGGCTATCCACCTTTA-------AAAAGGAAGA-
--------------------GACGGCTTGTCCTGCCGGGAAACCTCAAGCTTTCGAGTTACGGGGAGA-GTATAG----C
TTCAAGGCGGGAATTTAAAGAAATTGACGGAGAGGCACCACCAGGAGTGGAGCCTGCGGCTTAATTTGACTCAACACGGG
GAAACTCACCAGGTCCAGACATTGGCAGGATTGACAGGCTGATAGACCTTTCATGATTCGGTGGATGGTGGTGCATGGCC
GTTCTTAGTTGGT-GGA---GTGATCTGTCAGGTCTATTCCGGTAACGAGCGAGACCGCGGTC-----------------
------------------------------------------AGT-----------------------------------
-----------------------AGTTT--GCTATTTACATTTCGTTCTGGTCAATTTAT--------TGGCTAGAACCT
CTAGGTTGCTTTTGTAGCCTAGTGTTGTTATAGCACTACTGGGACTACTGGAC----TCTAAGCCAGGGGAAGCGCGGCA
ATAACAGGTCTGTGATGCCCTTCGATGTCCTGGGCTGCACGCGCGCTACAATGGCAGCAGTAGAGAGTA---G-------
ATGGGTAGAGAT-GC-CCGTCTAACCTGTAAATAGCTGTCGTGATAGGGATTGTGCCTTGGAATTATTGCACATGAAAGA
GGAATTCCTCGTAAGCACGGGTCATCAGCCCGTGTTGAATACGTCTCTGCCTCTTGTACACACCGCCCGTCGCTACTACC
GATTGAATATCATCTAGAGCTGGCTGGACAGCTGCTATATTTATATAGTGGNATGAAAGGCCGACCCTGGATGT------
------------------------------------------------------------------
>Ceratomyxa_sp._LM-2014_KJ200360
-------------------------------------TTCGGCTTGGTCATTTATTGCTGA-----------------CA
ATTCGGACCCGTCCGTGTGATCTAGATACTAGAGACCGTTGACCTTGTTT------------------------------
--------------------------------------------------------------------------------
----------------------------------------------------------------------GACGGATTTC
GACGAATTTCTCCTTATCACCTAGTGGTAA-GCAAGGGCTTACCGTAGTAAC----GGTAACGGTGAATCCCGGTTCGAT
CCCGTAGAAGGAGGCTTAGAAACGGCTACCACGTCCAAGGAAGGCAGCAGGCGCGCAAATTACCCAAT-CCAGACATTGG
GAGGTAGTGACGAGAAAT---ACTGGGGATGTT-CTA-ATAGAATGTCACTCGGGATGAACGTAGCATAAAACATTCG--
-ATGAGG--ATCTACTGGAGGGCAAGTCTGGTGCCAGCAGCCGCGGTAATTCCAGCTCCAGTAGT---------------
---------------------------------------GTATATCAACATTGTTGCGTTTAAAACGCTCGTAGTTGGAT
TACAGGGTGTCAAAGCTGT-GTGCT----AGAAATATAGCCACAGTGCCAGCTTTGTTTGGTCAGCATTGCTTCAA----
--------------------------GCTTGTTGGCTGGGTATGGTT--------GGTG-ACGCCTTTTTGTCGCACT-G
GCTCT--GTCATC-------------------------------------------------------------------
-----------AACTTTGTTGGGGGTG----GT--AGACGAGT------------------------------GTG---C
CTTGAATAAAGCATAGTGCTCAAAGCAGGCG----TACGCTC-GTGTGTAA-TAGCATGGAACAGATAACAGACTT----
------------------GCAGCTTCGGCTGTCT----------------------CGATTGCTGGTCCAACAG------
-----------------------------------------ACCGGCGGTTGGGGGGTTCATTTGTTGGTTGTGAAC---
-----CGGGTCGCATCGATTAAAAGGGACATTTGAGGGCATTGGTACTTTGTGGCGAGAGGTGAAATTCTTAGA-CCCAC
AGAAGACTGACTGGTGCGAAAGCGTTTGTCAAGAATGTTTTCATTAATCAAGAACGAAGGTCAGAGGTTCGAAGACGATC
AGATACCGTCCTAGTTTTGACAGCAAACGATGCTAGC-ACAGGGCCAGGCTATCCACCTTAA--------AAAGGAAGA-
--------------------GACGGCTTGTCCTGCCGGGAAACCTCAAGCTTTCGAGTTACGGGGAGA-GTATAG----C
TTCAAGGCGGGAATTTAAAGAAATTGACGGAGAGGCACCACCAGGAGTGGAGCCTGCGGCTTAATTTGACTCAACACGGG
GAAACTCACCAGGTCCAGACATTGGCAGGATTGACAGGCTGATAGACCTTTCATGATTCGGTGGATGGTGGTGCATGGCC
GTTCTTAGTTGGT-GGA---GTGATCTGTCAGGTCTATTCCGGTAACGAGCGAGACCGCGGTC-----------------
------------------------------------------AGT-----------------------------------
-----------------------AGTTT--GCTGTGTACATTTAGTCTGCGGACCTCTAG--------------------
--GCTTCATTCGTGTGGTCTAGAGTTGTACCGGCCCTACTGGGACTACTGGAC----TTTAAGCCAGGGGAAGCGCGGCA
ATAACAGGTTTGTGATGCCCTTCGATGTCCTGGGCTGCACGCGCGCTACAATGGCAGCAGTAGAGAGTTT--G-------
ATTGGCAGAGAT-GC-CCATCTAACCTGCAAATAGCTGTCGTGATAGAAATGGTGCCTTGCAATTATTGCACATGAAAGA
GGAATTCCTCGTAAGCACGGGTCATCAGCCCGTGTTGAATACGTCTCTGCCTCTTGTACACACCGCCCGTCGCTACTACC
GATTGAATATCATCTAGAGCTGGCTGGACGGCTGCTGTATT---------------------------------------
------------------------------------------------------------------
>Ceratomyxa_synaphobranchi_KM273026
--------------------------------------------------------------------------------
--------------------------------------------------------------------------------
--------------------------------------------------------------------------------
--------------------------------------------------------------------------------
-CAGATTCTTGTTG------------GTAAGGTAGTGGCTTACCAAGGTTTTGACGGGTAACGGGGAATCAGGGTTCGAT
TCCGGAGAGGGAGCCTGAGAAACGGCTACCACATCCAAGGAAGGCAGCAGGCGCGTAAATTACCCAAT-CCAGACATTGG
GAGGTAGTGACGAGAAAT---ACCGGAGCAGGT-CTT-TATGATTTGCTATCGGAATGAACGTAATTTAATAAATTCG--
-ATGAGG--AACCACTGGAGGGCAAGTCTGGTGCCAGCAGCCGCGGTAATTCCAGCTCCAGTAGT---------------
---------------------------------------GTATATCAAAATTGTTGCGGTTAAAACGCTCGTAGTTGAAT
TACAAGGGCCGCGGTCGCC-GGTCA----AAGAATTAATTTCTACCGACGCCGC--------------------------
------------------------------------------------------------GGCTCTTTTTATCGCA---A
GACCC-GCGCAGGGCTTCACGGACGTGGTCGGGAGCTTGAGAAGTGTTTTCTGCCGACGCCGCGGCGCTTTTTATCGGAA
GACCCGCGCATGGCTTCACTGGAC-TG----CGTGGGA-AAGT------------------------------GTG---C
CTTGAATAAAGCATACTGCTCAAAGCAGGCG----TACGCTC-GAATGTTA-CAGCATGGAACGAATAAGTAGGCTTGGT
CCACTT--------------------------------------------------------------------------
---------------------------------------------------------------TGTCGGTTTGGGAC---
-----CGGGTCAA---GATTAAGAGGGGCATTTGAGGGCATTAGTACTCTGCGGCGAGAGGTGAAATTCTTAGA-CCCGC
AGAAGACTGACTATCGCGAAGGCATTTGTCAAGAATGTTTTCATTAATCAAGGACGAAGGTCAGAAGTTCGAAGACGATC
AGATACCGTCCTAGTTTTGACAGAAAACGATGCTACC-ACGGGGTTAGTCCGATACTA----------------------
--------------------ATCAGGTTGTCCCTCCGAGAAATCTCAAGCCTTTGAGCTCCGGGGGGT-GTACGG--TAC
CGCAAGGCTGAGACTTAAAGAAATTGACGGAAAGGCACCACCAGGAGTGGAGCCTGCGGCTTAATTTGACTCAACACGGG
GAAACTCACCAGGTCCAGACATTGATAGGATTGACAGACTAAGCGATCTTTCATGATCCAGTGAATGGTGGTGCATGGCC
GTTCTTAGTTGGT-GGA---GTGATCTGTCAGGTCTATTCCGGTAACGAGCGAGACCACGATC-----------------
------------------------------------------TCT-----------------------------------
-----------------------ATTTTATTAGGGTTGCTTC--------------------------------------
---------------------GGAACAACTTTATCATAGAGAGACTATCGGAC----TTAAAGCCGGGGGAAGCGTGGCA
ATAACAGGTCTGTGATGCCCTTCGATGTCCTGGGCTGCACGCGCGCTACAATGGCAGTGACAAAGAGATTAATTG-----
CTTCCCTGAAAA-GGGCGACAAAACTTGTAAATCACTGTCATGATTGGGATTGAGCCTTGAAATTATTGCTCATGAAAGA
GGAATTCCTAGTAAGTGCGGGTCACCAACTCGTGCTGA-TACGTCTCTGCCTCTTGTACAATCACG--------------
--------------------------------------------------------------------------------
------------------------------------------------------------------
>Palliatus_indecorus_DQ377712
ACCTGGTTGATCCTGCCAGTGGTCATATGCTCGTCTCAAAGATTAAGCCATGCATGTCCAAGTTCATAACCAA-----T-
CGGTTGAAACTGCGAAGCGCTCAGTAAATCAGTTATCGTCCATTCGATCT---------TACT-TGTCATTGGATAACTG
TGGCAAATCTAGAGCTAATACATGCAACACAACCCCTGTGGGGTGCATTTGTTAGACTTTAACCAGCAAC----------
----------------------TGCGGTGAATCTAGATAACTGCGCATATCGTATTGGCCCAGAGCCGACGATAGTTCGA
TCGAATTTCTGCCCTATCAAC-----TTAAGGTAGTGGCTTACCAAGGTTTTGACGGGTAACGGGGAATTAGGGTTCGAT
TCCGGAGAGGGAGCCTGAGAAACGGCTACCACATCCAAGGAAGGCAGCAGGCGCGTAAATTACCCAAT-CCAGACATTGG
GAGGTAGTGACGAGAAAT---ACCGGGGCAGGT-C---TATGATTTGCTATCGGAATGAACGTAATTTAATAAATTCG--
-ATGAGG--AT-CACTGGAGGGCAAGTCTGGTGCCAGCAGCCGCGGTAATTCCAGCTCCAGTAGT---------------
---------------------------------------GTATATCAAAATTGTTGCGGTTAAAACGCTCGTAGTTG-AT
TACAAGAGCTGCAGTTTTC-GGGCT----AAGAATTCTATTCTACCGGCGCTGC--------------------------
------------------------------------------------------------GGCTCTTTTTATCGCA---A
GATCT-GTGCAG--------------------------------------------------------------------
-----------CACTTTATTGAGT-TG----TGCAGGA-AAGT------------------------------GTG---C
CTTGAATAAAGCATAGTGCTCAAAGCAGGCG----TACGCTC-GTATGTTA-TAGCATGGAACGAATAAATAGACCGAGT
CCATT---------------------------------------------------------------------------
---------------------------------------------------------------TGTTGGTTTGGGAC---
-----CAGGTCAC---GATTAAGAGGGGCATTTGAGGGCATTAGTACTCTGCGGCGAGAGGTGAAATTCTTAGA-CCCGC
AGAAGACTGACTATTGCGAAGGCATTTGTCAAGAGTGTTTTCATTAATCAAGAACGAAGGTCAGAGGTTCGAAGACGATC
AGATACCGTCCTAGTTTTGACAGAAAACGATGCTACC-ACGGGATTAGTCCGATGCTA----------------------
--------------------ATCAGGTTGTCCCTCCGAGAAATCTCAAGCGTTTGAGCTCCGGGGGGT-GTACGG----T
CGCAAGGCTGAAACTTAAAGAAATTGACGGAAAGGCACCACCAGGAGTGGAGCCTGCGGCTTAATTTGACTCAACACGGG
GAAACTCACCAGGTCCAGACATTGATAGGATTGACAGACTGAGTGATCTTTCATGATACAGTGAATGGTGGTGCATGGCC
GTTCTTAGTTGGT-GGA---GTGATCTGTCAGGTCTATTCCGGTAACGAGCGAGACCACGATC-----------------
------------------------------------------TCT-----------------------------------
-----------------------ATTTTATTAAAGTTGCAACA-------------------------------------
---------------------GTAGCAACTTCATTATAGAGAGACTATCGGAT---TTCAAAGCCGGGGGAAGCGTGGCA
ATAACAGGTCTGTGATGCCCTTCGATGTCCTGGGCTGCACGCGCGCTACAATGGCAGTGACGAAGAGATTATTCG-----
TTGCCCTGAGAA-GGGTGACTAAACTTGTAAATCACTGTCATGATTGGGATTGAGCCTTGAAACTATTGCTCATGAAGGA
GGAATTCCTAGTAAGTACGAGTCACCAACTCGTGCTGATTACGTCTCTGCCTTTTGTACACACCGCCCGTCGCTATTACA
GATTGGGTGCATTTCAGAAATGGCAGGATCGGACTTGCTGTAATAGCGAGCCGAGAGTACCATTAATGACATGCATCTAG
ATGAAATAAAAGTCGTAACAAGGTTTCCGTAGGTGAACCAGCGGAAG-------------------
>Ceratomyxa_sp_DQ377699
ACCTGGTTGATCCTGCCAGTGGTCATATGCTCGTCTCAAAGACTAAGCCATGCATGTCTAAGTTCATAACCAA-----T-
AGGTTGAAACTGCGAAGCGCTCAGTAAATCAGTTATCGTCCATTCGATCT---------TACT-TGTCATTGGATAACTG
TGGCAAATCTAGAGCTAATACATGTAACAAACCTCGCGTGGGGTGCATTTATTAGACTTTAACCAGCAAC----------
----------------------TGCGGTGAATCTAAATAACTGCGCATATCGTA-TGGCCTAGTGCCGACGATAGTTCGA
TCGAATTTCTGCCCTATCAACT----TTAAGGTAGTGGCTTACCAAGGTTTTGACGGGTAACGGGGAATCAGGGTTCGAT
TCCGGAGAGGGAGCCTGAGAAACGGCTACCACATCCAAGGAAGGCAGCAGGCGCGTAAATTACCCAAT-CCAGACATTGG
GAGGTAGTGACGAGAAAT---ACCGGAGCAGGT-C---TATGATTTGCTATCGGAATGAACGTAATTTAATAAATTCG--
-ATGAGG--ATCCACTGGAGGGCAAGTCTGGTGCCAGCAGCCGCGGTAATTCCAGCTCCAGTAGT---------------
---------------------------------------GTATATCAAAATTGTTGCAGTTAAAACGCTCGTAGTTGGAT
TACAAGAGTTGCAGTTACT-GATCTA---AAGAATTCTATTCTGTCGGTGCTGC--------------------------
------------------------------------------------------------GGCTCTTTTTATCGCA---A
GATCA-GCTCGG--------------------------------------------------------------------
-----------CACTTTACTGGGT-CG----AGTTGAA-AAGT------------------------------GTG---C
CTTGAATAAAGCATAGTGCTCAACGCAGGCG----TACGCTC-GAATGTTA-TAGCATGGAACGAATAAATAGACTTGTG
TCCAGTT-------------------------------------------------------------------------
---------------------------------------------------------------TGTTGGTTTTGGAC---
-----CGGGTCAC---GATTAAAAGGGGCACTTGAGGGCATTAGTACTCTGCGGCGAGAGGTGAAATTCTTAGA-CCCGC
AGAAGACTGACTATTGCGAAGGCATTTGTCAAGAATGTTTTCATTAATCAAGAACGAAGGTCAGAGGTTCGAAGACGATC
AGATACCGTCCTAGTTTTGACAGAAAACGATGCTACC-ACGGGATCAGTTCGGAACTA----------------------
--------------------TCTAGGTTGTCCCCCCGAGAAATCTAAAGCCTTTGAGCTCTGGGGGGT-GTACGGTTTTT
CGCAAGGCTGAAACTTAACGAAATTGACGGAGAGGCACCACCAGGAGTGGAGCCTGCGGCTTAATTTGACTCAACACGGG
GAAACTCACCAGGTCCAGACATTGATAGGATTGACAGACTGACTGATCTTTCATGATCCAGTGAATGGTGGTGCATGGCC
GTTCTTAGTTGGT-GGA---GTGATCTGTCAGGTTTATTCCGGTAACGAGCGAGACCACGATC-----------------
------------------------------------------TCT-----------------------------------
-----------------------ATTTTATTAAAGTTACACAC-------------------------------------
---------------------GTAGTAGCTTCATTATAGAGAGACTATCGGAT---TTCAAAGCCGGGGGAAGCGTGGCA
ATAACAGGTCTGTGATGCCCTTCGATGTCCTGGGCTGCACGCGCGCTACAATGGCAGTGACAAAGAGCTCTCTG------
TTGCCCTGAATA-GGGTGACTAAACTTGTAAATCACTGTCATGATTGGGATTGAGCCTTGAAATTATTGCTCATGAAAGA
GGAATTCCTCGTAAGTACGAGTCACCAACTCGTGCTGATTACGTCTCTGCCTCTTGTACACACCGCCCGTCGCTAATACC
GATTGAGTGTAAATCAGAGATAGCAGGATTGGACTTGCTGCAACAGCGAGCCGAGAGTACTATCCATGATTTTCACTTAG
AGGAATTAAAAGTCGTAACAAGGTTTCCGTAGGTGAACCAGCGGAAG-------------------
>Ceratomyxa_carcharhini_JF91181
--------------------------------------------------------------------------------
--------------------------------------------------------------------------------
--------------------------------------------------------------------------------
--------------------------------------------------------------------------------
-----------------------------------------------------------------GGATCAGGGTTCGAT
TCCGGAGAGGGAGCCTGAGAAACGGCTACCACATCCAAGGAAGGCAGCAGGCGCGCAAATTACCCAAT-CCAGACATTGG
GAGGTAGTGACGAGAAAT---ACCTGAGTGGAT-C---AATGATGCGCTACAGGAATGAACGTAATCTAATAATTTCG--
-ATGAGT--ATCTACTGGAGGGCAAGTCTGGTGCCAGCAGCCGCGGTAATTCCAGCTCCAGTAGT---------------
---------------------------------------GTATATCAAAATTGTTGCGGTTAAAACGCTCGTAGTTGGAT
TACGGGGGCCTCGATTGGT-ACATC----------------TCAGAGGTGTATCAAGGTA--------------------
------------------------------------------------------------GACCCTCTTCATCGCA---A
GATCT-GTGTGCG-------------------------------------------------------------------
-----------GACTTTATTGTTTGCA----TGCAGGA-AAGC------------------------------GTG---C
CTTGAATAAAGCATAGTGCTCAAAGCAGGCG----TACGCTC-GAGTGTGA-TAGCATGGAACGAATAGATAAACCTCGG
TTTAGT--------------------------------------------------TTGTTGGTTA--------------
--------------------------------------------------TGGCAGGCTTCGGTCTGAATCTAAACT---
-----GGGTTTT----GATTAAAAGGGACACTTGAGGGCATTAGTACTTTGTGGCGAGAGGTGAAATTCTTTGA-CCCAC
AAAAGACTGACTATTGCGAAAGCATTTGCCAAGAATGTTTTCATTAATCAAGAACGAAAGTCAGAGGTTCGAAGACGATC
AGATACCGTCCTAGTTTTGACAGCAAACGATGCTACC-ACGGGATCAGTCCGGAACGA----------------------
--------------------TCCAGGTTGTCCCCCCGGGAAACCTCAAGGGTTCTAGTTCCGGGGGGA-GTATGG----T
CGCAAGGCTGAAACTTAAAGGAATTGACGGAAGGGCACCACCAGGAGTGGAGCCTGCGGCTTAATTTGACTCAACACGGG
AAAACTCACCAGGTCCAGACATTGAAAGGATTGACAGACTGAGAGATCTTTCATGATACAGTGAATGGTGGTGCATGGCC
GTTCTTAGTTGGT-GGA---GTGATCTGTCAGGTCTATTCCGGTAACGAGCGAGACCACGATC-----------------
------------------------------------------TCT-----------------------------------
-----------------------ATTTGATTGATGCACTTGTGCTTCGGCGCATA-------------------------
---------------------CGTTTGTGTTTATCATAGAGAGACTACCGGAG----GTAAAGCCGGGGGAAGCGTGGCA
ATAACAGGTCTGTGATGCCCTTCGATGTCCTGGGCTGCACGCGCGCTACAATGGCAGTGACAAAGAGTTGCC--------
CTGCTCTGAGAG-GAGTGGGAAATCTTGTAAATCGCTGTCGTAATTGGGATTGAGCCTTGTAATTATTGCTCATGAAAGA
GGAATTCCTCGTAAGCGTGAGTCACTAGCTCATGTTGAATACGTCTCTGCCCTTTGTACACACCGCCCGTCGCTACTACC
GAT-GAATGTAGCTTCGAGAAGGTAGGATTGGACGACCTGGTTCCAGGA-------------------------------
------------------------------------------------------------------
>Ceratomyxa_melanopteri_JF91181
--------------------------------------------------------------------------------
--------------------------------------------------------------------------------
--------------------------------------------------------------------------------
--------------------------------------------------------------------------------
------------------------------------------------------------------------GGTTCGAT
TCCGGAGAGGGAGCCTGAGAAACGGCTACCACATCCAAGGAAGGCAGCAGGCGCGCAAATTACCCAAT-CCAGACATTGG
GAGGTAGTGACGAGAAAT---ACCGAAGTGGAT-C---TATGATGCGCTATCGGAATGAACGTAATCTAATAATTTCG--
-ATGAGT--ATCTACTGGAGGGCAAGTCTGGTGCCAGCAGCCGCGGTAATTCCAGCTCCAGTAGT---------------
---------------------------------------GTATATCAAAATTGTTGCGGTTAAAACGCTCGTAGTTGGAT
TACGGGGGTCTCGATTGTC-GCGTC----------------TAAGAGGCGTGATAAGGTA--------------------
------------------------------------------------------------GGTCCTCTTGATCGCA---A
GATTT-GTATGTG-------------------------------------------------------------------
-----------GACTTTATTGTTTGTG----TGCAAAA-GAGC------------------------------GTG---C
CTTGAATAAAGCATAGTGCTCAAAGCAGGCG----TACGCTC-GAGTGTGA-TAGCATGGAACGAATAGATAAACCTTGG
TTTAGT--------------------------------------------------TTGTTGGTTG--------------
-------------------------------------------------CGGTTGTTTCGGCAATCGCGTCTAAGCT---
-----GGGTTTT----GATTAAAAGGGACACTTGAGGGCATTAGTACTTTGTGGCGAGAGGTGAAATTCTTTGA-CCCAC
AAAAGACTGACTATTGCGAAAGCATTTGCCAAGAATGTTTTCATTAATCAAGAACGAAAGTCAGAGGTTCGAAGACGATC
AGATACCGTCCTAGTTTTGACAGCAAACGATGCTACC-ACGGGATCAGTCCGGAACGA----------------------
--------------------TCCAGGTTGTCCCCCCGGGAAACCTCAAGGGTTCTAGTTCCGGGGGGA-GTATGG----T
CGCAAGGCTGAAACTTAAAGGAATTGACGGAAGGGCACCACCAGGAGTGGAGCCTGCGGCTTAATTTGACTCAACACGGG
AAAACTCACCAGGTCCAGACATTGAAAGGATTGACAGACTGAGAGATCTTTCATGATACAGTGAATGGTGGTGCATGGCC
GTTCTTAGTTGGT-GGA---GTGATCTGTCAGGTCTATTCCGGTAACGAGCGAGACCACGATC-----------------
------------------------------------------TTT-----------------------------------
-----------------------ATTTGATTGATGCACTGTCATACTTTGGTATGTTA----------------------
---------------------CGTTTGTGTTTATTATAGAGAGACTACCGGAG----GTAAAGCCGGGGGAAGCGTGGCA
ATAACAGGTCTGTGATGCCCTTCGATGTCCTGGGCTGCACGCGCGCTACAATGGCAGTGACAAAGAGTTGCC--------
CTGCTCTGAGAA-GAGTGGGAAATCTTGTAAATCGCTGTCGTAATTGGGATTGAGCCTTGTAATTATTGCTCATGAAAGA
GGAATTCCTCGTAAGCGTGAGTCACTAGCTCATGTTGAATACGTCTCTGCCCTTTGTACACACCGCCCGTCGCTACTACC
GAT-GAATGTCGCTTCGAGAGGATAGGATCGGACGACCTGGT--------------------------------------
------------------------------------------------------------------
>Ceratomyxa_negaprioni_JF911818
--------------------------------------------------------------------------------
--------------------------------------------------------------------------------
--------------------------------------------------------------------------------
--------------------------------------------------------------------------------
--------------------------------------------------------------------------TTCGAT
TCCGGAGAGGGAGCCTGAGAAACGGCTACCACATCCAAGGAAGGCAGCAGGCGCGCAAATTACCCAAT-CCAGACATTGG
GAGGTAGTGACGAGAAAT---ACCGGAGTGGAT-C-A-TTTGATGCGCTATCGGAATGAACGTAATCTAAAAATTTCG--
-ATGAGT--ATCTACTGGAGGGCAAGTCTGGTGCCAGCAGCCGCGGTAATTCCAGCTCCAGTAGT---------------
---------------------------------------GTATATCAAAATTGTTGCGGTTAAAACGCTCGTAGTTGGAT
TACGGAGGCTTCAATTGGT-GAACTT---------------TTGTAGGTGCATCAAGGAA--------------------
------------------------------------------------------------AGTCTTCTTCATCGCA---A
GATCT-GTGTGCG-------------------------------------------------------------------
-----------GACTTTATTGGCTGCA----TGCGGGA-AAGC------------------------------GTG---C
CTTGAATAAAGCATAGTGCTCAAAGCAGGCG----TACGCTC-GAGTGTAA-TAGCATGGAACGAATAGATAAACCTCGG
TTTAGT--------------------------------------------------TTGTTGGTTAAAAGCAGCCAGC--
-----------------------------------------GCTCTTAATTGGGAGTTGGTGTAGCGAATCTAAACT---
-----GGGTTGC----GATTAAAAGGGACACTTGAGGGCATTAGTACTTTGTGGCGAGAGGTGAAATTCTTTGA-CCCAC
AAAAGACTGACTATTGCGAAAGCATTTGCCAAGAATGTTTTCATTAATCAAGAACGAAAGTCAGAGGTTCGAAGACGATC
AGATACCGTCCTAGTTTTGACAGCAAACGATGCTACC-ACGGGATCAGTCCGGAACGA----------------------
--------------------TCCAGGTTGTCCCCCCGGGAAACCTAAAGGGTTCTAGTTCCGGGGGGA-GTATGG----T
CGCAAGGCTGAAACTTAAAGGAATTGACGGAAGGGCACCACCAGGAGTGGAGCCTGCGGCTTAATTTGACTCAACACGGG
GCAACTCACCAGGTCCAGACATTGAAAGGATTGACAGACTGATAGATCTTTCATGATACAGTGATTGGTGGTGCATGGCC
GTTCTTAGTTGGT-GGA---GTGATCTGTCAGGTCTATTCCGGTAACGAGCGAGACCACGATC-----------------
------------------------------------------TCT-----------------------------------
-----------------------ATTTGATTAATGTGCTGTCCTGACTAGTTCAGGTTAA--------------------
---------------------CGTCTGCGTTTATCATAGAGAGACTACCGGAG----GTAAAGCCGGGGGAAGCGTGGCA
ATAACAGGTCTGTGATGCCCTTCGATGTCCTGGGCTGCACGCGCGCTACAATGGCAGCAACAAAGAGCATTACC------
CTTGTCTGAAAA-GAATGGGAAACCTTGTAAATTGCTGTCGTAATTGGGATTGAGCCTTGTAATTATTGCTCATGAAAGA
GGAATTCCTCGTAAGCGTGAGTCACCAGCTCATGTTGAATACGTCTCTGCCCTTTGTACACACCGCCCGTCGCTACTACC
GAT-GAATGTCGCTTCGAAAAAGTAGGATCT-------------------------------------------------
------------------------------------------------------------------
>Ceratomyxa_sp_DQ377698
--------------------------------------------------------------------------------
--------------------------------------------------------------------------------
--------------------------------------------------------------------------------
--------------------------------------------------------------------------------
-----TTCTGCCCTATCAACTAGTTGATAAGGTAGTGGCTTACCAAGGTTTTGACGGGTAACGGGGAATCAGGGTTCGAT
TCCGGAGAGGGAGCCTGAGAAACGGCTACCACATCCAAGGAGGGCAGCAGGCGCGCAAATTACCCAAT-CCAGACATTGG
GAGGTAGTGACGAGAAAT---ACCGGAGTGGAT-C-A-TTTGATGCGCTACCGGAATGAACGTAATCTAATAATTTCG--
-ATGAGT--ATCTACTGGAGGGCAAGTCTGGTGCCAGCAGCCGCGGTAATTCCAGCTCCAGTAGT---------------
---------------------------------------GTATATCAAAATTGTTGCGGTTAAAACGCTCGTAGTTGGAT
TACAGAGGCCTCAATTGGT-GTACT----------------TTTACGGTGCATCAAAGTA--------------------
------------------------------------------------------------GGCCTTCTTCATCGCA---A
GATTT-GTGTGCG-------------------------------------------------------------------
-----------GACTTTATTGGCTGTG----TGCAAGACTAGC------------------------------GTG---C
CTTGAATAAAGCATAGTGCTCAAAGCAAGCG----TACGCTG-GAGTGTAA-TAGCATGGAACGAATAGATAGACCTCGG
TTTAGT--------------------------------------------------CTGTTGGTTGTA------------
-----------------------------------------CAGTGCGGCAGCGCAAGTTGTCGCATTGCCTAAACT---
-----GGGTTTT----GATTAAAAGGGACACTTGAGGGCATTAGTACTTTGTGGCGAGAGGTGAAATTCTTTGA-CCCAC
AAAAGACTGACTATTGCGAAAGCATTTGCCAAGAATGTTTTCATTAATCAAGAACGAAAGTCAGAGGTTCGAAGACGATC
AGATACCGTCCTAGTTTTGACAGCAAACGATGCTACC-ACGGGATCAGTCCGGAACGA----------------------
--------------------TCCAGGT----------GGAAACC------------------------------------
--------------------------------------------------------------------------------
--------------------------------------------------------------------------------
--------------------------------------------------------------------------------
--------------------------------------------------------------------------------
--------------------------------------------------------------------------------
--------------------------------------------------------------------------------
--------------------------------------------------------------------------------
--------------------------------------------------------------------------------
--------------------------------------------------------------------------------
--------------------------------------------------------------------------------
------------------------------------------------------------------
>Ceratomyxa_informis_KM273022
--------------------------------------------------------------------------------
--------------------------------------------------------------------------------
--------------------------------------------------------------------------------
--------------------------------------------------------------------------------
-CAGATTCTAGTTG------------GTAAGGTAGTGGCTTACCAAGGTTTTGACGGGTAACGGGGAATCAGGGTTCGAT
TCCGGAGAGGGAGCCTGAGAAACGGCTACCACATCCAAGGAAGGCAGCAGGCGCGCAAATTACCCAAT-CCAGACATTGG
GAGGTAGTGACGAGAAAT---ACCGGAGTGGAT-C-T-ATTGATGCACTACCGGAATGAACGTAATCTAATAATTTCG--
-ATGAGT--ATCTACTGGAGGGCAAGTCTGGTGCCAGCAGCCGCGGTAATTCCAGCTCCAGTAGTGTATATCAAAATTGT
TGCGGTTAAAACGCTCGTAGTTAATTCCAGCTCCAGTAAGTATATCAAAATTGTTGCGGTTAAAACGCTCGTAGTTGGAT
TACGGGGGCCTCAATTGCT-ATACT----------------TTAACGGTCTAGCAAAGTA--------------------
------------------------------------------------------------GGCCTTCTTTACCGCA---A
GATTT-GTGTGCG-------------------------------------------------------------------
-----------GACTTTATTGGCTGCT----CACAAAA-AAGC------------------------------GTG---C
CTTGAATAAAGCATAGTGCTCAAAGCAGGCG----TACGCTC-GAGTGTAA-TAGCATGGAACGAATAGATGAACCTTGG
TTTAGT--------------------------------------------------TTGTTGGTTAAACGGGGCTTGTAG
TAACATTAAGCATTTATCAGTGCATGTCTCTTGAGGTGTGTGCTTTTAAGTGTGTTGCTGCGAGTTCTATCTAAACT---
-----GGGTTTT----GATTAAAAGGGACACTTGAGGGCATTAGTACTTTGTGGCGAGAGGTGAAATTCTTTGA-CCCAC
AAGAGACTGACTATTGCGAAAGCATTTGCCAAGAATGTCTTCATTAATCAAGAACGAAGGTCGGAGGTTCGAAGACGATC
AGATACCGTCCTAGTTTTGACAGCAAACAATGCTACCAACGGGATCAGTCCGGAAAGA----------------------
--------------------TCCAGGTCGTCCCCCCGGGAAACCTAAAGTGTTCTAGTTCCGGGGGGA-GTATGG----T
CGCAAGGCTGAAACTTAAAGGAATTGACGGAAGGGCACCACCAGGAGTGGAGCCTGCGGCTTAATTTGACTCAACACGGG
ACAACTCACCAGGTCCAGACATTGAAAGGATTGACAGACTGAGAGATCTTTCATGATACAGTGAATGGTGGTGCATGGCC
GTTCTTAGTTGGTGGGA---GTGATCTGTCAGGTCTATTCCGGTAACGAGCGAGACCACGATC-----------------
------------------------------------------TCT-----------------------------------
-----------------------ATTTGATTGTGATGCAGTCCTTGTCTCGCACAAGTTT--------------------
------------------ACGTTTGCGGTTTTATCATATAGAGACTACTCGGA--AGTTAAAGCCGGGGGAAGCGTGGCA
ATAACAGGTCTGTGATGCCCTTCGATGTCCTGGGCTGCACGCGTGCTACAATGGCAGTAACAAAGAGTATAC--------
CTGCGCTGAGAA-GCGTAGGAAATCTTGTAAATTGCTGTCGTAATTGGGATTGAGCCTTGTAATTATTGCTCATGAAAGA
GGAATTCCTCGTAAGCGTGAGTCACCAACTCATGTTGAATACGTCTCTGCCTCTTGTACAATCACG--------------
--------------------------------------------------------------------------------
------------------------------------------------------------------
>Ceratomyxa_leatherjacketi_KM273028
-TCTGGTTGGATTCTGCCAGTGCTGTATGCTTCGCTGAAGGATTAAGCCATGCATGTCTAAGTTCACAACCTC-----T-
CGGTTGAAACTGCGAAGCGCTCAGTAAATCAGTTATCGTCTATTCGATCG---------TAGTACCCCAGTGGATAACTG
TGGCAAATCTAGAGCTAATACATGCGAAAATCGGTCGACGCCTAGCGGCGACCGGCATTTATTGGACGAA-----ACCAA
CG----GGCCGTTTACGGCTTAGCAGGTGATTCTAGATAACTGTGCATATCGTA---TGGCTATGCCGGCGATAGTTCGA
TCGAATTTCTGCCCTATCATTTT---GTAAGGTAGTGGCTTACCAAGAAGGTGACGGGTAACGGGGAATCAGGGTTTGAT
TCCGGAGAGGGAGCCTGAGAAACGGCTACCACCTCCAAGGAAGGCAGCAGGCGCGCAAATTACCCAAT-CCAGACACTGG
GAGGTAGCGACCAGCCGT---ACCGGTGCGGTC-C-T-TATGGGGCGCAACCGGAATGAACGTGACCTAAGACCTCCG--
-TTGAGG--ATCTACTGGAGGGCAAGTCTGGTGCCAGCAGCCGCGGTAATTCCAGCTCCAGTAGT---------------
---------------------------------------GTACATCAAAATTGTTGCGGTTAAAACGCTCGTAGTTGGAT
TGCAGGTGTAACG----------------TATGAATATGAATTAAATTTGTATTTATACG--------------------
------------------------------------------------------------GTACTCCTTGTTCGCA---A
GCGCC-CGCTAC--------------------------------------------------------------------
-----------AACTTAATTGGTGTAA----CGGGCAG-TGGC------------------------------GTG---C
CTTGAATAAAGCATAGTGCTCAAAGCAGGCG----TACGCTC-GAATGTAA-TAGCATGGAACGACCA------------
--------------------------------------------------------TAGCTGGCT---------------
---------------------------------------------------AGATTCAGTTGTTGGTGCTCTGAGTC---
-----TGGTCGCGCACGGTTAAGAGGAACATTTGAGGGCGTTAATACTGGCTGGCGAGAGGTGAAATTTGATGA-CCCAG
CCAAGATTAGCTAAGGCGAAGGCTTTCGCCAAAAATGTTTTCATTAATCAGGAGCTAAGGTCGCGGGATCGAAGACGATC
AGATACCGTCCTAGTCGCGACTTCAAACTATGCCAAC-ACGGCGTCAGGTCGGGATACAATG------------------
--------------------CCCAACTTGCGCCCACGGGAAACCTCAAGTCTTCGGGTTCCGGGGAGA-GTACGA----G
CGCAAGCTTGAAACTTAAAGAAATTGACGGAGGGGCACCACCAGGAGTGGAGCCTGCGGCTTAATTTGACTCAACACGGG
GCAACTCACCAGGTCCGGACATCGACAGGATTGACAGACTGATAGATCTTTCATGATACGGTGATTGGTGGTGCATGGCC
GTTCTTAGTTCGT-GGATTTTTGATCTGTCAGGTCTATTCCGGTAACGAGCGAGACCACGATC-----------------
------------------------------------------TCT-----------------------------------
-----------------------ATTTCACAGCTAGCTTGCC--------------------------------------
--------------------------------GTGATAGAGAGACTGCGAGAA----CAGAAGCTCGAGGAAGCGTGGCA
ATAACAGGTCTGTGATGCCCTTCGATGTCCTGGGCTGCACGCGCGCTACAATGACGGTGACAGCGAGTGACAATCTGC--
CTGGTCCGAGAG-GACCGGGAAATCTTGTAAATCGCCGCCATGATCGGGATTGGGCTTTGCAATTATCGCCCATGAAAGA
GGAATTCCTCGTAAAGCCAATTCACCAGATTGGCTTGAATACGTCTCTGCCCCTTGTACACACCGCCCGTCGCTACTACC
GATTGAATCGAGTCTCGAGGCGGTGGGATCGGACCGATTGGTAACAATTGGCTGAGAGCACCGCCTAGATATTCCATTAA
AGAAGTAAACGTCGAAC-------------------------------------------------
>Myxodavisia_bulani_KM273030
-TTCTGGTGGATCTGCCAGTGGTCATATGCTCGTNTCAAAGATTAAGCCATGCATGTCCAAGTTCACAACTTT-------
TAGTGGAAACTGCGAAGCGCTCAGTAAATCAGTTATCGTCTATTCGATCA---------TAGTACTTCAGTGGATAACTG
TGGTAAATCTAGAGTTAATCCATGCGAAAATCACTTGATATCAAGTGGCATTTATTAGCCAAAACCAAACAAAATATTCA
TT----TTCCATGTATATTTTATTAGGTGAATCTAGATAACTGTGCATATCGTAT--GGCTAACGCCAGCGATAGTTCGA
TTGAATTTCTGCCCTATCATTTT--GGTAAGGTAGTGGCTTACCAAGAAGTTGACGGGTAACGGGGAATCAGGGTTCGAT
TCCGGAGAGGGAGCCTGAGAAACGGCTACCACATCCAAGGAAGGCAGCAGGCGCGCAAATTACCCAAT-CCAGACATTGG
GAGGTAGTGACGAGAAAT---ACCGATGCATGT-CTA-ATGGATATGCAATCGGAATGAACGTGATATAGAATCTCCG--
-TTGAGG--ATCTATTGGAGGGCAAGTCTGGTGCCAGCAGCCGCGGTAATTCCAGCTCCAATAGT---------------
---------------------------------------GTATATCAAAATTGTTGCGGTTAAAACGCTCGTAGTTGGAT
TACAAGCGTATTGTATGAT-AAATAT---GCGAAATA---TTTAAAAGTATATTTAATTATATA----------------
------------------------------------------------------------AGACGTTTTGATCGCA---A
GTGTT-AATTGTA-------------------------------------------------------------------
-----------TACTTAATTGAATACA----TTAACAT-TAGC------------------------------GTG---C
CTTGAATAAAGCACAGTGCTCAAAGCAGGCG----TACGCTC-GAATGTAA-TAGCATGGAACGAATAAAAGCTAACTAT
GATT----------------------------------------------------TAGTTTGTT---------------
---------------------------------------------------------------AGGTTATCTAAATC---
-----AAGTTGCGA--GATTAAAAGGGATATTTGAGGGCATTAGTACTCGATAGCGAGAGGTGAAATTCTGTGA-CCTAT
CGAAGACTGACTATTGCGAAAGCATTTGCCAAGAATGTTTTCATTAATCAAGAACGAAAGTTAAAGGTTCGAAGACGATC
AGATACCGTCCTAGTTTTAACTTCAAACGTTGCCAAC-ACGGAATCAGTTCGAAAGACAT--------------------
--------------------TTCAAGTTGTTCCCCCGGGAAACCTTAAGTTTTCGGGTTCCTGGGGTA-GTATGG----T
CGCAAGGCTGAAACTTAAAGAAATTGACGGAGGGGCACCACCAGGAGTGGAGCCTGCGGCTTAATTTGACTCAACACGGG
ACAACTCACCAGGTCCAGACATTGAAAGGATTGACAGACTGATAGATCTTTCATGATACAGTGATTGGTGGTGCATGGCC
GTTCTTAGTTGGT-GGA---GTGATCTGTCAGGTTTATTCCGGTAACGAGCGAGACCACGATC-----------------
------------------------------------------TCT-----------------------------------
-----------------------ATTTAATAAGGTTATAGTTAATTAATTTAACTATAAA--------------------
-------------------------AAATACCATTATAGAGAGACCGCGAGAT-----AAAAACTCGAGGAAGCGTGGCA
ATAACAGGTCTGTGATGCCCTTCGATGTCCTGGGCTGCACGCGCGCTACAATGGCAGCAACAAAGAGTTACAATATATAC
CTGATTTGAAAA-GATTGGGAAATCTTGTAAATTGCTGTCTTGATTGGGATTGAGCCTTGTAATTATTGCTCATGAAAGA
GGAATTCCTCGTAAGCGCAAGTCACTAACTTGTGTTGATTACGTCTCTGCCCCTTGTACACACCGCCCGTCGCTACTACC
GATTGAATCCAGTTTCGAGAAGATGGAATCGGACGAATTGGAAACAATTTGCTGAGAGCATCTCCTAGACACTGGATTAA
AGGAAGTAAAAGTCGACCATGCCC------------------------------------------


2. Ceratomyxa-SSU rDNA trimmed dataset (70 sequences, 1176 bp):

>Ceratomyxa_sp._1_MG238438
GTTGGTAGGGTAGTGGCCTACCAAAGTGGTAACGGGTAACGGGGAATCAGGGTTTGATTCCGGAGAGGGAGCCTTAGAAA
CGGCTACCACGTCCAAGGAAGGCAGCAGGCGCGCAAATTACCCACT-CTAGATACTGGGAGGTAGTGACGAGAAATAATG
-GAGGCACC-CTTTAAGGGGGCCGTCTGTAATGAACGAAACACAAAAACGTCGGTGAGGACCTACTGGAGGGCAAGTCTG
GTGCCAGCAGCCGCGGTAATTCCAGCTCCAGTAGTGTATATCAACATTGTTGCGCTTAAAACGCTCGTAGTTGGGTTGCA
CTCGGTAGGATGTG-CCTTGAATAAAGCATAATGCTAAAAG-TAAGC----AGAAGCTTGGGTGTAA-TAGCATGGAACG
AATCCAAGAGGAAAGTTTGCGGGCACTGGTACTTTGGGGCGAGAGGTGAAATTCTTAGACCCCCAAAAGACGGACTGCTG
CGAAGGCATTTGCCAAAGATGTTTCCATTAATCAAGAACGAAGGTCAGAGGATCGAAGACGATCAGACACCGTCCTAGTT
TTGACAGAA-AACTCTGCCGGCGGACCTTGGGGG-AAACCT-AGCTTTCGGGCTGCTGGGAGAATATTGCTGCAAGGCTG
AAATTTAAAGAAATTGACGGAGAGGCACCACCAGGAGTGGAGCTTGCGGCTTAATTTGACTCAACACGGGGAAACTCACC
GGGTCCAGACATTGGAAGGATTGACAGAGTGGTGGATCTTTCATGATTCAGTGAATGGTGGTGCTTGGCCGTTCTTAGTT
GGT-GGAGTGATCTGTCAGGTTTATTCCGGTAACGAG-CGAGA-CCGTGGTCTTC-ATTTGTGTTGCGTTGGGAACGATG
GAGAGACTATCGGT-G-CGAAGCCGGCGGAAGCGCGGCAATAACGGGTCTGTGATGCCCTGCGATGTCCTGGGCTGCACG
CGTGCTACAATGGCAGGAAAAGAAGG--GCTGGCCCGGGAG-GG-TTGGCGAAGC-GTGAATTCCTGCCGCGATGGGGAC
TGAGCCTTGCAATTATTGCTCACGAAAGAGGAATTCCTCGTAGACACAGGTCATGAGCCTGTGTCGAATACGTCTCTGCC
TCTTGTAC------------------------------------------------
>Ceratomyxa_sp._1_MG238439
GTTGGTAGGGTAGTGGTCTACCAAAGTGGTAACGGGTAACGGGGAATCAGGGTTTGACTCCGGAGAGGGAGCCTTAGAAA
CGGCTACCACGTCCAAGGAAGGCAGCAGGCGCGCAAATTACCCACT-CTAGATACTGGGAGGTAGTGACGAGAAATAATA
-GAGGCACC-CTTTAAGGGGGCCGTCTGTAATGAACGAAACACAAAAACGTCGGTGAGGACCTACTGGAGGGCAAGTCTG
GTGCCAGCAGCCGCGGTAATTCCAGCTCCAGTAGTGTATATCAACATTGTTGCGCTTAAAACGCTCGTAGTTGGGTTGCA
CTCGGTAGGATGTG-CCTTGAATAAAGCATAATGCTAAAAG-TAAGC----AGAAGCTTGGGTGTAA-TAGCATGGAGCG
AATCCAAGAGGAAAGTTTGCGGGCACTGGTACTTTGGGGCGAGAGGTGAAATTCTTAGACCCCCAAAAGACGGACTGCTG
CGAAGGCATTTGCCAAAGATGTTTCCATTAATCAAGAACGAAGGTCAGAGGATCGAAGACGATCAGATACCGTCCTAGTT
TTGACAGAA-AACTCTGCCGGCGGACCTTGGGGG-AAACCT-AGCTTTCGGGCTGCTAGGAGAATATTGCTGCAAGGCTG
AAATTTAAAGAAATTGACGGAGAGGCACCACCAGGAGTGGAGCTTGCGGCTTAATTTGACTCAACACGGGGAAACTCACC
GGGTCCAGACATTGGAAGGATTGACAGAGTGGTGGATCTTTCATGATTCAGTGAATGGTGGTGCATGGCCGTTCTTAGTT
GGT-GGAGTGATCTGTCAGGTTTATTCCGGTAACGAG-CGAGA-CTGTGGTCTTC-ATTTGTGTTGCGTTGGCAACGATG
GAGAGACTATCGGT-G-CTAAGCCGGCGGAAGCGCGGCAATAACAGGTCTGTGATGCCCTGCGATGTCCTGGGCTGCACG
CGTGCTACAATGGCAGGAAAAGAAGG--GCTGGCCCGGGAG-GG-TTGGCGAAGC-GTGAATTCCTGCCGCGATGGGGAC
TGAGCCTTGCAATTATTGCTCACGAAAGAGGAATTCCTCGTAGACACAGGTCATGAGCCTGTGTCGAATACGTCTCTGCC
TCTTGTAC------------------------------------------------
>Ceratomyxa_sp._2_MG238441
GTTGGTAGGGTAGTGGCCTACCAAAGTGGTAACGGGTAACGGGGAATCAGGGTTTGATTCCGGAGAGGGAGCCTTAGAAA
CGGCTACCACGTCCAAGGAAGGCAGCAGGCGCGCAAATTACCCACT-CTAGATACTGGGAGGTAGTGACGAGAAATAATG
-GGGGCACC-CTAAAAGGGGGCCGTCTGTAATGAACGAAACACAAAAGCGTCGGTGAGGACCCACTGGAGGGCAAGTCTG
GTGCCAGCAGCCGCGGTAATTCCAGCTCCAGTAGTGTATATCAACATTGTTGCGCTTAAAACGCTCGTAGTTGGGTTAGA
CACGGTAAAATGTG-CCTTGAATAAAGCATAATGCTAAAAG-TAAGC----GAAAGCTGGAGTGTAA-TAGCATGGAACG
AATCCTAGAGGAAAGTTTGCGGGCACTGGTACTTTGGGGCGAGAGGTGAAATTCTTAGACCCCCAAAAGACGGACTACTG
CGAAGGCATTTGCCAAAGATGTTTCCGCTAATCAAGAACGAAGGTCAGAGGATCGAAGACGATCAGATACCGTCCTAGTT
TTGACAGAA-AACTCTGCCGGCGGACCTTGGGGG-AAACCT-AGCCTTCGGGCTGCTGGGAGAATATCGCTGCAAGGCTG
AAATTTAAAGAAATTGACGGAGAGGCACTACCAGGAGTGGAGCTTGCGGCTTAATTTGACTCAACACGGGGAAACTCACC
GGGTCCAGACATTGGAAGGATTGACAGAGTGGTGGATCTTTCATGATTCAGTGAATGGTGGTGCATGGCCGTTCTTAGTT
GGT-GGAGTGATCTGTCAGGTTTATTCCGGTAACGAG-CGAGA-CCGTGGTCTTT-ATTTGGATGGAATGAATGAAAATG
GAGAGACTATCGGT-G-CAAAGCCGGCGGAAGCGCGGCAATAACAGGTCTGTGATGCCCTGCGATGTCCTGGGCTGCACG
CGTGCTACAATGGCAGGAAAAGAAGG--GCTGGCCCGAGAG-GG-TCGGCGAAGC-GTGAATTCCTGCCGCGATGGGGAC
TGAGCCTTGCAATTATTGCTCACGAAAGAGGAATTCCTCGTAGACGCAGGTCATGAGCCTGTGTCGAATACGTCTCTGCC
TCTTGTAC------------------------------------------------
>Ceratomyxa_sp._2_MG238440
GTTGGTAGGGTAGTGGCCTACCAAAGTGGTAACGGGTAACGGGGAATCAGGGTTTGATTCCGGAGAGGGAGCCTTAGAAA
CGGCTACCACGTCCAAGGAAGGCAGCAGGCGCGCAAATTACCCACT-CTAGATACTGGGAGGTAGTGACGAGAAATAATG
-GGGGCACT-CT-AATGAGGGCCGTCTGTAATGAACGAAACACAAAAGCGTCGGTGAGGACCCACTGGAGGGCAAGTCTG
GTGCCAGCAGCCGCGGTAATTCCAGCTCCAGTAGTGTATATCAACATTGTTGCGCTTAAAACGCTCGTAGTTGGGTTAGA
CACGGTAAAATGTG-CCTTGAATAAAGCATAATGCTAAAAG-TAAGC----AAAAGCTTGAGTGTAA-TAGCATGGAACG
AATCCAAGAGGAAAGTTTGCGGGCACTGGTACTTTGGGGCGAGAGGTGAAATTCTTAGACCCCCAAAAGACGGACTACTG
CGAAGGCATTTGCCAAAGATGTTTCCGTTAATCAAGAACGAAGGTCAGAGGATCGAAGACGATCAGATACCGTCCTAGTT
TTGACAGAA-AACTCTGCCGGCGGACCTTGGGGG-AAACCT-AGCTTTCGGGCTGCTGGGAGAATATCGCTGCAAGGCTG
AAATTTAAAGAAATTGACGGAGAGGCACCACCAGGAGTGGAGCTTGCGGCTTAATTTGACTCAACACGGGGAAACTCACC
GGGTCCAGACATTGGAAGGATTGACAGAGTGGTGGATCTTTCATGATTCAGTGAATGGTGGTGCATGGCCGTTCTTAGTT
GGT-GGAGTGATCTGTCAGGTTTATTCCGGTAACGAG-CGAGA-CCGTGGTCTTT-ATTTCGATAAAATGATGGACAATA
GAGAGACTATCGGT-G-CAAAGCCGGCGGAAGCGCGGCAATAACAGGTCTGTGATGCCCTGCGATGTCCTGGGCTGCACG
CGTGCTACAATGGCAGGAAAAGAAGG--GCTGGCCCGGGAG-GG-TCGGCGAAGC-GTGAATTCCTGCCGCGATGGGGAC
TGAGCCTTGCAATTATTGCTCACGAAAGAGGAATTCCTCGTAGACGCAGGTCAKGAGCCTGTGTKGAATACGTCTCTGCC
TCTTGTAC------------------------------------------------
>Ceratomyxa_sp._3_MG238444
GTTGGTAGGGTAGTGGCCTACCAAGGTGGTAACGGGTAACGGGGAATCAGGGTTTGATTCCGGAGAGGGAGCCTTAGAAA
CGGCTACCACGTCCAAGGAAGGCAGCAGGCGCGCAAATTACCCACT-CTAGACACTGGGAGGTAGTGACGAGAAATAACA
-GGGGCACC-CTACAAGGGGGCCGTCTGTAATGAACGAAACACAAAAGCAACGGTGAGGACCTACTGGAGGGCAAGTCTG
GTGCCAGCAGCCGCGGTAATTCCAGCTCCAGTAGTGTATATCAACATTGTTGCGCTTAAAACGCTCGTAGTTGGGTTGGA
CCTGGTGCAGTGTG-CCTTGAGTAAAGCATAATGTCAATAG-TAAGC----GGGAGCTTGTGTGTAA-TAGCATGGAACG
AAACCAAGAGGAAAGTTTGCGGGCACTGGTACTTTGGGGCGAGAGGTGAAATTCTTAGACCCCCAAAAGACGGACTACTG
CGAAGGCATTTGCCAAAGATGTTTCCGTTGATCAAGAACGAAGGTCAGAGGATCGAAGACGATCAGATACCGTCCTAGTT
TTGACAGAA-AACTCTGCCGGCGGACCTAGGGGG-AAACCT-AGCTTTCGGGCTGCTGGGAGAATATTGCTGCAAGGCTG
AAATTTAAAGAAATTGACGGAGAGGCACCACCAGGAGTGGAGCTTGCGGCTTAATTTGACTCAACACGGGGAAACTCACC
GGGTCCAGACATTGGAAGGATTGACAGAGTGGTGGATCTTTCATGATTCAGTGAATGGTGGTGCATGGCCGTTCTTAGTT
GGT-GGAGTGATCTGTCAGGTTTATTCCGGTAACGAG-CGAGA-CCGTGGTCTCC-GTTTGGTTTTTTGAGAAAACAACG
GAGAGACTATCGGT-G-CCAAGCCGGCGGAAGCGCGGCAATAACAGGTCTGTGATGCCCTGCGATGTCCTGGGCTGCACG
CGAGCTACAATGGGGGAGAAAGAAGG--GCTGGCCCGAGGG-GG-TTGGCGGAGC-GTGAATCTCCCCCGCGATGGGGAC
TGAGCCTTGCAATTATTGCTCACGAAAGAGGAATTCCTCGTAGACACAGGTCATGAGCCTGTGTCGAATACGTCTCTGCC
TCTTGTAC------------------------------------------------
>Ceratomyxa_sp._3_MG238443
--------------------------------------------------------------------------------
--------------------------------------------------------------------------------
--------------------------------------------------------------------------------
--------------------------------------------------------------------------------
CCTGGTGCAGTGTG-CCTTGAGTAAAGCATAATGTCAATAG-TAAGC----AGGAGCTTGAGTGTAA-TAGCATGGAACG
AAACCAAGAGGAAAGTTTGCGGGCACTGGTACTTTGGGGCGAGAGGTGAAATTCTTAGACCCCCAAAAGACGGACTACTG
CGAAGGCATTTGCCAAAGATGTTTCCGTTGATCAAGAACGAAGGTCAGAGGATCGAAGACGATCAGATACCGTCCTAGTT
TTGACAGAA-AACTCTGCCGGCGGACCTAGGGGG-AAACCT-AGCTTTCGGGCTGCTGGGAGAATATTGCTGCAAGGCTG
AAATTTAAAGAAATTGACGGAGAGGCACCACCAGGAGTGGAGCTTGCGGCTTAATTTGACTCAACACGGGGAAACTCACC
GGGTCCAGACATTGGAAGGATTGACAGAGTGGTGGATCTTTCATGATTCAGTGAATGGTGGTGCATGGCCGTTCTTAGTT
GGT-GGAGTGATCTGTCAGGTTTATTCCGGTAACGAG-CGAGA-CCGTGGTCTCC-GTTTGGTTTTTTGAGAAAACAACG
GAGAGACTATCGGT-G-CCAAGCCGGCGGAAGCGCGGCAATAACAGGTCTGTGATGCCCTGCGATGTCCTGGGCTGCACG
CGAGCTACAATGGGGGAGAAAGAAGG--GCTGGCCCGAGGG-GG-TTGGCGGAGC-GTGAATCTCCCCCGCGATGGGGAC
TGAGCCTTGCAATTATTGCTCACGAAAGAGGAATTCCTCGTAGACACAGGTCATGAGCCTGTGTCGAATACGTCTCTGCC
TCTTGTAC------------------------------------------------
>Ceratomyxa_cottoidii_MG238427
GTTGGTAGGGTAGTGGCCTACCAAAGTGGTAACGGGTAACGGGGAATCAGGGTTTGATTCCGGAGAGGGAGCCTTAGAAA
CGGCTACCACGTCCAAGGAAGGCAGCAGGCGCGCAAATTACCCACT-CTAGATACTGGGAGGTAGTGACGAGAAATAATG
-GGGGCACC-CTAAAAGGGCGCCGTCTGTAATGAACGAAACACAAAAGCGTCGGTGAGGACCTACTGGAGGGCAAGTCTG
GTGCCAGCAGCCGCGGTAATTCCAGCTCCAGTAGTGTATATCAACATTGTTGCGCTTAAAACGCTCGTAGTTGGGTTGCA
CCCGGTAAAGTGTG-CCTTGAATAAAGCATAATGCTAGAAG-TAAGC----AGTAGCTCGAGTGTAA-TAGCATGGAACG
AATCCAAGAGGAAAGTTTGCGGGCACTGGTACTTTGGGGCGAGAGGGGAAATTCTTAGACCCCCAAAAGACCAACTACTG
CGAAGGCATTTGCCAAAGATGTTTCCGTTAATCAAGAACGAAGGTCAGAGGATCGAAGACGATCAGATACCGTCCTAGTT
TTGACAGAA-AACTCTGCCGGCGGACCTTAGGGG-AAACCT-AGCTTTCGGGCTGCTGGGAGAATATTGCTGCAAGGCTG
AAATTTAAAGAAATTGACGGAGAGGCACCACCAGGAGTGGAGCTTGCGGCTTAATTTGACTCAACACGGGGAAACTCACC
GGGTCCAGACATTGGAAGGATTGACAGAGTGGTGGATCTTTCATGATTCAGTGAATGGTGGTGCATGGCCGTTCTTAGTT
GGT-GGAGTGATCTGTCAGGTTTATTCCGGTAACGAG-CGAGA-CCGCGGTCTTT-AATTGCTTTTCTCTAAAGAAAATA
AAGAGACAATCGGT-G-CAAAGCCGAAGGAAGCGCGGCAATAACAGGTCTGTGATGCCCTGCGATGTCCTGGGCTGCACG
CGTGCTACAATGGCAGGATAAGAAGG--GCTGGCCCGAGCG-GG-TTGGCGAAGC-GTGAATACCTGCCGCGATGGGGAC
TGAGCCTTGCAATTATTGCTCACGAAAGAGGAATTCCTCGTAGGCGCAGGTCATGAGCCTGCGTCGAATACGTCTCTGCC
TCTTGTAC------------------------------------------------
>Ceratomyxa_cottoidii_MG238432
GTTGGCAGGGTAGTGGCCTACCAAAGCGGTAACGGGTAACGGGGAATCAGGGTTTGATTCCGGAGAGGGAGCCTTAGAAA
CGGCTACCACGTCCAAGGAAGGCAGCAGGCGCGCAAATTACCCACT-CTAGATACTGGGAGGTAGTGACGAGAAATAATG
-GGGGCACC-CTAAAAGGGCGCCGTCTGTAATGAACGAAACACAAAAGCGTCGGTGAGGACCTACTGGAGGGCAAGTCTG
GTGCCAGCAGCCGCGGTAATTCCAGCTCCAGTAGTGTATATCAACATTGTTGCGCTTAAAACGCTCGTAGTTGGGTTGCA
CCCGGTAAAGTGTG-CCTTGAATAAAGCATAATGCTAAAAG-TAAGC----AGTAGCTCGAGTGTAA-TAGCATGGAACG
AATCCAAGAGGAAAGTTTGCGGGCACTGGTACTTTGGGGCGAGAGGTGAAATTCTTAGACCCCCAAAAGACCAACTACTG
CGAAGGCATTTGCCAAAGATGTTTCCGTTAATCAAGAACGAAGGTCAGAGGATCGAAGACGATCAGATACCGTCCTAGTT
TTGACAGAA-AACTCTGCCGGCGGACCTTAGGGG-AAACCT-AGCTTTCGGGCTGCTGGGAGAATATTGCTGCAAGGCTG
AAATTTAAAGAAATTGACGGAGAGGCACCACCAGGAGTGGAGCTTGCGGCTTAATTTGACTCAACACGGGGAAACTCACC
GGGTCCAGACATTGGAAGGATTGACAGAGTGGTGGATCTTTCATGATTCAGTGAATGGTGGTGCATGGCCGTTCTTAGTT
GGT-GGAGTGATCTGTCAGGTTTATTCCGGTAACGAG-CGAGA-CCGCGGTCTTT-AATTGGCTTCCATTATTCGAAATA
AAGAGACAATCGGT-G-CAAAGCCGGCGGAAGCGCGGCAATAACAGGTCTGTGATGCCCTGCGATGTCCTGGGCTGCACG
CGTGCTACAATGGCAGGATAAGAAGG--GCTGGCCCGAGCG-GG-TTGGCGAAGC-GTCAATACCTGCCGCGATGGGGAC
TGAGCCTTGCAATTATTGCTCACGAAAGAGGAATTCCTCGTAGGCGCAGGTCATGAGCCTGCGTCGAATACGTCTCTGCC
TCTTGTAC------------------------------------------------
>Ceratomyxa_sp._5_MG238450
-------------------------------------------------------GATTCCGGAGAGGGAGCCTTAGAAA
CGGCTACCACGTCCAAGGAAGGCAGCAGGCGCGCAAATTACCCACT-CTAGATACTGGGAGGTAGTGACGAGAAATAATG
-GGGGCACC-CCAAAGGGGCGCCGTCTGTAATGAACGAAACACAAAAGCGTCGGTGAGGACCTACTGGAGGGCAAGTCTG
GTGCCAGCAGCCGCGGTAATTCCAGCTCCAGTAGTGTATATCAACATTGTTGCGCTTAAAACGCTCGTAGTTGGGTTGCA
CCCGGTAAAGTGTG-CCTTGAGTAAAGCATAATGCTAAAAG-TAAGCTGAGTGTAGCTAGAGTGTAA-TAGCATGGAACG
AATCCAAGAGGAAAGTTTGCGGGCACTCGTACTTTGGGGCGAGAGGTGAAATTCTTAGACCCCCAAAAGACGGACTACTG
CGAAGGCATTTGCCAAAGATGTTTCCGTTAATCAAGAACGAAGGTCAGAGGATCGAAGACGATCAGATACCGTCCTAGTT
TTGACAGAA-AACTCTGCCGGCGGACCTTAGGGG-AAACCTGAGCTTTCGGGCTGCTGGGAGAATATTGCTGCAAGGCTG
AAATTTAAAGAAATTGACGGAGAGGCACCACCAGGAGTGGAGCTTGCGGCTTAATTTGACTCAACACGGGGAAACTCACC
GGGTCCAGACATTGGAAGGATTGACAGAGTGGTGGATCTTTCATGATTCAGTGAATGGTGGTGCATGGCCGTTCTTAGTT
GGT-GGAGTGATCTGTCAGGTTTATTCCGGTAACGAG-CGAGA-CCGCGGTCTTT-ACTTGTATTATCCGTAAATAAATA
AAGAGACAATCGGT-G-CAAAGCCGGCGGAAGCGCGGCAATAACAGGTCTGTGATGCCCTGCGATGTCCTGGGCTGCACG
CGTGCTACAATGGCAGGAAAAGAAGGCAGCTGGCCCGAGTG-GG-TTGGCGAAGC-GCGAATACCTGCCGCGATGGGGAC
TGAGCCTTGCAATTATTGCTCACGAAAGAGGAAT----------------------------------------------
--------------------------------------------------------
>Ceratomyxa_sp._5_MG238449
GTTGGTAGGGTAGTGGCCTACCAAAGTGGTAACGGGTAACGGGGAATCAGGGTTTGATTCCGGAGAGGGAGCCTTAGAAA
CGGCTACCACGTCCAAGGAAGGCAGCAGGCGCGCAAATTACCCACT-CTAGATACTGGGAGGTAGTGACGAGAAATAATG
-GGGGCACC-CCAAAGGGGCGCCGTCTGTAATGAACGAAACACAAAAGCGTCGGTGAGGACCTACTGGAGGGCAAGTCTG
GTGCCAGCAGCCGCGGTAATTCCAGCTCCAGTAGTGTATATCAACATTGTTGCGCTTAAAACGCTCGTAGTTGGGTTGCA
CCCGGTAAAGTGTG-CCTTGAGTAAAGCATAATGCTAAAAG-TAAGC----TGTAGCTAGAGTGTAA-TAGCATGGAACG
AATCCAAGAGGAAAGTTTGCGGGCACTCGTACTTTGGGGCGAGAGGTGAAATTCTTAGACCCCCAAAAGACGGACTACTG
CGAAGGCATTTGCCAAAGATGTTTCCGTTAATCAAGAACGAAGGTCAGAGGATCGAAGACGATCAGATACCGTCCTAGTT
TTGACAGAA-AACTCTGCCGGCGGACCTTAGGGG-AAACCT-AGCTTTCGGGCTGCTGGGAGAATATTGCTGCAAGGCTG
AAATTTAAAGAGATTGACGGAGAGGCACCACCAGGAGTGGAGCTTGCGGCTTAATTTGACTCAACACGGGGAAACTCACC
GGGTCCAGACATTGGAAGGATTGACAGAGTGGTGGATCTTTCATGATTCAGTGAATGGTGGTGCATGGCCGTTCTTAGTT
GGT-GGAGTGATCTGTCAGGTTTATTCCGGTAACGAG-CGAGA-CCGCGGTCTTT-ACTTGTATTATCCATAAATAAATA
AAGAGACAATCGGT-G-CAAAGCCGGCGGAAGCGCGGCAATAACAGGTCTGTGATGCCCTGCGATGTCCTGGGCTGCACG
CGTGCTACAATGGCAGGAAAAGAAGG--GCTGGCCCGAGTG-GG-TTGGCGAAGC-GCGAATACCTGCCGCGATGGGGAC
TGAGCCTTGCAATTATTGCTCACGAAAGAGGAATTCCTCGTAGGCACAGGTCATGAGCCTGTGTCGAATACGTCTCTGCC
TCTTGTAC------------------------------------------------
>Ceratomyxa_sp._4_MG238446
GTTGGTAGGGTAGTGGCCTACCAAAGTGGTAACGGGTAACGGGGAATCAGGGTTTGATTCCGGAGAGGGAGCCTTAGAAA
CGGCTACCACGTCCAAGGAAGGCAGCAGGCGCGCAAATTACCCACT-CTAGATACTGGGAGGTAGTGACGAGAAATAATG
-GGGGCACC-CCAAAGGGGCACCGTCTGTAATGAACGAAACACAAAAGCGTCGGTGAGGACCTACTGGAGGGCAAGTCTG
GTGCCAGCAGCCGCGGTAATTCCAGCTCCAGTAGTGTATATCAACATTGTTGCGCTTAAAACGCTCGTAGTTGGGTTGCA
CCCGGTAAAGTGTG-CCTTGAGTAAAGCATAATGCTAAAAG-TAAGC----TGTAGCTAGAGTGTAA-TAGCATGGAACG
AATCCAAGAGGAAAGTTTGCGGGCACTCGTACTTTGGGGCGAGAGGTGAAATTCTTAGACCCCCAAAAGACGGACTACTG
CGAAGGCATTTGCCAAAGATGTTTCCGTTAATCAAGAACGAAGGTCAGAGGATCGAAGACGATCAGATACCGTCCTAGTT
TTGACAGAA-AACTCTGCCGGCGGACCTTAGGGG-AAACCT-AGCTTTCGGGCTGCTGGGAGAATATTGCTGCAAGGCTG
AAATTTAAAGAAATTGACGGAGAGGCACCACCAGGAGTGGAGCTTGCGGCTTAATTTGACTCAACACGGGGAAACTCACC
GGGTCCAGACATTGGAAGGATTGACAGAGTGGTGGATCTTTCATGATTCAGTGAATGGTGGTGCATGGCCGTTCTTAGTT
GGT-GGAGTGATCTGTCAGGTTTATTCCGGTAACGAG-CGAGA-CCGCGGTCTTT-ACTTGCAGTGTTCCCAGGTAAATA
AAGAGACAATCGGC-G-CAAAGCCGGCGGAAGCGCGGCAATAACAGGTCTGTGATGCCCTGCGATGTCCTGGGCTGCACG
CGTGCTACAATGGCAGTAAAAGACGG--GCTGGCCCGAGAG-GG-TTGGCGAAGC-GCGAATACCTGCCGCGATGGGGAC
TGAGCCTTGCAATTATTGCTCACGAAAGAGGAATTCCTCGTAGGCACAGGTCATGAGCCTGTGTCGAATACGTCTCTGCC
TCTTGTAC------------------------------------------------
>Ceratomyxa_sp._4_MG238447
GTTGGTAGGGTAGTGGCCTACCAAAGTGGTAACGGGTAACGGGGAATCAGGGTTTGATTCCGGAGAGGGAGCCTTAGAAA
CGGCTACCACGTCCAAGGAAGGCAGCAGGCGCGCAAATTACCCACT-CTAGATACTGGGAGGTAGTGACGAGAAATAATG
-GGGGCACC-CCAAAGGGGCGCCGTCTGTAATGAACGAAACACAAAAGCGTCGGTGAGGACCTACTGGAGGGCAAGTCTG
GTGCCAGCAGCCGCGGTAATTCCAGCTCCAGTAGTGTATATCAACATTGTTGCGCTTAAAACGCTTGTAGTTGGGTTGCA
TCCGGTAAAGTGTG-CCTTGAGTAAAGCATAATGCTAAAAG-TAAGC-TAGTGTAGCTAGAGTGTAA-TAGCATGGAACG
AATCCAAGAGGAAAGTTTGCGGGCACTCGTACTTTGGGGCGAGAGGTGAAATTCTTAGACCCCCAAAAGACGGACTACTG
CGAAGGCATTTGCCAAAGATGTTTCCGTTAATCAAGAACGAAGGTCAGAGGATCGAAGACGATCAGATACCGTCCTAGTT
TTGACAGAA-AACTCTGCCGGCGGACCTTAGGGG-AAACCTGAGCTTTCGGGCTGCTGGGAGAATATTGCTGCAAGGCTG
AAATTTAAAGAAATTGACGGAGAGGCACCACCAGGAGTGGAGCTTGCGGCTTAATTTGACTCAACACGGGGAAACTCACC
GGGTCCAGACATTGGAAGGATTGACAGAGTGGTGGATCTTTCATGATTCAGTGAATGGTGGTGCATGGCCGTTCTTAGTT
GGT-GGAGTGATCTGTCAGGTTTATTCCGGTAACGAG-CGAGA-CCGCGGTCTTT-ACTTGCAGTGTTCACAGGTAAATA
AAGAGACAATCGGC-G-CAAAGCCGGCGGAAGCGCGGCGATAACAGGTCTGTGATGCCCTGCGATGTCCTGGGTTGCACG
CGTGCTACAATGGCAGGAAAAGAAGGTAGCTGGCCCGAGAG-GG-TCGGCGAAGC-GTGAATTCCTGCCGCGATGGGGAC
TGAGCCTTGCAATTATTGCTCACGAAAGAGGAATTCCTCGTAGACGCAGGTCATGAGCCTGTGTCGAATACGTCTCTGCC
TCTTGTAC------------------------------------------------
>Ceratomyxa_dehoopi_MG238436
GTTGGTAGGGTAGTGGCCTACCAAAGTGGTAACGGGTAACGGGGAATCAGGGTTTGATTCCGGAGAGGGAGCCTTAGAAA
CGGCTACCACGTCCAAGGAAGGCAGCAGGCGCGCAAATTACCCACT-CTAGATACTGGGAGGTAGTGACGAGAAATAATG
-GGGGCACC-CCAAAGGGGCGCCGTCTGTAACGAACGAAACACAAAAGCGTCGGTGAGGACCTACTGGAGGGCAAGTCTG
GTGCCAGCAGCCGCGGTAATTCCAGCTCCAGTAGTGTATATCAACATTGTTGCGCTTAAAACGCTCGTAGTTGGGTTGCG
CCCGGCAAAGTGTG-CCTTGAATAAAGCATGATGCTAAAAG-TGAGC----TGTGGCTGGAGTGTAA-TAGCATGGAACG
ACGCCGAGAGGAAAGTTTGCGGGCACTCGTACTTTGGGGCGAGAGGTGAAATTCTGAGACCCCCAAAAGACGGCCTACTG
CGAAGGCATTTGCCAAAGATGTTTCCGTTGATCAAGAACGAAGGTCAGAGGATCGAAGACGATCAGATACCGTCCTAGTT
TTGACAGAA-AACTCTGCCGGCGGACCTTGGGGG-AAACCT-AGCTTTCGGGCTGCTGGGAGAATATCGCTGCAAGGCTG
AAATTTAAAGAAATTGACGGAGAGGCACCACCAGGAGTGGAGCTTGCGGCTTAATTTGACTCAACACGGGGAGACTCACC
GGGTCCAGACATTGGGAGGATTGACAGAGTGGTGGATCTTTCATGATTCGGTGGATGGTGGTGCATGGCCGTTCTTAGTT
GGT-GGAGTGATTTGTCAGGTTTATTCCGGTAACGAG-CGAGA-CCGCGGTCTCT-ACTTGTCGGTTTAGGCCGGGGCTA
GAGAGACAACCGGT-G-CCAAGCCGGGGGAGGCGCGGCAATAACAGGTCTGTGATGCCCTGCGATGTCCTGGGCTGCACG
CGTGCTACAATGGCGGGCGAAGAGGG--GCTGGCCCGGGGG-GG-TCGGCGAAGC-GCGAATGCCCGCCGCGATGGGGAC
TGAGCCTTGCAATTGTTGCTCACGAAAGAGGAATTCCTCGTAGGCGCAGGTCACGAGCCTGCGTCGAATACGTCTCTGCC
TCTTGTAC------------------------------------------------
>Ceratomyxa_dehoopi_MG238437
GTTGGTAGGGTAGTGGCCTACCAAAGTGGTAACGGGTAACGGGGAATCAGGGTTTGATCCCGGAGAGGGAGCCTTAGAAA
CGGCTACCACGTCCAAGGAAGGCAGCAGGCGCGCAAATTACCCACT-CTAGATACTGGGAGGTAGTGACGAGAAATAACG
-GGGGTGCC-CTAA--GGGCGCCGTCTGTAATGAACGAAACACAAAAGCGTCGGTGAGGACCTACTGGAGGGCAAGTCTG
GTGCCAGCAGCCGCGGTAATTCCAGCTCCAGTAGTGTATATCAACATTGTTGCGCTTAAAACGCTCGTAGTTGGGTTGCG
CCCGGCAAAGTGTG-CCTTGAATAAAGCATGATGCTAAAAG-TGAGC----TGTGGCTGGAGTGTAA-TAGCATGGAACG
ACGCCGAGAGGAAAGTTTGCGGGCACTCGTACTTTGGGGCGAGAGGTGAAATTCTGAGACCCCCAAAAGACGGCCTACTG
CGAAGGCATTTGCCAAAGATGTTTCCGTTGATCAAGAACGAAGGTCAGAGGATCGAAGACGATCAGATACCGTCCTAGTT
TTGACAGAA-AACTCTGCCGGCGGACCTTGGGGG-AAACCT-AGCCTTCGGGCTGCTGGGAGAATATCGCTGCTAGGCTG
AAATTTAAAGAAATTGACGGAGAGGCACCACCAGGAGTGGAGCTTGCGGCTTAAATTGACTCAACACGGGGAAACTCACC
GGGTCCAGACATTGGGAGGATTGACAGAGTGGTGGATCTTTCATGATTCGGTGGATGGTGGTGCATGGCCGTTCTTAGTT
GGT-GGAGTGATTTGTCAGGTTTATTCCGGTAACGAG-CGAGA-CCGCGGTCTCT-ACTTGTCGGTCGTTGCCGGGGCTA
GAGAGACAACCGGT-G-CCAAGCCGGGGGAGGCGCGGCAATAACAGGTCTGTGATGCCCTGCGATGTCCTGGGCTGCACG
CGTGCTACAATGGCGGGCGAAGAGGG--GCTGGCCCGGGGG-G--TCGGCGAAGC-GCGAATGCCCGCCGCGATGGGGAC
TGAGCCTTGCAATTGTTGCTCACGAAAGAGGAATTCCTCGTAGGCGCAGGTCACGAGCCTGCGTCGAATACGTCTCTGCC
TCTTGTAC------------------------------------------------
>Ceratomyxa_aegyptiaca_JN228203
GTTGGTAAGGTAGCGGCTTACCAAGGTTATAACGGGTACCGGGGAATGAGGGTTCGATTCCGGAGAGGGAGCCTGAGAGA
CGGCTACCACATCCAAGGAAGGCAGCAGGCACGCAAATTACCCACTCCACCACGGTGGGAGGTAGTGACGAGGAATAGTG
-GGGTCACT-CTGGTAGAGTGTCGCCCGTAATGAACGCAGGCCAAGGATAACGGTGATGTGCTACTGGAGGGCAAGTCTG
GTGCCAGCAGCCGCGGTAATTCCAGCTCCAGTAGTGTATATCAACATTGTTGTGCTTAAAACGCTCCTAGTTGGGTTGGA
CG----GCCGCGGG-CCTTGAGTAAAAGATGGTGTCCAAAG-CAGGC----AGGTGCCGGCGTAAAA-TAGCATGGAACG
AATTCAAGAGGGCCGCTTGCGGGCACTGGTACTTTGGGGCGAGAGGTGAAATTCTTAGACCCTCAAAAGACGGGCGGGTG
CGAAGGCGTTTGTCAAGGGCGTTTTCATTGATCAAGAACGAAGGTCAAAGGATCGAAGACGATCAGATACCGTCCTAGTT
TTGACGGAA-AACGATGCCAGCGCGGCCCAAGGG-AAACCG-AGCCTCCGGGCTGCTGGGAGAGTATGGTCGCAAGACTG
AAATTTAAAGAAATTGACGGAGAGGCACCACCAGGAGTGGAGCTTGCGGCTTAATTTGACTCAACACGGGGAAACTCACC
GGGGCCTGACAGCGGGAGGATTGACAGAGTG-CGGATCTTTCACGATTCGTTGGATGGTGGTGCATGGCCGTTCTTAGTT
GGT-GGAGTGATCTGTCAGGTCGATTCCGGTAACGAG-CGAGA-CTGCGTTCTCG-ATTTTTTGTTGGTGCTAGCGGATC
GAGAGACGACTGGT---GCAAGCCGGCGGAGGCGCAGCAATAACAGGTCTGTGATGCCCTTCGATGTCCCGGGCTGCACG
CGTGCTACAATGCGAGCCGAAGAGGG--GCTGGCCCGACAG-GG-CGGGCGAAGC-GGCAATGGCTCGCGCGATGGGGAT
TGAGCCTTGGAACTGTTGCTCATGAAAGAGGAATTCCTCGTAGGCACAAGTCAGCAGCTTGTGTCGAATACGTCTCTGCC
TCTTGTACACACCGCCCGTCGCTACTACCGATCGAGTTGGTTCCAGAGCGGGCCGG
>Ceratomyxa_longipes_KJ419343
GTTGGTAAGGTAGTGGCTTACCAAGGTGGTTACGGGTAACGGGGAATCAGGGTTCGATTCCGGAGAGGGAGCCTGAGAAA
CGGCTACCACATCCAAGGAAGGCAGCAGGCGCGCAAATTACCCGAT-CCAGAAACTGGGAGGTAGTGACGAGAAATAATG
-GGGGCACT-CCAAAGGGGTGGCACCTGTCATGAACGCAAAATAAAAATGTCGATAAGGAACTACTGGAGGGCAAGTCTG
GTGCCAGCAGCCGCGGTAATTCCAGCTCCAGTAGAGTATATCAAGATTGTTGCGCTTAAAACGCTCGTAGTTGGATATGT
GTCGATGAAGTGTG-CCTTGAATAAAGCATAGTGCTCAATG-CAAGC----AATCGCTGGTGTGTAA-TAGCATGGAACG
AATTTAAGAGAGACGTCTGAGGGCATTGGTACTTTGGGGCGAGAGGTGAAATTCTTAGACCCTCAAAAGACGGACTACTG
CGAAGGCATTTGCCAAGAATGTTTTCATTGATCAAGAACGAAGGTCAGAGGATCGAAGACGATCAGATACCGTCCTAGTT
TTGACAGAA-AACTATGCCAGCTGTCCTTAAGGG-AAACCT-AGCTTTGGGGCTGCTGGGAGAATATCGCTGCAAGGCTG
AAATTTAAAGAAATTGACGGAGAGGCACCACCAGGAGTGGAGCTTGCGGCTTAATTTGACTCAACACGGGAAAACTCACC
AGGTCCAGACATTGGTAGGATTGACAGACTGGTGGATCTTTCATGATTCAGTGGATGGTGGTGCATGGCCGTTGTTAGTC
GGT-GGAGTGATCTGTCAGGTTTATTCCGGTAACGAG-CGAGA-CTGCGATTTTT-ATTTGGAGTCCCTGGATGTCTATA
AAAAGACTATTGGT-A-ACAAGCCAGCGGAAGCGCAGCAATAACAGGTCTGTGATGCCCTGCGATGTCCTGGGCTGCACG
CGTGCTACAATGGTAGCAAAAGAAGG--ACTGGCCCGAAAG-GG-TTGGTAAAAC-GAGAATAGCTGCCGTGATGGGGAT
TGAGGTTTGTAATTATTGCTCATGAAAGAGGAATTCCTCGTAAGCACAAGTCATCAGCTTGTGTTGAATACGTCTCTGCC
TCTTGTAC------------------------------------------------
>Ceratomyxa_ayami_KM273029
GTTGGCACGGTAGTGGCGAGCCAATGAAGGCACGGGTAACGGGGAATCTGGGTTCGATTCCGGAGAGGGAGCCTGAGAAA
TAGCTACCACATCCAAGGACGGCAGCAGGCGCGCAAATTACCCAAT-CTCAACGCTAGGAGGTAGTGACGAGAAATTCAA
CAAGCCGAAACCTTCGAGATATCGACTAGAATGAATGTAACATAGAGCCGTCAATGATGAGCTACTGGAGGGCAAGCCTG
GTGCCAGCAGCCGCGGTAATTCCAGCTCCAGTAGTGTATATCAGCATTGTTGCGCTTAAAAAGCTCGTAGTTGGATTTTA
CC-GGCGAACCGACGCCATGAGTAAAACGTAGTGTTTCTAGGCGGGC------AAGCCCGAGTGTAG-TAGCATGGGACA
TG-TTAATACAAACACCGGGGGGCAACGGGACTTTGTGGCGAGAGGTTATATTCATAGACCCACGAATGACCGCCAAAGG
CGAAAGCATTTGCCAAGAGTGTCTTGATTAATAAAGAACGAAGGTTTGAGGATCCAAGACGATTAGATACCGTCGTAGTT
TTTACAGAA-AACGCTGCCAGCAGGCCTGAAGGG-TAACCT-AGCCGT-GGGCTGCTGGGAGAATATCGCTGCAAGGCTG
AAATTTAAAGAAATTGACGGAGAGGCACCACCAGGAGTGGAGCTTGCGGCTTAATTCGACTCAACACGGGCAAACTGACC
AGGTCCTGACATGTGGAGGAGCGACTGGCTGGCGG-CTATTCGTGATTATATGTGTGGTGGTGCATGGCCGTTCTTAGTT
GGT-GAAGTGATTTGTCAGGTCTGTTCCGGTAACGAG-CGAGA-CCGCGTCTTGTAATTTGTTTGTGGCGGTTATAAATT
TTGGGACTACCGGC-GGGAAGCCGAGGGGAAGTGCGGCTATAACAGGTCTGTGATGCCCTTAGATGTCCTGGGTTGCACG
CGAGCTACAATGGCGGCAGGAGAAGG--ACTAGTTGTAAAA-AA-TTGGCAAAAC-CTGAAATGCCGTCGTAATGGGGAC
CAAGCCTTGTAATTGTGGCTGGCGAAAGTGGAATCCCTTGTAAACGCCGGTGACTAGCCGGCGTTGAATACGTCTCTGCC
TCTTGTACACACCGCCCGTCGCTACTACCAATGAGTGTGGGCCCAGAGTTCGGTGG
>Ceratomyxa_sp_FJ417043
GACGGTAAGGTAGTGGCTTACCGTGGAGCTCACGGGTAACGGGGAATCAGGGTTCGATTCCGGAGAGGGAGCCTGCGAGA
CAGCTACCACATCCAAGGAAGGCAGCAGGCGCGCAAATTACCCAAT-CCAGACGCTGGGAGGTAGTGACGAGGAATACTA
-GAGACGGG---CTACATACCGTCTCTGGAATGAACGTAACACAAACCCATTCTCGACCAA-TACTGGAGGGCAAGTCTG
GTGCCAGCAGCCGCGGTAATTCCAGCTCCAGTAGTGTATATCAACATTGTCGTGCTTACAACGCTCGTAATCCAGTTTGA
TCGACGTCAGGGCG-CCCTGAATAAAGCATAGTGCTTAATA-CAAAC----GAATGGTTGCGTGTGA-AAGCATGGAACA
AGTCT-ACAGGGGTTCTAGACGGCAGTGGTATTTCGCGGCGAGAGGTGAAATTTTTAGACCCGCGAGAGACCATCCAAGG
CGAAGGCACTTGCCTAGAGTGTCTCCGTTGATAAAGAACGAAGGCCATAGGATCGAAGACGATCAGATACCGTCGTAGTT
ATGGCAGAT-GACGCTGCCAGCGGGCCCCAAGGG-AAACTT-AGCTTTCGGGTTGCTGGGAGAATATAGCCGCAAGGCCG
AAATCTAAAGTAATTGACGGAGAGGTACCACAAGGCGTGGAGCTTGCGGCTCAATTTGACTCAACACGCGAAACCTTACT
CGGGCCATACATTGGCAGGAGCACCTTGTTGA-AGGCAATGTGTGATTCCGTGAATAGTGGTGCATGGCCGTTCTTAGTT
GGT-GGAGTGATTTGTCAGCTTTATTGCGGTAACGAA-CGAGA-CCGCAACGTAT-GTTTGCTTACCGGGGGGCAAAACA
TTTGGACCGCCTGT-GGCCTAGCTGGAGGAAGTGCGGTTATAACAGGTCTGTGATGCCCTTTGATGCCTGAGGATGCACG
CGTGCTACAATGGCAACGCGACAGAG--GCTACTCGGAGAG-GG-TTGGCCAAGC-GACAATGGTTGTCGAGGTCTGGAC
TGAGCTTTGAAACTGTGGCTCACGAAAGTGGAATGCCTCGTAAGCGCGGGTCAGTAACTCGTGCTGAATACGTCCCTGTC
TCTTGTACACACCGCCCGTCGCTACTACCGAT-GCATTGCTTCCAGAGCAGGCTGG
>Ceratomyxa_cretensis_JX869942
-------------------------------ACGGGTA-CGGGGAATCAGGGTTCGATTCCGGAGAGGGAGCCTTAGAAA
CAGCTACCACATCCAAGGAAGGCAGCAGGCGCGCAAATTACCCAAT-CCAGACACTGGGAGGTAGTGACGAGAAATACTG
-GGGATGCA-CCAAGTGTGTATCATCCGGAATGAACGTAACACAAAAAATTCGATGAGGATCTACTGGAGGGCAAGTCTG
GTGCCAGCAGCCGCGGTAATTCCAGCTCCAGTAGTGTATATCAACATTGTTGCGCTTAAAACGCTCGTAGTTGGATTACA
CC-GATGGAGTGTG-CCTTGAATAAAACATGGTGCTCAAAG-CAGGC----GTAAGCTCGAGTGTAA-TAGCATGGAACG
AATTTAAAAGGGACATCTGAGGGCACTAGTACTCTGTGGCGAGAGGTGGAATTCTTAGACCCACAGACGACTAACTACTG
CGAAGGCATTTGCCAAGAATGTTTTCATTAATCAAGAACGAAGGTTAGAGGATCGAAGACGATCAGATACCGTCCTAGTT
TTAACAGAA-AACTATGCCAGCGGTCCTTAGGGG-AAACCT-AGCTTTCGGGCTGCTGGGAGAATATTGCTGCAAGGCTG
AAATTTAAAGAAATTGACGGAGAGGCACCACCAGGAGTGGAGCTTGCGGCTTAATTTGACTCAACACGGGGAAACTCACC
AGGTCCAGACATTGGGAGGATTGACAGACTGATAGATCTTTCATGATTCAGTGATTGGTGGTGCATGGCCGTTCTTAGTT
GGT-GGAGTGATCTGTCAGGTCTATTCCGGTAACGAG-CGAGA-CCACGGCCTTTTGAGTTACAGCCCGGGTGCTAACTA
GAGGGACAGCCGGT-G-AAAAGCCGGAGGAAGCGTGGCAATAACAGGTCTGTGATGCCCTTTGATGTCCTGGGCTGCACG
CGTGCTACAATGGCAACAGTAGAGAG--GCTACCTCGAGAGAGGGTTGGCGAACCTGCTAATGGTTGTCGTGATTGGGAT
TGAGCCTTGCAATTATTGCTCATGAAATAGGAATTCCTCGTAAGCACGAGTCATCAGCTTGTGTTGAATACGTCTCTGCC
TCTTGTACACACCGCCCGTCGCTACTACCGATTGAATTGCTTCTAAAGCTGGCCGG
>Ceratomyxa_arcuata_KJ419344
GTTGGTAGGGTAGTGGCTTACCAAGGAGTTAACGGGTAACGGGGAATCAGGGTTCGATTCCGGAGAGGGAGCCTTAGAAA
CAGCTACCACATCCAAGGAAGGCAGCAGGCGCGCAAATTACCCAAT-CCAGACACTGGGAGGTAGTGACGAGAAATACTG
-GGGATGCA-CCAAGTGTGTATCATCCGGAATGAACGTAACACAAAAAATTCGATGAGGATCTACTGGAGGGCAAGTCTG
GTGCCAGCAGCCGCGGTAATTCCAGCTCCAGTAGTGTATATCGACATTGTTGCGCTTAAAACGCTCGTAGTTGGATTACA
CC-GATGGAGTGTG-CCTTGAATAAAACATGGTGCTCAAAG-CAGGC----GTAAGCTCGAGTGTAA-TAGCATGGAACG
AATTTAAAAGGGACATCTGAGGGCACTAGTACTCTGTAGCGAGAGGTGGAATTCTTAGACCCACAGACGACTAACTACTG
CGAAGGCATTTGCCAAGAATGTTTTCATTAATCAAGAACGAAGGTTAGAGGATCGAAGACGATCAGATACCGTCCTAGTT
TTAACAGAA-AACTATGCCAGCGGTCCTTAAGGG-AAGCCT-AGCTTTCGGGCTGCTGGGAGAATATTGCTGCAAGGCTG
AAATTTAAAGAAATTGACGGAGAGGCACCACCAGGAGTGGAGCTTGCGGCTTAATTTGACTCAACACGGGGAAACTCACC
AGGTCCAGACATTGGGAGGATTGACAGACTGATAGATCTTTCATGATTCAGTGATTGGTGGTGCATGGCCGTTCTTAGTT
GGT-GGAGTGATCTGTCAGGTCTATTCCGGTAACGAG-CGAGA-CCACGGCCTTTTCAGTTACAGCCCAAGTGCTAACTA
GAGGGACAGCCGGT-G-AAAAGCCGGAGGAAGCGTGGCAATAACAGGTCTGTGATGCCCTTTGATGTCCTGGGCTGCACG
CGTGCTACAATGGCAACAGTAGAGAG--GCTACCTCGAGAGAGGGTTGGCAAACCTGCTAATAGTTGTCGTGATTGGGAT
TGAGCCTTGCAATTATTGCTCATGAAATAGGAATTCCTCGTAAGCACGAGTCATCAGCTTGTGTTGAATACGTCTCTGCC
TCTTGTACA-----------------------------------------------
>Ceratomyxa_filamentosi_JX869944
---------------------------------GGGTAACGGGG-ATCAGGGTTCGATTCCGGAGAGGGAGCCTTAGAAA
CAGCTACCACATCCAAGGAAGGCAGCAGGCGCGCAAATTACCCAAT-CCAGACACTGGGAGGTAGTGACGAGAAATACTG
-GGGGTGCC-CCAAGTGGGTACCATCCGGAATGAACGTAACACAAAAAATTCGATGAGGATCTACTGGAGGGCAAGTCTG
GTGCCAGCAGCCGCGGTAATTCCAGCTCCAGTAGTGTATATCAACATTGTTGCGCTTAAAACGCTCGTAGTTGGATTACA
TT-GATGGAGTGTG-CCTTGAATAAAACATGGTGCTCAAAG-CAGGC----GAAAGCTCGAGTGTAA-TAGCATGGAACG
AATTTAAAAGGGACATCTGAGGGCACTAGTACTTTGTGGCGAGAGGTGAAATTTTTAGACCCACAAACGACTAACTACTG
CGAAGGCATTTGCCAAGAATGTTTTCATTAATCAAGAACGAAGGTCAGAGGATCGAAGACGATCAGATACCGTCCTAGTT
TTGACAGAA-AACTATGCCAGCGGTCCTTAAGGG-AAACTT-AGCTTTCGGGCTGCTGGGAGAATATTGCTGCAAGGCTG
AAATTTAAAGAAATTGACGGAGAGGCACCACCAGGAGTGGAGCTTGCGGCTTAATTTGACTCAACACGGGGAACCTCACC
AGGTCCAGACATTGGGAGGATTGACAGACTGGTAGATCTTTCATGATTCAGTGATTGGTGGTGCATGGCCGTTCTTAGTT
GGT-GGAGTGATCTGTCAGGTCTATTCCGGTAACGAG-CGAGA-CCACGGCCTTTTCAGTTACAGCAGTTTTGCTAACTA
GAGGGACAGCCGGT-G-AAAAGCCGGAGGAAGCGTGGCAATAACAGGTCTGTGATGCCCTTCGATGTCCTGGGCTGCACG
CGTGCTACAATGGCAACAGTAGAGAG--GCTACCTCGAGAG-AGGTCGGCGAACCTGCTAATAGTTGTCGTGATWGGGAT
TGAGCCTTGCAATTGTTGCTCATGAAATAGGAATTCCTCGTAAGCACGAGTCATCAGCTTGTGTTGAATACGTCTCTGCC
TCTTGTMCACACCGCCCGTCGCTACTACCGATTGAATTGCTTCCAAAGCTGGCCGG
>Ceratomyxa_oxycheilinae_EU045334
------------------------------------------------AGGGTTCGATTCCGGAGAGGGAGCCTGAGAGA
CGGCTACCACATCTAAGGAGGGCAGCAGGCGCGCAAATTACCCAAT-CCACAGAGTGGGAGGTAGTGACGAGACATACAG
-GGGGTGCC-CCAAGAGGGCGCCATCCGGAATGAACGCAATGTAAAGCGGTCGATGAGGACCTACTGGAGGGCAAGTCTG
GTGCCAGCAGCCGCGGTAATTCCAGCTCCAGTAGTGTATATCAACATTGTTGCGCTTAAAACGCTCGCAGTTGGATTGGG
CC-GGTGGAGCGGG-CCTTGAATGAAACATGGTGCTCAAAG-CAGGC----GCAAGCTGGAGTGTGA-TAGCATGGAACG
AGTGTCGCAGGGACACGGGAGGGCACTGGGACTTTGTGGCGAGAGGTGAAATTTGGAGACCCACAAACGACCAACTAGTG
CGAAGGCATTTGTCAAGAGTGTTTTCATTGATCAGGAACGAAGGTTGGAGAATCGAAGACGATCAGATACCGTCCTAGTT
TCGACAGAA-AACTATGCCAGCGGCCGTTAGGGG-AAACCT-AGCTTTGGGGCTGCTGGGAGAATATCGCTGCAAGGCTG
AAATTTAAAGAAATTGACGGAGAGGCACCACCAGGAGTGGAGCTTGCGGCTTAATTTGACTCAACACGGGGAAACTGACC
AGGTCCAGACGCTGGGAGGATTGACAGAGTGGTGGATCTTTCATGATTCGGTGATTGGTGGTGCATGGCCGTTCTTAGTT
GGT-GGAGTGATCTGTCAGGTCGATTCCGGTAACGAG-CGAGA-CCGGGGCGTGC-GGTTCCGGACAACGGA------TG
CACGGACGGCCGGC-G-AGAAGCCGGAGGAAGCGCGGCAATAACAGGTCTGTGATGCCCTTGGATGTCCTGGGCTGCACG
CGTGCTACAATGGCAACAGTAGAGAG--GCTGGCTCGAGAG-AG-CCGGCCAAGCTGCCAATGGTTGTCGTGATGGGGAT
TGAGCCTTGCAATTGTTGCTCATGAAAGAGGAATTCCTCGTAAGCACGAGTCACCAGCTTGTGTTGAATAGGTCTCTGCC
TCTTGTACACACCGCCCGTCGCTACTACCAACTGAGTTGTCTCCAGAGCGGGCGGG
>Ceratomyxa_cheilinae_EU045331
GTTGGTAGGGTAGTGGCCTACCAAGGAGGTTACGGGTAACGGGGAATAAGGGTTCGATTCCGGAGAGGGAGCCTGAGAGA
CGGCTACCACATCCAAGGAAGGCAGCAGGCGCGCAAATTACCCAAT-CCACACAGTGGGAGGTAGTGACGAGACATACAG
-GGGGCGCT-CCAAGCGGGCGCCATCCGGAATGAACGCAACACAAAGCCGTCGATGAGGACCTACTGGAGGGCAAGTCTG
GTGCCAGCAGCCGCGGTAATTCCAGCTCCAGTAGTGTATTTCAACATTGTTGCGCTTAAAACGCTCGCAGTTGGATTGGA
CC-GGTGGAGTGTG-CCTTGAATAAAACATGGTGCTCAAAG-CAGGC----GCAAGCCGGAGTGTAG-AAGCATGGAACG
AATTGAAAAGGGACATCTGAGGGCACTGGTACTTTGTGGCGAGAGGTGAAATTTGGAGACCCACAAACGACCGACTACTG
CGAAGGCATTTGCCAAGAATGTTTTCATTGATCAGGAACGAAGGTTGGAGAATCGAAGACGATCAGATACCGTCCTAGTT
TCGACAGAA-AACTATGCCAGCGGCCCTTAAGGG-AAACCA-AGCTTTGGGGCTGCTGGGAGAATATCGCTGCAAGGCTG
AAATTTAAAGAAATTGACGGAGAGGCACCACCAGGAGTGGAGCTTGCGGCTTAATTTGACTCAACACGGGGAAACTGACC
CGGTCCAGACGCTGGGAGGATTGACAGAGTGGTGGATCTTTCATGATTGGGCGATTGGTGGTGCATGGCCGTTCTTAGTT
GGT-GGAG------------------------------------------------------------------------
--------------------------------------------------------------------------------
--------------------------------------------------------------------------------
--------------------------------------------------------------------------------
--------------------------------------------------------
>Ceratomyxa_bartholomewae_GU136391
---------------------------------------------------------TTCCGGAGAGGGAGCCTGAGAAA
CGGCTACCACATCCAAGGAAGGCAGCAGGCGCGCAAATTACCCAAT-CCAGACATTGGGAGGTAGTGACGAGAAATACTG
-GGGGCGCC-CCTAGTGGGTGCCATCCGGAATGAACGTAACACAAAAAATTCGATGAGGATCTACTGGAGGGCAAGTCTG
GTGCCAGCAGCCGCGGTAATTCCAGCTCCAGTAGTGTATATCAACATTGTTGCGCTTAAAACGCTCGTAGTTGGATTACA
CT-GGTGGAGTGTG-CCTTGAATAAAACATGGTGCTCAATG-CAGGC----GTACGCTCGAGTGTAA-TAGCATGGAACG
AATTTAAAAGGGACATTTGAGGGCACTAGTACTTTGTGGCGAGAGGTGAAATTCTTAGACCCACAAAAGACTGACTATTG
CGAAAGCATTTGCCAAGAATGTTTTCATTAATCAAGAACGAAGGTCAGAGGATCGAAGACGATCAGATACCGTCCTAGTT
TTGACAGCA-AACTATGCCAGCGGGCCTTAGGGG-AAACCT-AGCTTTCGGGCTGCTGGGAGAATATCGCTGCAAGGCTG
AAATTTAAAGAAATTGACGGAGAGGCACCACCAGGAGTGGAGCCTGCGGCTTAATTTGACTCAACACGGGGAAACTCACC
AGGTCCAGACATTGGTAGGATTGACAGACTGGTAGATCTTTCATGATTCAGTGAATGGTGGTGCATGGCCGTTCTTAGTT
GGT-GGAGTGATCTGTCAGGTCTATTCCGGTAACGAG-CGAGA-CCACGACCTTT-AGTTGGAGCGATTGCAGCTCCCTA
GAGGGACTATTGGT-G-AAAAGCCAGCGGAAGCGTGGCAATAACAGGTCTGTGATGCCCTTCGATGTCCTGGGCTGCACG
CGCGCTACAATGGCAGCAGTAGAGAG--GCTGGCCTGAGAG-GG-TTGGCGAAACTGTAAATGGCTGTCGTGATAGGGAT
TGAGCCTTGTAATTATTGCTCATGAAAGAGGAATTCCTCGTAAGCACGAGTCATCAGCTTGTGTTGAATATGTCTCTGCC
TCTTGTACACACCGCCCGTCGCTACTACCGATTGAATTGTGTCTAAAGCTGGTTGG
>Ceratomyxa_robertsthomsoni_FJ204253
-------------------------------------------GGATCAGGGTTCGATTCCGGAGAGGGAGCCTGAGAAA
CGGCTACCACATCCAAGGAAGGCAGCAGGCGCGCAAATTACCCAAT-CCAAACACTGGGAGGTAGTGACGAGAAATACTG
-GGGACGCT-CCTAGAGAACGTCGTCCGGAATGAACGTAACATAAAAAATTCGATGAGGATCTACTGGAGGGCAAGTCTG
GTGCCAGCAGCCGCGGTAATTCCAGCTCCAGTAGTGTATATCAACATTGTTGCGCTTAAAACGCTCGTAGTTGGATTACA
CC-GGTGGAGTGTG-CCTTGAATAAAGCATAGTGCTCAATG-CAAGC----GTACGCTCGTGTGTAA-TAGCATGGAACG
AATTTAAAAGGGACATCTGAGGGCACTAGTACTTTGTGGCGAGAGGTGAAATTCTGAGACCCATAAAAGACTGACTATTG
CGAAAGCATTTGCCAAGAGTGTTTTCATTAATCAAGAACGAAGGTCAGAGGATCGAAGACGATCAGATACCGTCCTAGTT
TTGACAGAA-AACAATGCCAGCGGTCCTTAGGGG-AAACTT-AGCTTTCGGGCTGCTGGGAGAATATTGCTGCAAGGCTG
AAATTTAAAGAAATTGACGGAGAAGCACCACCAGGAGTGGAGCCTGCGGCTTAATTTGACTCAACACGGGGAAACTCACC
AGGTCCAGACATTGGTAGGATTGACAGATTGGTAGGTCTTTCATGATTCGGTGAATGGTGGTGCATGGCCGTTCTTAGTT
GGT-GGAGTGATCTGTCAGGTTTATTCCGATAACGAT-CGAGA-CCACGGCCTTT-AGTTGGTGGTTAGAGGCCTAACAA
GAGGGACCATCGGT-G-AAAAGCCGGAGGAAGCGTGGCAATAACAGGTCTGTGATGCCCTTCGATGTCCTGGGCTGCACG
CGCGCTACAATGGCAGCAGTAGAGAG--GCTGGCCAGAGAT-GG-TTGGCAAAGCTGTAAATAGCTGTCGTGACAGGGAT
TGAGCCTTGCAATTATTGCTCATGAAAGAGGAATTCCTCGTAAGCACGAGTCATCAACTTGTGTTGAATACGTCTCTGCC
TCTTGTACACACCGCCCGTCGCTACTACCGATTGAATTGTTTCCAAAGCTGGCTGG
>Ceratomyxa_thalassomae_EU045332
-------------------------------------------GGATCACGGTTCGATTCCGGAGAGGGAGCCTGAGAAA
CGGCTACCACATCCAAGGAAGGCAGCAGGCGCGCAAATTACCCAAT-CCAAACACTGGGAGGTAGTGACGAGAAATACTG
-GGGACGCT-CCTAGAGAACGTCGTCCGGAATGAACGTAACATAAAAAATTCGATGAGGATCTACTGGAGGGCAAGTCTG
GTGCCAGCAGCCGCGGTAATTCCAGCTCCAGTAGTGTATATCAACATTGTTGCGCTTAAAACGCTCGTAGTTGGATTACA
CC-GGTGGAGTGTG-CCTTGAATAAAGCATAGTGCTCAATG-CAAGC----GTACGCTCGTGTGTAA-TAGCATGGAACG
AATTTAAAAGGGACATCTGAGGGCACTAGTACTTTGTGGCGAGAGGTGAAATTCTGAGACCCATAAAAGACTGACTATTG
CGAAAGCATTTGCCAAGAGTGTTTTCATTAATCAAGAACGAAGGTCAGAGGATCGAAGACGATCAGATACCGTCCTAGTT
TTGACAGAA-AACAATGCCAGCGGTCCTTAGGGG-AAACTT-AGCTTTCGGGCTGCTGGGAGAATATTGCTGCAAGGCTG
AAATTTAAAGAAATTGACGGAGAGGCACCACCAGGAGTGGAGCCTGCGGCTTAATTTGACTCAACACGGGGAAACTCACC
AGGTCCAGACATTGGTAGGATTGACAGATTGGTAGGTCTTTCATGATTCGGTGAATGGTGGTGCATGGCCGTTCTTAGTT
GGT-GGAGTGATCTGTCAGGTTTATTCCGATAACGAT-CGAGA-CCACGGCCTTT-AGTTGGTGGTTAGAGGCCTAACAA
GAGGGACCATCGGT-G-AAAAGCCGGAGGAAGCGTGGCAATAACAGGTCTGTGATGCCCTTCGATGTCCTGGGCTGCACG
CGCGCTACAATGGCAGCAGTAGAGAG--GCTGGCCAGAGAT-GG-TCGGCAAAGCTGTAAATAGCTGTCGTGACAGGGAT
TGAGCCTTGCAATTATTGCTCATGAAAGAGGAATTCCTCGTAAGCACGAGTCATCAACTTGTGTTGAATACGTCTCTGCC
TCTTGTACACACCGCCCGTCGCTACTACCGATTGAATTGTTTCTAAAGCTGGCTGG
>Ceratomyxa_gleesoni_EU729693__
-----------------------------------------------------------------AGGGAGCCTGAGAAA
CGGCTACCACATCCAAGGAAGGCAGCAGGCGCGCAAATTACCCAAT-CCAAACACTGGGAGGTAGTGACGAGAAATATTG
-GGGACGCT-CCTAGAGAGCGCCATCCGGAATGAACGTAACTCAAACAATTCGATGAGGATCTACTGGAGGGCAAGTCTG
GTGCCAGCAGCCGCGGTAATTCCAGCTCCAGTAGTGTATATCAACATTGTTGCGCTTAAAACGCTCGTAGTTGGATTACA
CC-GGTGGAGTGTG-CCTTGAATAAAGCATAGTGCTCAATG-CAAGC----GTACGCTCGTGTGTAA-TAGCATGGAACG
AATTTAAAAGGGACATCTGAGGGCACTAGTACTTTGTGGCGAGAGGTGAAATTCTTAGACCCACAAAAGACTGACTATTG
CGAAAGCATTTGCCAAGAGTGTTTTCATTAATCAAGAACGAAGGTCAGAGGATCGAAGACGATCAGATACCGTCCTAGTT
TTGACAGAA-AACGATGCCAGCGGTCCTTAGGGG-AAACTA-AGCTTTCGGGCTGCTGGGAGAATATCGCTGCAAGGCTG
AAATTTAAAGAAATTGACGGAGAGGCACCACCAGGAGTGGAGCCTGCGGCTTAATTTGACTCAACACGGGGAAACTCACC
AGGTCCAGACATTGGTAGGATTGACAGATTGGTAGATTCTTTATGATTCGATGAAWGGTGGTGCATGGCCGTTTTTAGTT
GGT-GGAGTGATTTGTCAGGTTTATTCCGGTAACGAT-TGAGA-CCCCGGCCTTT-AGTTGGTGGTTGGAAGCCTAACAA
GAGGGACCATCGGT-G-AAAAGCCGGAGGAAGCGTGGCAATAACAGGTCTGTGATGCCCTTCGATGTCCTGGGCTGCACG
CGCGCTACAATGGCAGCAGTAGAGAG--GCTGGCCAGAGAT-GG-ATGGCGAAACTGTAAATAGCTGTCGTGACAGGGAT
TGAGCCTTGTAATTGTTGCTCATGAAAGAGGAATTCCTCGTAAGCACGAGTCATCAACTTGTGTTGAATATGTCTCTGCC
TCTTGTACACACCGCCCGTCGCTACTACCGATTGAATTGTTTCTAAAGCTGGCTGG
>Ceratomyxa_hallettae_FJ204248
------------------------------------TAACGGGGAATCAGGGTTCGATTCCGGAGAGGGAGCCTGAGAAA
CGGCTACCACATCCAAGGAAGGCAGCAGGCGCGCAAATTACCCAAT-CCAAACACTGGGAGGTAGTGACGAGAAATACTG
-GGGGCGCT-CCTAGAGAGCGCCATCCGGAATGAACGTAACATAAAAAATTCGATGAGGATCTACTGGAGGGCAAGTCTG
GTGCCAGCAGCCGCGGTAATTCCAGCTCCAGTAGTGTATATCAACATTGTTGCGCTTAAAACGCTCGTAGTTGGATTACA
CC-GGTGGAGTGTG-CCTTGAATAAAGCATAGTGCTCAATG-CAAGC----GGACGCTCGTGTGTAA-TAGCATGGAACG
AATTTAAAAGGGACATCTGAGGGCACTAGTACTTTGTGGCGAGAGGTGAAATTCTTAGACCCACAAAAGACTGACTAWTG
CGAAAGCATTTGCCAAGAGTGTTTTCATTAATCAAGAACGAAGGTCAGAGGATCGAAGACGATCAGATACCGTCCTAGTT
TTGACAGAA-AACAATGCCAGCGGTCCTTACGGG-AAACTT-AGCTTTCGGGCTGCTGGGAGAATATTGCTGCAAGGCTG
AAATTTAAAGAAATTGACGGAGAGGCACCACCAGGAGTGGAGCCTGCGGCTTAATTTGACTCAACACGGGGAAACTCACC
AGGTCCAGACATTGGTAGGATTGACAGATTGGTAGATCTTTCATGATTCGGTGAATGGTGGTGCATGGCCGTTCTTAGTT
GGT-GGAGTGATCTGTCAGGTTTATTCCGGTAACGAT-CGAGA-CCACGGCCTTT-AGTTGGTGGTTGGAGGCCTAACTA
GAGGGACCATCGGT-G-AAAAGCCGGAGGAAGCGTGGCAATAACAGGTCTGTGATGCCCTTCGATGTCCTGGGCTGCACG
CGCGCTACAATGGCAGCAGTAGAGAG--GCTGGCCAGAGAT-GG-TTGGCGAATCTGTAAATAGCTGTCGTGACAGGGAT
TGAGCCTTGTAATTATTGCTCATGAAAGAGGAATTCCTCGTAAGCACGAGTCATCA------------------------
--------------------------------------------------------
>Ceratomyxa_ostorhinchi_JX971425
--------------------------------------------------------------------------------
---------------------------AGCGCGCAAATTACCCAAT-CCAAACACTGGGAGGTAGTGACGAGAAATACTG
-GTGGCGCT-CCTAGAGAGCGTCGTCCTGAATGAACGTAACATAAAAAATTCGATGAGGATCTACTGGAGGGCAAGTCTG
GTGCCAGCAGCCGCGGTAATTCCAGCTCCAGTAGTGTATATCAACATTGTTGCGCTTAAAACGCTCGTAGTTGGATTACA
CC-GGTGGAGTGTG-CCTTGAATAAAGCATAGTGCTCAATG-CAGGC----GTACGCTCGTGTGTAA-TAGCATGGAACG
AATTTAAAAGGGACATCTGAGGGCACTAGTACTTTGTGGCGAGAGGTGAAATTCTTAGACCCACAAAAGACTCACTATTG
CGAAAGCATTTGCCAAGAATGTTTTCATTAATCAAGAACGAAGGTCAGAGGATCGAAGACGATCAGATACCGTCCTAGTT
TTGACAGCA-AACAATGCCAGCGGTCCTTAGGGG-AAACTT-AGCTTTCGGGCTGCTGGGAGAATATCGCTGCAAGGCTG
AAATTTAAAGAAATTGACGGAGAGGCACCACCAGGAGTGGAGCCTGCGGCTTAATTTGACTCAACACGGGAAAACTCACC
AGGTCCAGACATTGGTAGGATTGACAGATTGGTAGATCTTTCATGATTCAGTGAATGGTGGTGCATGGCCGTTCTTAGTT
GGT-GGAGTGATCTGTCAGGTTTATTCCGGTAACGAT-CGAGA-CCACGGCCTTT-AGTTGGTAGTGAGGGGCTTAACTA
GAGGGACTATCGGT-G-AAAAGCCGGCGGAAGCGTGGCAATAACAGGTCTGTGATGCCCTTCGATGTCCTGGGCTGCACG
CGCGCTACAATGGCAGCAGTAGAGAG--GCTGGCCAGAAAT-GG-TTGGCAAACCTGTAAATAGCTGTCGTGATAGGGAT
TGAGCCTTGTAATTATTGCTCATGAAAGAGGAATTCCTCGTAAGCACGAGTCATCAGCTTGTGTTGAATACGTCTCTGCC
TCTTGTACACACCGCCCGTCGCTACTACCGATTGAATTGCTTCT------------
>Ceratomyxa_gurnardi_JQ071439
--------------------------------------------------------------------------------
--------------------------------------------------------------------------------
--------------------------------------------------------------------------------
--GCCAGCAGCCGCGGTAATTCCAGCTCCAGTAGTGTATATCAACATTGTTGCGCTTAAAACGCTCGTAGTTGGATTACA
CC-GGTGGAGTGTG-CCTTGAATAAAGCATGGTGCTCAATG-CAGGC----GTACGCTCGTGTGTAA-TAGCATGGAACG
AATTTAAAAGGGACATCTGAGGGCACTAGTACTTTGTGGCGAGAGGTGAAATTCTTAGACCCACAAAAGACTGACTATTG
CGAAAGCATTTGCCAAGAGTGTTTTCATTAATCAAGAACGAAGGTCAGAGGATCGAAGACGATCAGATACCGTCCTAGTT
TTGACAGCA-AACTATGCCAGCGGGCCTTACGGG-AAACCT-AGCTTTCGGGCTGCTGGGAGAATATCGCTGCAAGGCTG
AAATTTAAAGAAATTGACGGAGAGGCACCACCAGGAGTGGAGCCTGCGGCTTAATTTGACTCAACACGGGGAAACTCACC
AGGTCCAGACATTGGTAGGATTGACAGACTGGTAGATCTTTCATGATTCGGTGAATGGTGGTGCATGGCCGTTCTTAGTT
GGT-GGAGTGATCTGTCAGGTTTATTCCGGTAACGAT-CGAGA-CCACGGCCTTT-AGTTGGTGGTGGAGTGCCTAACTC
GAGGGAC-------------------------------------------------------------------------
--------------------------------------------------------------------------------
--------------------------------------------------------------------------------
--------------------------------------------------------
>Ceratomyxa_auratae_KP765721
GTTGGTAAGGTAGTGGCTTACCAAGTTCGTAACGGGTAACGGGGAATCAGGGTTCGATTCCGGAGAGGGAGCCTGAGAAA
CGGCTACCACATCCAAGGAAGGCAGCAGGCGCGCAAATTACCCAAT-CCAAACATTGGGAGGTAGTGACGAGAAATACTG
-GGGACGCT-CCTAGAGAGTGTCGTCCGGAATGAACGTAACATAAAAAATTCGATGAGGATCTACTGGAGGGCAAGTCTG
GTGCCAGCAGCCGCGGTAATTCCAGCTCCAGTAGTGTATATCAACATTGTTGCGCTTAAAACGCTCGTAGTTGGATTACA
CC-GGTGGAGTGTG-CCTTGAATAAAGCATGGTGCTCAATG-CAGGC----GTACGCTCGTGTGTAA-TAGCATGGAACG
AATTTAAAAGGGACATCTGAGGGCACTAGTACTTTGTGGCGAGAGGTGAAATTCTTAGACCCACAAAAGACTAACTATTG
CGAAAGCATTTGCCAAGAGTGTTTTCATTAATCAAGAACGAAGGTCAGAGGATCGAAGACGATCAGATACCGTCCTAGTT
TTGACAGCA-AACTATGCCAGCGGGCCTTACGGG-AAACCT-AGCTTTCGGGCTGCTGGGAGAATATCGCTGCAAGGCTG
AAATTTAAAGAAATTGACGGAGAGGCACCACCAGGAGTGGAGCCTGCGGCTTAATTTGACTCAACACGGGGAAACTCACC
AGGTCCAGACATTGGTAGGATTGACAGACTGGTAGATCTTTCATGATTCGGTGAATGGTGGTGCATGGCCGTTCTTAGTT
GGT-GGAGTGATCTGTCAGGTTTATTCCGGTAACGAT-CGAGA-CCACGGCCTTT-AGTTGGTGGTGAAAGGCCTAACTA
GAGGGACTATTGGT-G-AGAAACCAGGGGAAGCGTGGCAATAACAGGTCTGTGATGCCCTTCGATGTCCTGGGCTGCACG
CGCGCTACAATGGCAGCAGTAGAGAG--GCTGGCTAGAAAT-GG-CTGGCAAAACTGTAAATGGCTGTCGTGATAGGGAT
TGAGCCTTGTAATTATTGCTCATGAAAGAGGAATTCCTCGTAAGCACGAGTCATCAACTTGTGTTGAATACGTCTCTGCC
TCTTGTACACACCGCCCGTCGCTACTACCGATTGAATTGTTTTTAAAGCTGGCTGG
>Ceratomyxa_puntazzi_JF820290
GTTGGTAAGGTAGTGGCTTACCAAGGTGGTGACGGGTAACGGGGAATCAGGGTTCGATTCCGGAGAGGGAGCCTGAGAAA
CGGCTACCACATCCAAGGATGGCAGCAGGCGCGCAAATTACCCAAT-CCAGACATTGGGAGGTAGTGACGAGAAATACTG
-GGGGCGCT-CCAAGTGAGTGCCATCCGGAATGAACGTAACACAAAAAATTCGATGAGGATCTACTGGAGGGCAAGTCTG
GTGCCAGCAGCCGCGGTAATTCCAGCTCCAGTAGTGTATATCAACATTGTTGTGCTTAAAACGCTCGTAGTTGGATTACA
CC-GGTGGAGTGTG-CCTTGAATAAAGCATAGTGCTCAAAG-CAGGC----GAACGCTCGTATGTAA-TAGCATGGAACG
AATTTAACAGGGACACCTGAGGGCACTAGTACTTTGTGGCGAGAGGTGAAATTCTTAGACCCACAAAAGACTGACTACTG
CGAAAGCATTTGCCAAGAGTGTTTTCATTAATCAAGAACGAAGGTCAGAGGATCGAAGACGATCAGATACCGTCCTAGTT
TTGACAGCA-AACTATGCCAGCAGGCCTTAAGGG-AAACCT-AGCTTTCGGGCTGCTGGGAGAATATCGCTGCAAGGCTG
AAATTTAAAGAAATTGACGGAGAGGCACCACCAGGAGTGGAGCCTGCGGCTTAATTTGACTCAACACGGGGAAACTCACC
AGGTCCAGACATTGGTAGGATTGACAGACTGGTAGATCTTTCATGATGCAGTGAATGGTGGTGCATGGCCGTTCTTAGTT
GGT-GGAGTGATCTGTCAGGTCTATTCCGGTAACGAG-CGAGA-CCACGGCCTTT-AGTTGTTGGCGCGTTGCCTCTCTA
GAGGGACTATTGGT-GTTTAAACCAGGGGAAGCGTGGCAATAACAGGTCTGTGATGCCCTTCGATGTCCTGGGCTGCACG
CGCGCTACAATGGCAGCAGTAGAGAG--GCTAGCCAGAGAT-GG-CCGGCTAAACTGTAAATAGCTGTCGTGATAGGGAT
TGAGCCTTGTAATTATTGCTCATGAAAGAGGAATTCCTCGTAAGCACGAGTCATCAGCTCGTGTTGAATACGTCTCTGCC
TCTTGTACACACCGCCCGTCGCTACTACCGATTGAATTGCTTCTAAAGCTGGCTGG
>Ceratomyxa_sparusaurati_AF411471
GTTGGTAAGGTAGTGGCTTACCAAGGTGGTGACAGATAACGGGGAATCAGGGTTCGATTCCGGAGAGGGAGCCTGAGAAA
CGGCTACCACATCCAAGGATGGCAGCAGGCGCGCAAATTACCCAAT-CCAGACATTGGGAGGTAGTGACGAGAAATACTG
-GGGGCGCT-CCAAGTGAGTGCCATCCGGAATGAACGTAACACAAAAAATTCGATGAGGATCTACTGGAGGGCAAGTCTG
GTGCCAGCAGCCGCGGTAATTCCAGCTCCAGTAGTGTATATCAACATTGTTGTGCTTAAAACGCTCGTAGTTGGATTACA
CC-GGTGGAGTGTG-CCTTGAATAAAGCATAGTGCTCAAAG-CAGGC----GAACGCTCGTATGTAA-TAGCATGGAACG
AATTTAACAGGGACACCTGAGGGCACTAGTACTTTGTGGCGAGAGGTGAAATTCTTAGACCCACAAAAGACTGACTACTG
CGAAAGCATTTGCCAAGAGTGTTTTCATTAATCAAGAACGAAGGTCAGAGGATCGAAGACGATCAGATACCGTCCTAGTT
TTGACAGCA-AACTATGCCAGCGGGCCTTAAGGG-AAACCT-AGCTTTCGGGCTGCTGGGAGAATATCGCTGCAAGGCTG
AAATTTAAAGAAATTGACGGAGAGGCACCACCAGGAGTGGAGCCTGCGGCTTAATTTGACTCAACACGGGGAAACTCACC
AGGTCCAGACATTGGTAGGATTGACAGACTGGTAGATCTTTCATGATTCAGTGAATGGTGGTGCATGGCCGTTCTTAGTT
GGT-GGAGTGATCTGTCAGGTCTATTCCGGTAACGAG-CGAGA-CCACGGCCTTT-AGCTGTTGGCGCGTTGCCTCTCTA
GAGGGACTATTGGC-GTTTAAGCCAGGGGAAGCGTGGCAATAACAGGTCTGTGATGCCCTTCGATGTCCTGGGCTGCACG
CGCGCTACAATGGCAGCAGTAGAGAG--GCTAGCCAGAGAT-GG-CCGGCTAAACTGTAAATAGCTGTCGTGATAGGGAT
TGAGCCTTGTAATTATTGCTCATGAAAGAGGAATTCCTCGTAAGCACGAGTCATCAGCTCGTGTTGAATACGTCTCTGCC
TCTTGTACACACCGCCCGTCGCTAGTACCG--------------------------
>Ceratomyxa_diplodae_KX099691
GTTGGTAAGGTAGTGGCTTACCAAGGTGGTGACGGGTAACGGGGAATCAGGGTTCGATTCCGGAGAGGGAGCCTGAGAAA
CGGCTACCACATCCAAGGATGGCAGCAGGCGCGCAAATTACCCAAT-CCAGACATTGGGAGGTAGTGACGAGAAATACTG
-GGGGCGCT-CCAAGTGAGCGCCATCCGGAATGAACGTAACACAAAAAATTCGATGAGGATCTACTGGAGGGCAAGTCTG
GTGCCAGCAGCCGCGGTAATTCCAGCTCCAGTAGTGTATATCAACATTGTTGTGCTTAAAACGCTCGTAGTTGGATTACA
CC-GGTGGAGTGTG-CCTTGAATAAAGCATAGTGCTCAAAG-CAGGC----GAACGCTCGTATGTAA-TAGCATGGAACG
AATTTAACAGGGACACCTGAGGGCACTAGTACTTTGTGGCGAGAGGTGAAATTCTTAGACCCACAAAAGACTGACTACTG
CGAAAGCATTTGCCAAGAGTGTTTTCATTAATCAAGAACGAAGGTCAGAGGATCGAAGACGATCAGATACCGTCCTAGTT
TTGACAGCA-AACTATGCCAGCAGGCCTTAAGGG-AAACCT-AGCTTTCGGGCTGCTGGGAGAATATCGCTGCAAGGCTG
AAATTTAAAGAAATTGACGGAGAGGCACCACCAGGAGTGGAGCCTGCGGCTTAATTTGACTCAACACGGGGAAACTCACC
AGGTCCAGACATTGGTAGGATTGACAGACTGGTAGATCTTTCATGATTCAGTGAATGGTGGTGCATGGCCGTTCTTAGTT
GGT-GGAGTGATCTGTCAGGTCTATTCCGGTAACGAG-CGAGA-CCACGGCCTTT-AGTTGTTGGCGTATTGCCTCTCTA
GAGGGACTATTGGT-GTTTAAACCAGGGGAAGCGTGGCAATAACAGGTCTGTGATGCCCTTCGATGTCCTGGGCTGCACG
CGCGCTACAATGGCAGCAGTAGAGAG--ACTGGCCAGAGAT-GG-CCGGTGAAACTGTAAATAGCTGTCGTGATAGGGAT
TGAGCCTTGTAATTATTGCTCATGAAAGAGGAATTCCTCGTAAGCACGAGTCATCAGCTCGTGTTGAATACGTCTCTGCC
TCTTGTACACACCGCCCGTCGCTACTACCGATTGAATTGCTTCTAAAGCTGGCTGG
>Ceratomyxa_barnesi_FJ204245
---------------------------------------------ATCAGGGTTCGATTCCGGAGAGGGAGCCTGAGAAA
CGGCTACCACATCCAAGGACGGCAGCAGGCGCGCAAATTACCCAAT-CCAGACATTGGGAGGTAGTGACGAGAAATACTG
-GGGGCGCT-CCAAGTGAGTGCCATCCGGAATGAACGTAACACAAAAAATTCGATGAGGATCTACTGGAGGGCAAGTCTG
GTGCCAGCAGCCGCGGTAATTCCAGCTCCAGTAGTGTATATCAACATTGTTGCGCTTAAAACGCTCGTAGTTGGATTACA
CC-GGTGGAGTGTG-CCTTGAATAAAGCATAGTGCTCAAAG-CAGGC----GAACGCTCGTGTGTAA-TAGCATGGAACG
AATTTAACAGGGACACCTGAGGGCACTAGTACTTTGTGGCGAGAGGTGAAATTCTTAGACCCACAAAAGACTGACTACTG
CGAAAGCATTTGCCAAGAGTGTTTTCATTAATCAAGAACGAAGGTCAGAGGATCGAAGACGATCAGATACCGTCCTAGTT
TTGACAGCA-AACTATGCCAGCAGGCCTTAAGGG-AAACCT-AGCTTTCGGGCTGCTGGGAGAATATCGCTGCAAGGCTG
AAATTTAAAGAAATTGACGGAGAGGCACCACCAGGAGTGGAGCCTGCGGCTTAATTTGACTCAACACGGGGAAACTCACC
AGGTCCAGACATTGGTAGGATTGACAGACTGGTAGATCTTTCATGATTCAGTGAATGGTGGTGCATGGCCGTTCTTAGTT
GGT-GGAGTGATCTGTCAGGTCTATTCCGGTAACGAG-CGAGA-CCACGGCCTTT-AGTTGGTGGCTAGAAGCCTCTCTA
GAGGGACTATTGGT-GTTTAAACCAGGGGAAGCGTGGCAATAACAGGTCTGTGATGCCCTTCGATGTCCTGGGCTGCACG
CGCGCTACAATGGCAGCAGTAGAGAG--GCTAGCCAGAGAT-GG-CCGGCAAAACTGTAAATAGCTGTCGTGATAGGGAT
TGAGCCTTGTAATTTTTGCTCATGAAAGAGGAATTCCTCGTAAGCACGAGTCATCAGCTCGTGTTGAATACGTCTCTGCC
TCTTGTACACACCGCCCGTCGCTACTACCGATTGAATTGCTTCTAAAGCTGGCTGG
>Ceratomyxa_sp_DQ333429
GTTGGTAAGGTAGTGGCTTACCAAGGTAGTAACGGGTAACGGGGAATCAGGGTTCGATTCCGGAGAGGGAGCCTGAGAAA
CGGCTACCACATCCAAGGACGGCAGCAGGCGCGCAAATTACCCAAT-CCAGACATTGGGAGGTAGTGACGAGAAATACTG
-GGGGCGCT-CCATGTGAGTGCCATCCGGAATGAACGTAACACAAAAAATTCGATGAGGATCTACTGGAGGGCAAGTCTG
GTGCCAGCAGCCGCGGTAATTCCAGCTCCAGTAGTGTATATCAACATTGTTGCGCTTAAAACGCTCGTAGTTGGATTACA
CC-GGTGGAGTGTG-CCTTGAATAAAGCATAGTGCTCAAAG-CAGGC----GAACGCTCGTGTGTAA-TAGCATGGAACG
AATTTAACAGGGACACCTGAGGGCACTAGTACTTTGTGGCGAGAGGTGAAATTCTTAGACCCACAAAAGACTGACTACTG
CGAAAGCATTTGCCAAGAGTGTTTTCATTAATCAAGAACGAAGGTCAGAGGATCGAAGACGATCAGATACCGTCCTAGTT
TTGACAGCA-AACTATGCCAGCAGGCCTTAAGGG-AAACCT-AGCTTTCGGGCTGCTGGGAGAATATCGCTGCAAGGCTG
AAATTTAAAGAAATTGACGGAGAGGCACCACCAGGAGTGGAGCCTGCGGCTTAATTTGACTCAACACGGGGAAACTCACC
AGGTCCAGACATTGGTAGGATTGACAGACTGGTAGATCTTTCATGATTCAGTGAATGGTGGTGCATGGCCGTTCTTAGTT
GGT-GGAGTGATCTGTCAGGTCTATTCCGGTAACGAG-CGAGA-CCACGGCCTTT-AGTTGGTGGCTAGAGGCCTCCCTA
GAGGGACTATTGGT-GTTGAAACCAGGGGAAGCGTGGCAATAACAGGTCTGTGATGCCCTTCGATGTCCTGGGCTGCACG
CGCGCTACAATGGCAGCAGTAGAGAG--GCTAGCCAGAGAT-GG-CAGGCAAAACTGTAAATAGCTGTCGTGATAGGGAT
TGAGCCTTGTAATTTTTGCTCATGAAAGAGGAATTCCTCGTAAGCACGAGTCATCAGCTCGTGTTGAATACGTCTCTGC-
--------------------------------------------------------
>Ceratomyxa_sp_DQ333431
GTTGGTAAGGTAGTGGCTTACCAAGGTAGTAACGGGTAACGGGGAATCAGGGTTCGATTCCGGAGAGGGAGCCTGAGAAA
CGGCTACCACATCCAAGGACGGCAGCAGGCGCGCAAATTACCCAAT-CCAGACATTGGGAGGTAGTGACGAGAAATACTG
-GGGGCGCT--CAATTGAGCGCCATCCGGAATGAACGTAACACAAAAAATTCGATGAGGATCTACTGGAGGGCAAGTCTG
GTGCCAGCAGCCGCGGTAATTCCAGCTCCAGTAGTGTATATCAACATTGTTGCGCTTAAAACGCTCGTAGTTGGATTACA
CC-GGTGGAGTGTG-CCTTGAATAAAGCATAGTGCTCAAAG-CAGGC----GAACGCTCGTGTGTAA-TAGCATGGAACG
AATTTAACAGGGACACCTGAGGGCACTAGTACTTTGTGGCGAGAGGTGAAATTCTTAGACCCACAAAAGACTGACTACTG
CGAAAGCATTTGCCAAGAGTGTTTTCATTAATCAAGAACGAAGGTCAGAGGATCGAAGACGATCAGATACCGTCCTAGTT
TTGACAGCA-AACTATGCCAGCAGGCCTTAAGGG-AAACCT-AGCTTTCGGGCTGCTGGGAGAATATCGCTGCAAGGCTG
AAATTTAAAGAAATTGACGGAGAGGCACCACCAGGAGTGGAGCCTGCGGCTTAATTTGACTCAACACGGGGAAACTCACC
AGGTCCAGACATTGGTAGGATTGACAGACTGGTAGATCTTTCATGATTCAGTGAATGGTGGTGCATGGCCGTTCTTAGTT
GGT-GGAGTGATCTGTCAGGTCTATTCCGGTAACGAG-CGAGA-CCACGGCCTTT-AGTTGTTGGTTGGAAGCCTCTCTA
GAGGGACTATTGGC-GTTTAAGCCAGGGGAAGCGTGGCAATAACAGGTCTGTGATGCCCTTCGATGTCCTGGGCTGCACG
CGCGCTACAATGGCAGCAGTAGAGAG--ACTGGCTAGAGAT-GG-CCGGTAAAACTGTAAATAGCTGTCGTGATAGGGAT
TGAGCCTTGTAATTTTTGCTCATGAAAGAGGAATTCCTCGTAAGCACGAGTCATCAGCTCGTGTTGAATACGTCTCTGCC
TCTTGTACACACCGCCCGTCGCTA--------------------------------
>Ceratomyxa_anko_DQ301510
GTTGGCAGGGTAGCGGCCTACCAAGGCGTTAACGGGTAACGGGGAGTCAGGGTTCGACGCCGGAGAGGGAGCCTGAGAAA
CGGCTACCACATCCAAGGACGGCAGCAGGCGCGCAAATTACCCAAT-CCAGAAATTGGGAGGTAGTGACGAGAAATACTG
-GGGTGGCT-CCTAGCGAGCCTCGCCCGGAATGGACGTAGCCCAAAAACATCGGTGATGAGCTACTGGAGGGCAAGTCTG
GTGCCAGCAGCCGCGGTAATTCCAGCTCCAGTAGTGTATATCAACATTGTTGCGCTTAAAACGCTCCTAGTTGGAATGGG
CC-GATGGGGTGTG-CCTTGAATAAACCATGGTGCTCAAAG-CAAGC----GGAATGCTGGGTGTGT-TAGCATGGAACG
AACTTAAGAGGGACGCCTGGGGGCACTAGTACTCTGTGGCGAGAGGTGAAATTCTTAGACCCGCAGAAGACTGGCTGTGG
CGAAAGCATTTGCCAAGAGTGTTTTCATTAATCAAGAACGAAGGTCAGAGGATCGAAGACGATCAGATACCGTCCTAGTT
TTGACAGCA-AACGATGCCGGCGCCGCTTGAGGG-AAACCT-AGCTTTCGGGCTGCGGGGAGAATATCGCTGCAAGGCTG
AAATTTAAAGAAATTGACGGAGAGGCACCACCAGGAGTGGAGCCTGCGGCTCAATTTGACTCAACACGGGGAAATTTACC
GGGTCCAGACATTGGTAGGATTGACAGAGTGGTGGATCTTTCATGATTCAGTGAATGGTGGTGCATGGCCGTTCTTAGTT
GGT-GGAGTGATCTGTCAGGTCTATTCCGGTAACGAG-CGAGA-CCGCGGCCCCGTTTTGCGTTTTTAACTTGAAATTTC
GGGGGACTACCGGT--TGAAAGCCGGGGTAAGCGCGGCAATAACAGGTCTGTGATGCCCTTCGATGTCCTGGGCTGCACG
CGGGCTACAATGGCGCCAGTAGAAAG--GCTAGCCTGAATA-GG-CCTGCTAACCTTGAAATGGGTGCCGTGACGGGGAT
TGAGCCTTGGAATTGTGGCTCATGAAAGAGGAATTCCTCGTAAGGGCCGGTCATCAGCCGGCCCTGAATACGTCTCTGCC
TCTTGTACACACCGCCCGTCGCTACTACCGATTGAATTGTCCTCAAAGGGGGTTGG
>Ceratomyxa_appendiculata_KJ439054
GTTGGTAGGGTAGCGGCCTACCAAGGCGTTAACGGGTAACGGGGAGTCAGGGTTCGACTCCGGAGAGGGAGCCTGAGAAA
CGGCTACCACATCCAAGGACGGCAGCAGGCGCGCAAATTACCCAAT-CCAGAAATTGGGAGGTAGTGACCAGAAATACTG
-GGGTGGCT-CCTAGCGAGCCTCGCCCGGAATGGACGTAGCCCAAAAACATCGGTGATGAGCTACTGGAGGGCAAGTCTG
GTGCCAGCAGCCGCGGTAATTCCAGCTCCAGTAGTGTATATCAACATTGTTGCGCTTAAAACGCTCCTAGTTGAAATGGG
CC-GATGGGGTGTG-CCTTGAATAAACCATGGTGCTCAATG-CAAGC----GAAATGCTGGGTGTGT-TAGCATGGAACG
AACTTAAGAGGGACGCCTGGGGGCACTGGTACTCTGTGGCGAGAGGTGAAATTCTTAGACCCGCAGAAGACCGGCTGTGG
CGAAAGCATTTGCCAAGAGTGTTTTCATTAATCAAGAACGAAGGTCAGAGGATCGAAGACGATCAGATACCGTCCTAGTT
TTGACAGCA-AACATTGCCGGCGCCGCTTGAGGG-AAACCT-AGCTTTCGGGCTGCGGGGAGAATATCGCTGCAAGGCTG
AAATTTAAAGAAATTGACGGAGAGGCACCACCAGGAGTGGAGCCTGCGGCTCAATTTGACTCAACACAGGGAAATT-ACC
GGGTCCAGACATTGGTAGGATTGACAGAGTGGTGGATCTTTCATGATTCATTGAATGGTGGTGCATGGCCGTTCTTAGTT
GGT-GGAGTGATCTGTCAGGTCTATTCCGGTAACGAG-CGAGA-CCGCGGCCCCGTTTTCTATTTTAGAATGAAAATTTC
GGGGGACTACCGGT--TGAAAGCCGGGGTAAGCGCGGCAATAACAGGTCTGTGATGCCCTTCGATGTCCTGGGCTGCACG
CGGGCTACAATGGCGTCAGAAAAAAG--GAGGGCCTGAGCA-GG-CGCTCTAAACTGAAAA-AGACGCCGTGACGGGGAT
TGAGCCTTGGAATTGTGGCTCATGAAAGAGGAATTCCTCGTAAGGGCCGGTCATCAGCCGGCCCTGAATACGTCTCTGCC
TCTTGTACACACCGCCCGTCGCTACTACCGATTGAATTGTCCTCAAAGGGGGCTGG
>Ceratomyxa_pantherini_GU136393
--------------------------------------------------GGTTCGACGCCGGAGAGGGAGCCTGAGAAA
CGGCTACCACATCCAAGGACGGCAGCAGGCGCGCAAATTACCCAAT-CCAGAATTTGGGAGGTAGTGACGGGAAATACTG
-GGGTGGCT-CCTAGCGAGCCTCGCCCGGAATGGACGTAGCCCAAAAACATCGGTGATGAGCAACTGGAGGGCAAGTCTG
GTGCCAGCAGCCGCGGTAATTCCAGCTCCAGTAGTGTATATCAACATTGTTGCGCTTAAAACGCTCCTAGTTGAAATGGG
CC-GATGGGGTGTG-CCTTGAATAAACCATGGTGCTCAAAG-CAAGC----GGAATGCTGGGTGTGT-TAGCATGGAACG
AACTTAAGAGGGACGCCTGGGGGCACTAGTACTCTGTGGCGAGAGGTGAAATTCTTAGACCCGCAGAAGACTGGCTGGGG
CGAAAGCATTTGCCAAGAGTGTTTTCATTAATCAAGAACGAAGGTCAGAGGATCGAAGACGATCAGATACCGTCCTAGTT
TTGACAGCA-AACGATGCCGGCGCTGCTTGAGGG-AAACCT-AGCTTTCGGGCTGCGGGGAGAATATCGCTGCAAGGCTG
AAATTTAAAGAAATTGACGGAGAGGCACCACCAGGAGTGGAGCCTGCGGCTCAATTTGACTCAACACGGGGAAACTGACC
GGGTCCAGACATTGGTAGGATTGACAGAGTGGTGGATCTTTCATGATTCAGTGAATGGTGGTGCATGGCCGTTCTTAGTT
GGT-GGAGTGATCTGTCAGGTCTATTCCGGTAACGAG-CGAGA-CCGCGGCCCCGTTTTGTGTTGCGGGGCTAAAACTTC
GGGGGACTACCGGT--TGAAAGCCGGGGTAAGCGCGGCAATAACAGGTCTGTGATGCCCTTCGATGTCCTGGGCTGCACG
CGGGCTACAATGGCGCCAGTAGAGAG--GCTGGCCCGAGGG-GG-CCGGCAAAGCTGAAAATGGGCGCCGTGACGGGGAT
TGAGCCTTGGAATTGTGGCTCATGAAAGAGGAATTCCTCGTAAGGGCCGGTCATCAGCCGGCCCTGAATACGTCTCTGCC
TCTTGTACACACCGCCCGTCGCTACTACCGATTGAATTGTCCTCAAAGGGGGTTGG
>Pseudalataspora_kovalevae__JX467675
---------------GCCTACCAAGGCGTTAACGGGTAACGGGGAGTCAGGGTTCGATTCCGGAGAGGGAGCCTGAGAAA
CGGCTACCACATCCAAGGACGGCAGCAGGCGCGCAAATTACCCAAT-CCAGACATTGGGAGGTAGTGACGAGAAATACTG
-GGGTGGCT-CCTAGCGAGCCTCGCCCGGGATGGACGTAGCCCAAAAACATCGGTGATGAGCTACTGGAGGGCAAGTCTG
GTGCCAGCAGCCGCGGTAATTCCAGCTCCAGTAGTGTATATCAACATTGTTGCGCTTAAAACGCTCGTAGTTGGAATGGG
CC-GATGGGGTGTG-CCTTGAATAAACCATGGTGCTCAAAG-CAAGC----GGAATGCTGGGTGTGT-TAGCATGGAACG
AGTTTAAGAGGGACGCCTGGGGGCACTAGTACTCTGTGGCGAGAGGTGAAATTCTTAGACCCGCAGAAGACTGGCTGGGG
CGAAAGCATTTGCCAAGAGTGTTTTCATTAATCAAGAACGAAGGTCAGAGGATCGAAGACGATCAGATACCGTCCTAGTT
TTGACAGCA-AACGATGCCGGCGCTGCTTGAGGG-AAACCT-AGCTTTCGGGCTGCGGGGAGAATATCGCTGCAAGGCTG
AAATTTAAAGAAATTGACGGAGAGGCACCACCAGGAGTGGAGCCTGCGGCTTAATTTGACTCAACAC-GGAAAACTCACC
GGGTCCAGACATTGGTAGGATTGACAGAGTGGTGGATCTTTCATGATTCAGTGAATGGTGGTGCATGGCCGTTCTTAGTT
GGT-GGAGTGATCTGTCAGGTCTATTCCGGTAACGAG-CGAGA-CCGCGGCCCCGTCTGGGTCCGTGGACTGGGAATTTC
GGGGGACTACCGGT--TGAAAGCCGGGGTAAGCGCGGCAATAACAGGTCTGTGATGCCCTTCGATGTCCTGGGCTGCACG
CGGGCTACAATGGCGTCAGTAGAGAG--GCTAGCCTGAGGA-GG-CCGGCTAACCTGCTAATGGACGCCGTAACGGGGAT
TGAGCCTTGGAATTGTGGCTCATGAAAGAGGAATTCCTCGTAAGGGCCGGTCATCAGCCGGCCCTGAATACGTCTCTGCC
TCTTGTACACACCGCCCGTCGCTACTACCGATTGAATTGTCCTCAAAGGGGGTTGG
>Ceratomyxa_vikrami_FJ417044
GTTGGTAAGGTAGTGGCTTACCAAGGTGCTAACGGGTAACGGGGAATCAGGGTTCGATTCCGGAGAGGGAGCCTGAGAGA
CGGCTACCACATCCAAGGACGGCAGCAGGCGCGCAAATTACCCAAT-CCAGAAGTTGGGAGGTAGTGACGAGAAATATTG
-GGGGCGCT--CAATTGAGTGTGGCCCGAAATGAAGGACGCGTAAAAAATTCGGTGATGAACTACTGGAGGGCAAGTCTG
GTGCCAGCAGCCGCGGTAATTCCAGCTCCAGTAGTGTATACCAGGATTGTTGCGCTTAAAAGGCTCGTAGTGCGAGTGCG
CG-GACGAGGCGAG-CCTTGAATAAATCATGGTGCTCAGAG-CGGGC----GAACGC-CGAGTGTGA-TAGCATGGAACA
AAATCAAGAGAGACGCTTGGGGCCGCTAGTACT-GGCAGCGAGAGGTGAAATT---------------------------
--------------------------------------------------------------------------------
--------------------------------------------------------------------------------
--------------------------------------------------------------------------------
--------------------------------------------------------------------------------
--------------------------------------------------------------------------------
--------------------------------------------------------------------------------
--------------------------------------------------------------------------------
--------------------------------------------------------------------------------
--------------------------------------------------------
>Ceratomyxa_verudensis_KM273027
GTTGGTAAGGTAGTGGCTTACCAAGTTGGTAACGGGTAACGGGGAATCAGGGTTCGATTCCGGAGAGGGAGCCTGAGAAA
CGGCTACCACATCCAAGGAAGGCAGCAGGCGCGCAAATTACCCAAT-CCAGACATTGGGAGGTAGTGACGAGAAATACTG
-GGGGCGCT-CCATGCGAGTGCCATCCGGAATGAACGTAACACAAAAAATTCGATGAGGATCTACTGGAGGGCAAGTCTG
GTGCCAGCAGCCGCGGTAATTCCAGCTCCAGTAGTGTATATCAACATTGTTGCGCTTAAAACGCTCGTAGTTGGATTACA
CCGGGTGGAGTGTGCCCTTGAATAAAGCATAGTGCTCAAAG-CAGGC----GAAAGCTCGTGTGTAATTAGCATGGAACG
AA-TTAACAGGGACACCTGAGGGCACTAGTACTTTGTGGCGAGAGGTGAAATTCTTAGACCCACAAAAGACTAACTACTG
CGAAAGCATTTGTCAAGAGTGTTTTCATTAACCAAGAACGAAGGTCAGAGGATCGAAGACGATCAGATACCGTCCTAGTT
TTGACAGCA-AACTTTGCCAGCAGGCCTTAAGGG-AAACCT-AGCTTTCGGGCTGCTGGGAGAATATCGTTGCAAGGCTG
AAATTTAAAGAAATTGACGGAGAGGCACCACCAGGAGTGGAGCCTGCGGCTTAATTTGACTCAACACGGGGAAACTCACC
AGGTCCAGACATTGGTAGGATTGACAGACTGGTAGATCTTTCATGATTCGGTGAATGGTGGTGCATGGCCGTTCTTAGTT
GGT-GGAGTGATCTGTCAGGTCTATTCCGGTAACGAG-CGAGA-CCACGGCCTTT-AGTTGACGGTGGTGGGCCTAACTA
GAGGGACTATCGGT-GTTTAAACCGGGGGAAGCGTGGCAATAACAGGTCTGTGATGCCCTTCGATGTCCTGGGCTGCACG
CGCGCTACAATGGCAGCAGTAAAGAG--GCTGGCCAGAGAT-GG-CTGGCTAAACTGTAAATGGCTGTCGTGATAGGGAT
TGAGCCTTGTAATTTTTGCTCATGAAAGAGGAATTCCTCGTAAGCACGAGTCATCAGCTTGTGTTGAATACGTCTCTGCC
TCTTGTACACACCGCCCGTCGCTACTACCGATTGAATTGCTTCTAAAGCTGGCTGG
>Ceratomyxa_sp._1_NKS-2016_KU726594
---------------------------------------CGGGGAATCAGGGTTCGATTCCGGAGAGGGAGCCTGAGAAA
CGGCTACCACATCCAAGGAAGGCAGCAGGCGCGCAAATTACCCAAT-CCAGACATTGGGAGGTAGTGACGAGAAATACTG
-GGGGCGCC-CCAAGTGGGTGCCGTCCGGAATGAACGTAATATAAAAAATTCGATGAGGATCTACTGGAGGGCAAGTCTG
GTGCCAGCAGCCGCGGTAATTCCAGCTCCAGTAGTGTATATCAACATTGTTGCGCTTAAAACGCTCGTAGTTGGATTACA
TC-GGTGGAGTGTG-CCTTGAATAAAGCATAGTGCTCAAAG-CAGGC----GTACGCTCGTGTGTAA-TAGCATGGAACG
AATTTAACAGGGACACCTGAGGGCACTAGTACTTTGTGGCGAGAGGTGAAATTCTTAGACCCACAAAAGACTAACTACTG
CGAAAGCATTTGTCAAGAGTGTTTTCATTAATCAAGAACGAAGGTCAGAGGATCGAAGACGATCAGATACCGTCCTAGTT
TTGACAGCA-AACTATGCCAGCAGGCCTTAAGGG-AAACCT-AGCTTTCGGGCTGCTGGGAGAATATCGCTGCAAGGCTG
AAATTTAAAGAAATTGACGGAGAGGCACCACCAGGAGTGGAGCCTGCGGCTTAATTTGACTCAACACGGGGAAACTCACC
AGGTCCAGACATTGGTAGGATTGACAGACTGGTAGATCTTTCATGATTCAGTGAATGGTGGTGCATGGCCGTTCTTAGTT
GGT-GGAGTGATCTGTCAGGTCTATTCCGGTAACGAG-CGAGA-CCACGGCCTTT-AGTTGTAGCAGCACTGTCTAACTA
GAGGGACAATTGGT-GTTTAAGCCAGGGGAAGCGTGGCAATAACAGGTCTGTGATGCCCTTCGATGTCCTGGGCTGCACG
CGCGCTACAATGGCAGCAGTAGAGAG--GCTGGCTAGAGAT-GG-CTGGCGAAACTGTAAATGGCTGTCGTGATTGGGAT
TGAGCCTTGTAATTATTGCTCATGAAAGTGGAATTCCTCGTAAGCACAAGTCATCAGCTTGTGTTGAATACGTCTCTGCC
TCTTGTACACACCGCCCGTCGCTACTACCGATTGAATTGTATCCAAAGCTGGCTGG
>Ceratomyxa_reidi_GU136394
---------------------------------------------------------TTCCGGAGAGGGAGCCTGAGAAA
CGGCTACCACATCCAAGGAAGGCAGCAGGCGCGCAAATTACCCAAT-CCAGACATTGGGAGGTAGTGACGAGAAATACTG
-GGGGTGCT-CCATGCGGGTACCATCCGGAATGAACGTAACACAAAAAATTCGATGAGGATCTACTGGAGGGCAAGTCTG
GTGCCAGCAGCCGCGGTAATTCCAGCTCCAGTAGTGTATATCAACATTGTTGCGCTTAAAACGCTCGTAGTTGGATTACA
TC-GGTGGAGTGTG-CCTTGAATAAAGCATAGTGCTCAAAG-CAGGC----GTACGCTCGTGTGTAA-TAGCATGGAACG
AATTTAACAGGGACACCTGAGGGCACTAGTACTTTGTGGCGAGAGGTGAAATTCTTAGACCCACAAAAGACTGACTACTG
CGAAAGCATTTGCCAAGAGTGTTTTCATTAATCAAGAACGAAGGTCAGAGGATCGAAGACGATCAGATACCGTCCTAGTT
TTGACAGCA-AACTATGCCAGCAGGCCTTAAGGG-AAACCT-AGCTTTCGGGCTGCTGGGAGAATATCGCTGCAAGGCTG
AAATTTAAAGAAATTGACGGAGAGGCACCACCAGGAGTGGAGCCTGCGGCTTAATTTGACTCAACACGGGGAAACTCACC
AGGTCCAGACATTGGTAGGATTGACAGACTGGTAGATCTTTCATGATTCAGTGAATGGTGGTGCATGGCCGTTCTTAGTT
GGT-GGAGTGATCTGTCAGGTCTATTCCGGTAACGAG-CGAGA-CCACGGCCTTT-AGTTGCGACTCTGCGACTAAACTA
GAGGGACAATTGGT-GTCAAAGCCAGGGGAAGCGTGGCAATAACAGGTCTGTGATGCCCTTCGATGTCCTGGGCAGCACG
CGCGCTACAATGGCAGCAGTAGAGAG--GCTGGCCAGAGAT-GG-CTGGTAAAACTGTAAATGGCTGTCGTGATTGGGAT
TGAGCCTTGTAATTTTTGCTCATGAAAGAGGAATTCCTCGTAAGCACGAGTCATCAGCTCGTGTTGAATACGTCTCTGCC
TCTTGTACACACCGCCCGTCGCTACTACCGATTGAATTGTTTCTAAAGCTGGCTGG
>Ceratomyxa_arabica_KJ631533
GTTGGTAAGGTAGTGGCTTACCAAGGTAGTAACGGGTAACGGGGAATCAGGGTTCGATTCCGGAGAGGGAGCCTGAGAAA
CGGCTACCACATCCAAGGAAGGCAGCAGGCGCGCAAATTACCCAAT-CCAGACATTGGGAGGTAGTGACGAGAAATACTG
-GGGGCGCT-CCATGTGAGTGCCATCCGGAATGAACGTAACACAAAAAATTCGATGAGGATCTACTGGAGGGCAAGTCTG
GTGCCAGCAGCCGCGGTAATTCCAGCTCCAGTAGTGTATATCAACATTGTTGCGCTTAAAACGCTCGTAGTTGGATTACA
CC-GGTGGAGTGTG-CCTTGAATAAAGCATAGTGCTCAAAG-CAGGC----GTACGCTCGTGTGTAA-TAGCATGGAACG
AATTTAAAAGGGACACCTGAGGGCACTAGTACTTTGTGGCGAGAGGTGAAATTCTTAGACCCACAAAAGACTGACTACTG
CGAAAGCATTTGCCAAGAGTGTTTTCATTAATCAAGAACGAAGGTCAGAGGATCGAAGACGATCAGATACCGTCCTAGTT
TTGACAGCA-AACTATGCCAGCGGGCCTTAAGGG-AAACCT-AGCTTTCGGGCTGCTGGGAGAATATCGCTGCAAGGCTG
AAATTTAAAGAAATTGACGGAGAGGCACCACCAGGAGTGGAGCCTGCGGCTTAATTTGACTCAACACGGGGAAACTCACC
AGGTCCAGACATTGGTAGGATTGACAGACTGGTAGATCTTTCATGATTCAGTGAATGGTGGTGCATGGCCGTTCTTAGTT
GGT-GGAGTGATCTGTCAGGTCTATTCCGGTAACGAG-CGAGA-CCACGGCCTCT-AGTTATCATGTCGTTGGCCAACTA
GAGGGACTATTGGT-GTTTAAACCAGAGGAAGCGTGGCAATAACAGGTCTGTGATGCCCTTCGATGTCCTGGGCTGCACG
CGCGCTACAATGGCAGCAGTAGAGAG--GCTAGCCAGAGAT-AG-TTGGT-GAACTGTAAATTGCTGTCGTGATAGGGAT
TGAGCCTTGTAATTATTGCTCATGAAAGAGGAATTCCTCGTAAGCACTAGTCATCAGCTAGTGTTGAATACGTCTCTGCC
TCTTGTACACACCGCCCGTCGCTACTACCGA-------------------------
>Ceratomyxa_mehlhorni_KR086362
---------------------------------------------------GTTCGATTCCGGAGAAGGACCCTGAGAAA
CGGTTTCCCATTCCAAGGAAGGCACCAGGCGCGCAAATTTCCCAATCCCAGCCATTTGGAGGTAGTG-CGGAGAATACTG
-GGGGCGCTCCCATGTGAGTCCCTTCCGGAATGAACGTAACCCAAAAAATTCGATGGGGGTCTACTGGAGGGCAAGTCTG
GTGCCAGCAGCCGCGGTAATTCCAGCTCCAGTAGTGTATATCAACATTGTTGCGCTTAAAACGCTCGTAGTTGGATTACA
CC-GGTGGAGTGTG-CCTTGAATAAAGCATAGTGCTCAAAG-CAGGC----GTACGCTCGTGTGTAA-TAGCATGGAACG
AATTTAAAAGGGACACCTGAGGGCACTAGTACTTTGTGGCGAGAGGTGAAATTCTTAGACCCACAAAAGACTGACTACTG
CGAAAGCATTTGCCAAGAGTGTTTTCATTAATCAAGAACGAAGGTCAGAGGATCGAAGACGATCAGATACCGTCCTAGTT
TTGACAGCA-AACTATGCCAGCGGGCCTTAAGGG-AAACCT-AGCTTTCGGGCTGCTGGGAGAATATCGCTGCAAGGCTG
AAATTTAAAGAAATTGACGGAGAGGCACCACCAGGAGTGGAGCCTGCGGCTTAATTTGACTCAACACGGGGAAACTCACC
AGGTCCAGACATTGGTAGGATTGACAGACTGGTAGATCTTTCATGATTCAGTGAATGGTGGTGCATGGCCGTTCTTAGTT
GGT-GGAGTGATCTGTCAGGTCTATTCCGGTAACGAG-CGAGA-CCACGGCCTCT-AGTTATCATGTCGTTGGCCAACTA
GAGGGACTATTGGT-GTTTAAACCAGAGGAAGCGTGGCAATAACAGGTCTGTGATGCCCTTCGATGTCCTGGGCTGCACG
CGCGCTACAATGGCAGCAGTAGAGAG--GCTAACGAGAGAT-GG-TTGGTTAAACTGTAAATCGCTGTCGTGCTTATAAG
GGAGCCTTGTAATTATTGCTCATGAAAGAGGAATTCCTCGTAAGCACTAGTCATCAGCGTAGTGTGAATACGTCTCTGCC
TCTTGTACACACCGCCCGTCGCTACTACCGATTGAATTGCTTTTAAAGCTGGCTGG
>Ceratomyxa_gunterae_JX971422
--------------------------------------------------------------------------------
---------------------------GGCGCGCAAATTACCCAAT-CCAGACATTGGGAGGTAGTGACGAGAAATACTG
-GGGGCGCT-CCATGTGAGTGCCATCCGGAATGAACGTAACACAAAAAATTCGATGAGGATCTACTGGAGGGCAAGTCTG
GTGCCAGCAGCCGCGGTAATTCCAGCTCCAGTAGTGTATATCAACATTGTTGCGCTTAAAACGCTCGTAGTTGGATTACA
CC-GGTGGAGTGTG-CCTTGAATAAAGCATAGTGCTCAAAG-CAGGC----GTACGCTCGTGTGTAA-TAGCATGGAACG
AATTTAAAAGGGACACCTGAGGGCACTAGTACTTTGTGGCGAGAGGTGAAATTCTTAGACCCACAAAAGACTGACTACTG
CGAAAGCATTTGCCAAGAGTGTTTTCATTAATCAAGAACGAAGGTCAGAGGATCGAAGACGATCAGATACCGTCCTAGTT
TTGACAGCA-AACTATGCCAGCGGGCCTTAAGGG-AAACCT-AGCTTTCGGGCTGCTGGGAGAATATCGCTGCAAGGCTG
AAATTTAAAGAAATTGACGGAGAGGCACCACCAGGAGTGGAGCCTGCGGCTTAATTTGACTCAACACGGGGAAACTCACC
AGGTCCAGACATTGGTAGGATTGACAGACTGGTAGATCTTTCATGATTCAGTGAATGGTGGTGCATGGCCGTTCTTAGTT
GGT-GGAGTGATCTGTCAGGTCTATTCCGGTAACGAG-CGAGA-CCACGGCCTCT-AGTTATCATGTCGTCGACTAACTA
GAGGGACTATTGGT-GTTTAAACCAGAGGAAGCGTGGCAATAACAGGTCTGTGATGCCCTTCGATGTCCTGGGCTGCACG
CGCGCTACAATGGCAGCAGTAGAGAG--GCTAGCCAGAGAT-GG-TTGGTTAAACTGTAAATCGCTGTCGTGATAGGGAT
TGAGCCTTGTAATTATTGCTCATGAAAGAGGAATTCCTCGTAAGCACTAGTCATCAGCTAGTGTTGAATACGTCTCTGCC
TCTTGTACACACCGCCCGTCGCTACTACCGATTGAATTGCTTTT------------
>Ceratomyxa_talboti_EU440368
---------------------------------------------------------TTCCGGAGAGGGAGCCTGAGAAA
CGGCTACCACATCCAAGGAAGGCAGCAGGCGCGCAAATTACCCAAT-CCAGACATTGGGAGGTAGTGACGAGAAATACTG
-GGGGCGCT-CCATGTGAGTGCCATCCGGAATGAACGTAACACAAAAAATTCGATGAGGATCTACTGGAGGGCAAGTCTG
GTGCCAGCAGCCGCGGTAATTCCAGCTCCAGTAGTGTATATCAACATTGTTGCGCTTAAAACGCTCGTAGTTGGATTACA
CC-GGTGGAGTGTG-CCTTGAATAAAGCATAGTGCTCAAAG-CAGGC----GTACGCTCGTGTGTAA-TAGCATGGAACG
AATTTAAAAGGGACACCTGAGGGCACTAGTACTTTGTGGCGAGAGGTGAAATTCTTAGACCCACAAAAGACTGACTACTG
CGAAAGCATTTGCCAAGAGTGTTTTCATTAATCAAGAACGAAGGTCAGAGGATCGAAGACGATCAGATACCGTCCTAGTT
TTGACAGCA-AACTATGCCAGCGGGCCTTAAGGG-AAACCT-AGCTTTCGGGCTGCTGGGAGAATATCGCTGCAAGGCTG
AAATTTAAAGAAATTGACGGAGAGGCACCACCAGGAGTGGAGCCTGCGGCTTAATTTGACTCAACACGGGGAAACTCACC
AGGTCCAGACATTGGTAGGATTGACAGACTGGTAGATCTTTCATGATTCAGTGAATGGTGGTGCATGGCCGTTCTTAGTT
GGT-GGAGTGATCTGTCAGGTCTATTCCGGTAACGAG-CGAGA-CCACGGCCTCT-AGTTATCATGTCGACGACTAACTA
GAGGGACTATTGGT-GTTTAAACCAGAGGAAGCGTGGCAATAACAGGTCTGTGATGCCCTTCGATGTCCTGGGCTGCACG
CGCGCTACAATGGCAGCAGTAGAGAG--GCTAGCCAGAGAT-GG-TTGGTTAAACTGTAAATCGCTGTCGTGATAGGGAT
TGAGCCTTGTAATTATTGCTCATGAAAGAGGAATTCCTCGTAAGCACTAGTCATCAGCTAGTGTTGAATACGTCTCTGCC
TCTTGTACACACCGCCCGTCGCTACTACCGATTGAATTGCTTTTAAAGCTGGCTGG
>Ceratomyxa_cribbi_EU440367
---------------------------------------------------------TTCCGGAGAGGGAGCCTGAGAAA
CGGCTACCACATCCAAGGAAGGCAGCAGGCGCGCAAATTACCCAAT-CCAGACATTGGGAGGTAGTGACGAGAAATACTG
-GGGGCGCT-CCATGTGAGTGCCATCCGGAATGAACGTAACACAAAAAATTCGATGAGGATCTACTGGAGGGCAAGTCTG
GTGCCAGCAGCCGCGGTAATTCCAGCTCCAGTAGTGTATATCAACATTGTTGCGCTTAAAACGCTCGTAGTTGGATTACA
CC-GGTGGAGTGTG-CCTTGAATAAAGCATAGTGCTCAAAG-CAGGC----GTACGCTCGTGTGTAA-TAGCATGGAACG
AATTTAAAAGGGACACCTGAGGGCACTAGTACTTTGTGGCGAGAGGTGAAATTCTTAGACCCACAAAAGACTGACTACTG
CGAAAGCATTTGCCAAGAGTGTTTTCATTAATCAAGAACGAAGGTCAGAGGATCGAAGACGATCAGATACCGTCCTAGTT
TTGACAGCA-AACTATGCCAGCGGGCCTTAAGGG-AAACCT-AGCTTTCGGGCTGCTGGGAGAATATCGCTGCAAGGCTG
AAATTTAAAGAAATTGACGGAGAGGCACCACCAGGAGTGGAGCCTGCGGCTTAATTTGACTCAACACGGGGAAACTCACC
AGGTCCAGACATTGGTAGGATTGACAGACTGGTAGATCTTTCATGATTCAGTGAAAGGTGGGGCCTGGCCGTTTTTAGTT
GGT-GGAGTGATTTGTCAGGTTTATTTCGGTAACGAG-GGAGA-CCCCGGCCTTT-AGTTATCATGTCGCCGACTAACTA
GAGGGACTATTGGT-GTTTAAACCAGAGGAAGCGTGGCAATAACAGGTCTGTGATGCCCTTCGATGTCCTGGGCTGCACG
CGCGCTACAATGGCAGCAGTAGAGAG--GCTAGCCAGAGAT-GG-TTGGTTAAACTGTAAATCGCTGTCGTGATAGGGAT
TGAGCCTTGTAATTATTGCTCATGAAAGAGGAATTCCTCGTAAGCACTAGTCATCAGCTAGTGTTGAATACGTCTCTGCC
TCTTGTACACACCGCCCGTCGCTACTACCGATTGAATTGCTTTTAAAGCTGGCTGG
>Ceratomyxa_porrecta_KF874235
GTTGGTAAGGTAGTGGCTTACCAAGGTAGTAACGGGTAACGGGGAATCAGGGTTCGATTCCGGAGAGGGAGCCTGAGAAA
CGGCTACCACATCCAAGGAAGGCAGCAGGCGCGCAAATTACCCAAT-CCAGACATTGGGAGGTAGTGACGAGAAATACTG
-GGGACGCC-CCAAGCGGGCGTCATCCGGAATGAACGCAACACAAAAAATTCGATGAGGATCTACTGGAGGGCAAGTCTG
GTGCCAGCAGCCGCGGTAATTCCAGCTCCAGTAGTGTATATCAACATTGTTGCGCTTAAAACGCTCGTAGTTGGATTACA
CT-GGCGGAGTGTG-CCTTGAATAAAGCATAGTGCTCAAAG-CAGGC----GTACGCTCGTATGTAA-TAGCATGGAACG
AATTTAAGAGGGACATCTGAGGGCACTAGTACTTTGTGGCGAGAGGTGAAATTCTTAGACCCACAAAAGACTGACTACTG
CGAAAGCATTTGCCAAGCGTGTTTTCATTAATCAAGAACGAAGGTCAGAGGATCGAAGACGATCAGATACCGTCCTAGTT
TTGACAGCA-AACTATGCCAGCGGCCCTTACGGG-AAACCT-AGCTTTCGGGCTGCTGGGAGAATATCGCTGCAAGGCTG
AAATTTAAAGAAATTGACGGAGAGGCACCACCAGGAGTGGAGCCTGCGGCTTAATTTGACTCAACACGGGGAAACTCACC
AGGTCCAGACATTGGTAGGATTGACAGACTGGTAGATCTTTCATGATTCGGTGAATGGTGGTGCATGGCCGTTCTTAGTT
GGT-GGAGTGATCTGTCAGGTCTATTCCGGTAACGAG-CGAGA-CCACGGCCTTT-AGTTTAGACGCCGCGTCTCTACTA
GAGGGACTATTGGT--TCGAAGCCAGGGGAAGCGTGGCAATAACAGGTCTGTGATGCCCTTCGATGTCCTGGGCTGCACG
CGCGCTACAATGGCAGCAGTAGAGAG--GCTTGCTCGAGAG-AGCCTGGCCAAACTGCAAAATGCTGTCGTGATAGGGAT
TGAGCCTTGTAATTATTGCTCATGAAAGAGGAATTCCTCGTAAGCGCTAGTCATCAGCTAGCGTTGAATACGTCTCTGCC
TCTTGTACACACCGCCCGTCGCTACTACCGATTGAATTGCTTCTAAAGCTGGCTGG
>Ceratomyxa_auerbachi_EU616734_
GTTGGTAAGGTAGTGGCTTACCAAGGTAGTAACGGGTAACGGGGAATCAGGGTTCGATTCCGGAGAGGGAGCCTGAGAAA
CGGCTACCACATCCAAGGAAGGCAGCAGGCGCGCAAATTACCCAAT-CCAGACATTGGGAGGTAGTGACGAGAAATACTG
-GGGGCGCT-CCTAGTGAGTGTCATCCGGAATGAACGTAACACAAAAAATTCGATGAGGATCTACTGGAGGGCAAGTCTG
GTGCCAGCAGCCGCGGTAATTCCAGCTCCAGTAGTGTATATCAACATTGTTGCGCTTAAAACGCTCGTAGTTGGATTACA
CT-GGTGGAGTGTG-CCTTGAATAAAGCATAGTGCTCAAAG-CAGGC----GTACGCTCGTGTGTAA-TAGCATGGAACG
AATTTAAAAGGGACATCTGAGGGTATTAGTACTTTGTGGCGAGAGGTGAAATTCTTAGACCCACAAAAGACTGACTACTG
CGAAAGCATTTGCCAAGAATGTTTTCATTAATCAAGAACGAAGGTCAGAGGATCGAAGACGATCAGATACCGTCCTAGTT
TTGACAGCA-AACTATGCCAGCGGCCCTTAAGGG-AAACCT-AGCTTTCGGGCTGCTGGGAGAATATCGCTGCAAGGCTG
AAATTTAAAGAAATTGACGGAGAGGCACCACCAGGAGTGGAGCCTGCGGCTTAATTTGACTCAACACGGGGAAACTCACC
AGGTCCAGACATTGGTAGGATTGACAGACTGGTAGATCTTTCATGATTCGGTGAATGGTGGTGCATGGCCGTTCTTAGTT
GGT-GGAGTGATCTGTCAGGTCTATTCCGGTAACGAG-CGAGA-CCACGGCCTTT-AGTTGTAGCGGCTCCATCTAACTA
GAGGGACAATTGGT--TTAAAACCAGGGGAAGCGTGGCAATAACAGGTCTGTGATGCCCTTCGATGTCCTGGGCTGCACG
CGCGCTACAATGGCAACAGTAGAGAG--GCTTCCTAGAGAT-AGGCTGGCTAAACTGTAAAATGTTGTCGTGATTGGGAT
TGTGCCTTGTAATTATTGCACATGAAAGAGGAATTCCTCGTAAGCACAAGTCATCAGCTTGTGTTGAATACGTCTCTGCC
TCTTGTACACACCGCCCGTCGCTACTACCGATTGAATTGCTTCTAAAGCTGGCTGG
>Ceratomyxa_atkinsoni_FJ204244
---------------------------------------------------------TTCCGGAGAGGGAGCCTGAGAAA
CGGCTACCACATCCAAGGATGGCAGCAGGCGCGCAAATTACCCAAT-CCAGACATTGGGAGGTAGTGACGAGAAATACTG
-GGGAAGTT-CCTTGTGAATTTCGTCCGGAATGAACGTAATATAAAAAATTCGATGAGGATCTACTGGAGGGCAAGTCTG
GTGCCAGCAGCCGCGGTAATTCCAGCTCCAGTAGTGTATATCAACATTGTTGTGCTTAAAACGCTCGTAGTTGGATTACA
CC-GGTGGAGTGTG-CCTTGAATAAAGCATAGTGCTCAAAG-CAGGC----GAACGCTCGTATGTAA-TAGCATGGAACG
AATTTAAAAGGGACACCTGAGGGTACTAGTACTTTGTGGCGAGAGGTGAAATTCTTAGACCCGCAAAAGACTGACTACTG
CGAAAGCATTTACCAAGAGTGTTTTCATTAATCAAGAACGAAGGTCAGAGGATCGAAGACGATCAGATACCGTCCTAGTT
TTGACAGCA-AACTATGCCAGCGGGCCTTAAGGG-AAACCT-AGCTTTCGGGCTGCTGGGAGAATATCGCTGCAAGGCTG
AAATTTAAAGAAATTGACGGAGAGGCACCACCAGGAGTGGAGCCTGCGGCTTAATTTGACTCAACACGGGGAAACTCACC
AGGTCCAGACATTGGTAGGATTGACAGACTGGTAGATCTTTCATGATTCAGTGAATGGTGGTGCATGGCCGTTCTTAGTT
GGT-GGAGTGATCTGTCAGGTCTATTCCGGTAACGAG-CGAGA-CCACGGCCTTT-AGTTTTTGCATCGCACGCAAACTA
GAGGGACCATTGCT-GTTTAAAGCAGGGGAAGCGTGGCAATAACAGGTCTGTGATGCCCTTCGATGTCCTGGGCTGCACG
CGCGCTACAATGGCAGCAGTAGAGAG--GCTGACCAGAGAT-GG-TTGGCAAAACTGTAAATGGCTGTCGTGATAGGGAT
TGAGCCTTGTAATTATTGCTCATGAAAGAGGAATTCCTCGTAAGCACGAGTCATCAGCTCGTGTTGAATACGTCTCTGCC
TCTTGTACACACCGCCCGTCGCTACTACCGATTGAATTGCTTCTAAAGCGGGCTGG
>Ceratomyxa_labracis_AF411472
GTTGGTAAGGTAGTGGCTTACCAAGGTAGTAACGGGTAACGGGGAATCAGGGTTCGATTCCGGAGAGGGAGCCTGAGAAA
CGGCTACCACATCCAAGGAAGGCAGCAGGCGCGCAAATTACCCAAT-CCAGACATTGGGAGGTAGTGACGAGAAATACTG
-GGGGCGCT-CCATGTGAGTGCCATCCGGAATGAACGTAACACAAAAAATTCGATGAGGATCTACTGGAGGGCAAGTCTG
GTGCCAGCAGCCGCGGTAATTCCAGCTCCAGTAGTGTATATCAACATTGTTGCGCTTAAAACGCTCGTAGTTGGATTACA
CC-GGTGGAGTGTG-CCTTGAATAAAGCATAGTGCTCAAAG-CAGGC----GTACGCTCGTGTGTAA-TAGCATGGAACG
AATTTAAAAGGGACACCTGAGGGCGCTAGTACTTTGTGGCGAGAGGTGAAATTYTTAGACCCACAAAAGACTRACTACTG
CGAAAGCATTCGCCAAGRGTGTTTTCATTAATCAAGAACGAAGGTCAGAGGATCGAAGACGATCAGATACCGTCCTAGTT
TTGACAGCA-AACTATGCCAGCGGGCCTTAAGGG-AAACCT-AGCTTTCGGGCTGCTGGGAGAATATCGCTGCAAGGCTG
AAATTTAAAGAAATTGACGGAGAGGCACCACCAGGAGTGGAGCCTGCGGCTTAATTTGACTCAACACGGGGAAACTCACC
AGGTCCAGACATTGGTAGGATTGACAGACTGGTAGATCTTTCATGATTCGGTGAATGGTGGTGCATGGCCGTTCTTAGTT
GGT-GGAGTGATCTGTCAGGTCTATTCCGGTAACGAG-CGAGA-CCACGGCCTTT-AGTTGATGGTGAGGGGCCTAACTA
GAGGGACTATTGGT-GTTTAAACCAGGGGAAGCGTGGCAATAACAGGTCTGTGATGCCCTTCGATGTCCTGGGCTGCACG
CGCGCTACAATGGCAGCAGTAGAGAG--GCTGGCCAGAGAT-GG-TTGGCTAAACTGTAAATCGCTGTCGTGATAGGGAT
TGAGCCTTGTAATTTTTGCTCATGAAAGAGGAATTCCTCGTAAGCACGAGTCATCAGCYTGTGTTGAATACGTCTCTGCC
TCTTGTACACACCGCCCGTCGCTAGTACCG--------------------------
>Ceratomyxa_seriolae_AB530265
GTTGGTAAGGTAGTGGCTTACCAAGGTAGTAACGGGTAACGGGGAATCAGGGTTCGATTCCGGAGAGGGAGCCTGAGAAA
CGGCTACCACATCCAAGGAAGGCAGCAGGCGCGCAAATTACCCAAT-CCAGACATTGGGAGGTAGTGACGAGAAATACTG
-GGGGCGCT-CCATGTGAGTGCCATCCGGAATGAACGTAACACAAAAAATTCGATGAGGATCTACTGGAGGGCAAGTCTG
GTGCCAGCAGCCGCGGTAATTCCAGCTCCAGTAGTGTATATCAACATTGTTGCGCTTAAAACGCTCGTAGTTGGATTACA
CC-GGTGGAGTGTG-CCTTGAATAAAGCATAGTGCTCAAAG-CAGGC----GTACGCTCGTGTGTAA-TAGCATGGAACG
AATTTAAAAGGGACACCTGAGGGCACTAGTACTTTGTGGCGAGAGGTGAAATTCTTAGACCCACAAAAGACTAACTACTG
CGAAAGCATTTGCCAAGAGTGTTTTCATTAATCAAGAACGAAGGTCAGAGGATCGAAGACGATCAGATACCGTCCTAGTT
TTGACAGCA-AACTATGCCAGCGGGCCTTACGGG-AAACCT-AGCTTTCGGGCTGCTGGGAGAATATCGCTGCAAGGCTG
AAATTTAAAGAAATTGACGGAGAGGCACCACCAGGAGTGGAGCCTGCGGCTTAATTTGACTCAACACGGGGAAACTCACC
AGGTCCAGACATTGGTAGGATTGACAGACTGGTAGATCTTTCATGATTCAGTGAATGGTGGTGCATGGCCGTTCTTAGTT
GGT-GGAGTGATCTGTCAGGTCTATTCCGGTAACGAG-CGAGA-CCACGGCCTTT-AGTTGGTGGTGTCGGGCCTAACTA
GAGGGACTATTGGC-GTTTAAGCCAGGGGAAGCGTGGCAATAACAGGTCTGTGATGCCCTTCGATGTCCTGGGCTGCACG
CGCGCTACAATGGCAGCAGTAGAGAG--GCTGGCCAGAGAT-GG-TTGGTGAAACTGTAAATAGCTGTCGTGATAGGGAT
TGAGCCTTGTAATTTTTGCTCATGAAAGAGGAATTCCTCGTAAGCACGAGTCATCAGCTCGTGTTGAATACGTCTCTGCC
TCTTGTACACACCGCCCGTCGCTACTACCGATTGAATTGCTTCTAAAGCTGGCTGG
>Ceratomyxa_falcatus_EU440361
---------------------------------------------------------TTCCGGAGAGGGAGCCTGAGAAA
CGGCTACCACATCCAAGGAAGGCAGCAGGCGCGCAAATTACCCAAT-CCAGACATTGGGAGGTAGTGACGAGAAATACTG
-GGGATGTT-CTATCAGAATGTCACCCGGGATGAACGTAGCATAAAACATTCGATGAGGATCTACTGAGGGGCAAGTCTG
GTGCCAGCAGCCGCGGTAATTCCAGCTCCAGTAGTGTATATCAACATTGTTGCGTTTAAAACGCTCGTAGTTGGATTACA
CA-GGTGGAGTGTG-CCTTGAATAAAGCATAGTGCTCAAAG-CAGGC----GTACGCTCGTGTGTAA-TAGCATGGAACA
GATTTAAAAGGGACATTTGAGGGCATTGGTACTTTGTGGCGAGAGGTGAAATTCTTAGACCCACAAAAGACCGACTGGTG
CGAAAGCGTTTGTCAAGAATGTTTTCATTAATCAAGAACGAAGGTCAGAGGTTCGAAGACGATCAGATACCGTCCTAGTT
TTGACAGCA-AACGATGCTAGCGGTGCTGCCGGG-AAACCT-AGCTTTCGAGTTACGGGGAGAGTATAGCTTCAAGGCGG
GAATTTAAAGAAATTGACGGAGAGGCACCACCAGGAGTGGAGCCTGCGGCTTAATTTGACTCAACACGGGGAAACTCACC
AGGTCCAGACATTGGCAGGATTGACAGGCTGGTAGACCTTTCATGATTCGATGGATGGTGGTGCATGGCCGTTCTTAGTT
GGT-GGAGTGATCTGTCAGGTCTATTCCGGTAACGAG-CGAGA-CCGCGGTCAGT-AGTTTCAGTCGTGCTGACTGACTA
CTGGGACAACTGGA-CTCTAAGCCAGGGGAAGCGCGGCAATAACAGGTCTGTGATGCCCTTCGATGTCCTGGGCTGCACG
CGCGCTACAATGGCAGCAGAAGAGGG--GCTGATTAGAGAT-GA-TTGGCTAAACTGTGAATAGCTGTCGTGATGGGGAT
TGTGCCTTGGAATTATTGCACATGAAAGAGGAATTCCTCGTAAGCACTGGTCATCAGCCAGTGTTGAATACGTCTCTGCC
TCTTGTACACACCGCCCGTCGCTACTACCGATTGAATATCATTTAGAGCTGGCTGG
>Ceratomyxa_sewelli_EU440362
---------------------------------------------------------TTCCGGAGAGGGAGCCTGAGAAA
CGGCTACCACATCCAAGGAAGGCAGCAGGCGCGCAAATTACCCAAT-CCAGACATTGGGAGGTAGTGACGAGAAATACTG
-GGGATGTT-CTATAAGAATGTCACCCGGGATGAACGTAGCATAAAACATTCGATGAGGATCTACTGGAGGGCAAGTCTG
GTGCCAGCAGCCGCGGTAATTCCAGCTCCAGTAGTGTATATCAACATTGTTGCGTTTAATACGCTCGTAGTTGGATTACA
CA-GGTGGAGTGTG-CCTTGAATAAAGCATAGTGCTCAAAG-CAGGC----GTACGCTCGTGTGTAA-TAGCATGGAACA
GATTTAAAAGGGACATTTGAGGGCATTGGTACTTTGTGGCGAGAGGTGAAATTCTTAGACCCACAAAAGACCGACTGGTG
CGAAAGCGTTTGTCAAGAATGTTTTCATTAATCAAGAACGAAGGTCAGAGGTTCGAAGACGATCAGATACCGTCCTAGTT
TTGACAGCA-AACGATGCTAGCGGTGCTGCCGGG-AAACCT-AGCTTTCGAGTTACGGGGAGAGTATAGCTTCAAGGCGG
GAATTTAAAGAAATTGACGGAGAGGCACCACCAGGAGTGGAGCCTGCGGCTTAATTTGACTCAACACGGGGAAACTCACC
AGGTCCAGACATTGGCAGGATTGACAGGCTGGTAGACCTTTCATGATTCGATGGATGGTGGTGCATGGCCGTTCTTAGTT
GGT-GGAGTGATCTGTCAGGTCTATTCCGGTAACGAG-CGAGA-CCGCGGTCAGT-AGTTTCAGTAGCCTGGACTGACTA
CTGGGACAACTGGA-CTCTAAGCCAGGGGAAGCGCGGCAATAACAGGTCTGTGATGCCCTTCGATGTCCTGGGCTGCACG
CGCGCTACAATGGCAGCAGAAGAGGG--GCTGGTCAGAGAT-GG-CTGGCTAAACTGTGAATAGCTGTCGTGATGGGGAT
TGTGCCTGGTAATTATTGCACATGAAAGAGGAATTCCTCGTAAGCACTGGTCATCAGCCAGTGTTGAATACGTCTCTGCC
TCTTGTACACACCGCCCGTCGCTACTACCGATTGAATATCATTTAGAGCTGGCTGG
>Ceratomyxa_lunula_EU440378__3_
---------------------------------------------------------TTCCGGAGAGGGAGCCTGAGAAA
CGGCTACCACATCCAAGGAAGGCAGCAGGCGCGCAAATTACCCAAT-CCAGACATTGGGAGGTAGTGACGAGAAATACTG
-GGGATGTT-CTATTGGAATGTCACCCGGGATGAACGTAGCATAAAACATTCGATGAGGATCTACTGGAGGGCAAGTCTG
GTGCCAGCAGCCGCGGTAATTCCAGCTCCAGTAGTGTATATCAACATTGTTGCGTTTAAAACGCTCGTAGTTGGATTACA
CT-GGCGGAGTGTG-CCTTGAATAAAGCATAGTGCTCAAAG-CAGGC----GTACGCTCGTGTGTAA-TAGCATGGAACA
GATTTAAAAGGGACATTTGAGGGCATTGGTACTTTGTGGCGAGAGGTGAAATTCTTAGACCCACAAAAGACTGACTGGTG
CGAAAGCGTTTGTCAAGAATGTTTTCATTAATCAAGAACGAAGGTCAGAGTTTCGAAGACGATCAGATACCGTCCTAGTT
TTGACAGCA-AACGATGCTAGCGGCTCTGCCGGG-AAACCT-AGCTTTCGAGTTACGGGGAGAGTATAGCTTCAAGGCGG
GAATTTAAAGAAATTGACGGAGAGGCACCACCAGGAGTGGAGCCTGCGGCTTAATTTGACTCAACACGGGGAAACTCACC
AGGTCCAGACATTGGTAGGATTGACAGGCTGGTAGACCTTTCATGATTCGATGGATGGTGGTGCATGGCCGTTCTTAGTT
GGT-GGAGTGATCTGTCAGGTCTATTCCGGTAACGAG-CGAGA-CCGCGGTCAGT-AGTTTCGGATGCTCTATTTGACTA
CTGGGACAACTGGA-CTTTAAGCCAGGGGAAGCGCGGCAATAACAGGTCTGTGATGCCCTTCGATGTCCTGGGCTGCACG
CGCGCTACAATGGCAGCAGAAGAGGG--GCTGATCAGAGAT-GG-TTGGCTAAACTGTGAATGGCTGTCGTGATTGGGAT
TGTGCCTTGAAATTATTGCACATGAAAGAGGAATTCCTCGTAAGCACTGGTCATCAGCCAGTGTTGAATACGTCTCTGCC
TCTTGTACACACCGCCCGTCGCTACTACCGATTGAATATCATTTAGAGCTGGCTGG
>Ceratomyxa_buri_AB530264
GTTGGTAAGGTAGTGGCTTACCAAGGTAGTAACGGGTAACGGGGAATCAGGGTTCGATTCCGGAGAGGGAGCCTGAGAAA
CGGCTACCACATCCAAGGAAGGCAGCAGGCGCGCAAATTACCCAAT-CCAGACATTGGGAGGTAGTGACGAGAAATACTG
-GGGATGTTCTATTTAGAATGTCACTCGGGATGAACGTAGCATAAAACATTCGATGAGGATCTACTGGAGGGCAAGTCTG
GTGCCAGCAGCCGCGGTAATTCCAGCTCCAGTAGTGTATATCAACATTGTTGCGTTTAAAACGCTCGTAGTTGGATTACA
CC-GGTGGAGTGTG-CCTTGAATAAAGCATAGTGCTCAAAG-CAGGC----GTACGCTCGTGTGTAA-TAGCATGGAACA
GATTTAAAAGGGACATTTGAGGGCATTGGTACTTTGTGGCGAGAGGTGAAATTCTTAGACCCACAAAAGACTGACTGGTG
CGAAAGCGTTTGTCAAGAATGTTTTCATTAATCAAGAACGAAGGTCAGAGGTTCGAAGACGATCAGATACCGTCCTAGTT
TTGACAGCA-AACGATGCTAGCGGTCCTGCCGGG-AAACCT-AGCTTTCGAGTTACGGGGAGAGTATAGCTTCAAGGCGG
GAATTTAAAGAAATTGACGGAGAGGCACCACCAGGAGTGGAGCCTGCGGCTTAATTTGACTCAACACGGGGAAACTCACC
AGGTCCAGACATTGGCAGGATTGACAGGCTGATAGACCTTTCATGATTCGGTGGATGGTGGTGCATGGCCGTTCTTAGTT
GGT-GGAGTGATCTGTCAGGTCTATTCCGGTAACGAG-CGAGA-CCGCGGTCAGT-AGTTTGCTATTTACGATAGCACTA
CTGGGACTACTGGA-CTCTAAGCCAGGGGAAGCGCGGCAATAACAGGTCTGTGATGCCCTTCGATGTCCTGGGCTGCACG
CGCGCTACAATGGCAGCAGTAGAGAG--GATGGGTAGAGAT-GC-CCGTCTAACCTGTAAATAGCTGTCGTGATAGGGAT
TGTGCCTTGGAATTATTGCACATGAAAGAGGAATTCCTCGTAAGCACGGGTCATCAGCCCGTGTTGAATACGTCTCTGCC
TCTTGTACACACCGCCCGTCGCTACTACCGATTGAATATCATCTAGAGCTGGCTGG
>Ceratomyxa_sp._LM-2014_KJ200360
-----------------------AGGTAGTAAC-GGTAACGGTGAATCCCGGTTCGATCCCGTAGAAGGAGGCTTAGAAA
CGGCTACCACGTCCAAGGAAGGCAGCAGGCGCGCAAATTACCCAAT-CCAGACATTGGGAGGTAGTGACGAGAAATACTG
-GGGATGTT-CTAATAGAATGTCACTCGGGATGAACGTAGCATAAAACATTCGATGAGGATCTACTGGAGGGCAAGTCTG
GTGCCAGCAGCCGCGGTAATTCCAGCTCCAGTAGTGTATATCAACATTGTTGCGTTTAAAACGCTCGTAGTTGGATTACA
CC-GGTGGAGTGTG-CCTTGAATAAAGCATAGTGCTCAAAG-CAGGC----GTACGCTCGTGTGTAA-TAGCATGGAACA
GATTTAAAAGGGACATTTGAGGGCATTGGTACTTTGTGGCGAGAGGTGAAATTCTTAGACCCACAGAAGACTGACTGGTG
CGAAAGCGTTTGTCAAGAATGTTTTCATTAATCAAGAACGAAGGTCAGAGGTTCGAAGACGATCAGATACCGTCCTAGTT
TTGACAGCA-AACGATGCTAGCGGTCCTGCCGGG-AAACCT-AGCTTTCGAGTTACGGGGAGAGTATAGCTTCAAGGCGG
GAATTTAAAGAAATTGACGGAGAGGCACCACCAGGAGTGGAGCCTGCGGCTTAATTTGACTCAACACGGGGAAACTCACC
AGGTCCAGACATTGGCAGGATTGACAGGCTGATAGACCTTTCATGATTCGGTGGATGGTGGTGCATGGCCGTTCTTAGTT
GGT-GGAGTGATCTGTCAGGTCTATTCCGGTAACGAG-CGAGA-CCGCGGTCAGT-AGTTTGCTGTGTACGCCGGCCCTA
CTGGGACTACTGGA-CTTTAAGCCAGGGGAAGCGCGGCAATAACAGGTTTGTGATGCCCTTCGATGTCCTGGGCTGCACG
CGCGCTACAATGGCAGCAGTAGAGAG--GATTGGCAGAGAT-GC-CCATCTAACCTGCAAATAGCTGTCGTGATAGAAAT
GGTGCCTTGCAATTATTGCACATGAAAGAGGAATTCCTCGTAAGCACGGGTCATCAGCCCGTGTTGAATACGTCTCTGCC
TCTTGTACACACCGCCCGTCGCTACTACCGATTGAATATCATCTAGAGCTGGCTGG
>Ceratomyxa_synaphobranchi_KM273026
GTTGGTAAGGTAGTGGCTTACCAAGGTTTTGACGGGTAACGGGGAATCAGGGTTCGATTCCGGAGAGGGAGCCTGAGAAA
CGGCTACCACATCCAAGGAAGGCAGCAGGCGCGTAAATTACCCAAT-CCAGACATTGGGAGGTAGTGACGAGAAATACCG
-GAGCAGGT-CTTTATGATTTGCTATCGGAATGAACGTAATTTAATAAATTCGATGAGGAACCACTGGAGGGCAAGTCTG
GTGCCAGCAGCCGCGGTAATTCCAGCTCCAGTAGTGTATATCAAAATTGTTGCGGTTAAAACGCTCGTAGTTGAATTACA
CT-TGCGGAGTGTG-CCTTGAATAAAGCATACTGCTCAAAG-CAGGC----GTACGCTCGAATGTTA-CAGCATGGAACG
AATTTAAGAGGGGCATTTGAGGGCATTAGTACTCTGCGGCGAGAGGTGAAATTCTTAGACCCGCAGAAGACTGACTATCG
CGAAGGCATTTGTCAAGAATGTTTTCATTAATCAAGGACGAAGGTCAGAAGTTCGAAGACGATCAGATACCGTCCTAGTT
TTGACAGAA-AACGATGCTACCGGTCCCTCCGAG-AAATCT-AGCCTTTGAGCTCCGGGGGGTGTACGGCCGCAAGGCTG
AGACTTAAAGAAATTGACGGAAAGGCACCACCAGGAGTGGAGCCTGCGGCTTAATTTGACTCAACACGGGGAAACTCACC
AGGTCCAGACATTGATAGGATTGACAGACTAAGCGATCTTTCATGATCCAGTGAATGGTGGTGCATGGCCGTTCTTAGTT
GGT-GGAGTGATCTGTCAGGTCTATTCCGGTAACGAG-CGAGA-CCACGATCTCT-ATTTTATTAGGGTTCTTTATCATA
GAGAGACTATCGGA-CTTAAAGCCGGGGGAAGCGTGGCAATAACAGGTCTGTGATGCCCTTCGATGTCCTGGGCTGCACG
CGCGCTACAATGGCAGTGACAAAGAG--GCTTCCCTGAAAA-GGGCGACAAAACTTGTAAATCACTGTCATGATTGGGAT
TGAGCCTTGAAATTATTGCTCATGAAAGAGGAATTCCTAGTAAGTGCGGGTCACCAACTCGTGCTGA-TACGTCTCTGCC
TCTTGTAC------------------------------------------------
>Palliatus_indecorus_DQ377712
GTTGGTAAGGTAGTGGCTTACCAAGGTTTTGACGGGTAACGGGGAATTAGGGTTCGATTCCGGAGAGGGAGCCTGAGAAA
CGGCTACCACATCCAAGGAAGGCAGCAGGCGCGTAAATTACCCAAT-CCAGACATTGGGAGGTAGTGACGAGAAATACCG
-GGGCAGGT-C--TATGATTTGCTATCGGAATGAACGTAATTTAATAAATTCGATGAGGAT-CACTGGAGGGCAAGTCTG
GTGCCAGCAGCCGCGGTAATTCCAGCTCCAGTAGTGTATATCAAAATTGTTGCGGTTAAAACGCTCGTAGTTG-ATTACA
CT-TGCGGAGTGTG-CCTTGAATAAAGCATAGTGCTCAAAG-CAGGC----GTACGCTCGTATGTTA-TAGCATGGAACG
AATTTAAGAGGGGCATTTGAGGGCATTAGTACTCTGCGGCGAGAGGTGAAATTCTTAGACCCGCAGAAGACTGACTATTG
CGAAGGCATTTGTCAAGAGTGTTTTCATTAATCAAGAACGAAGGTCAGAGGTTCGAAGACGATCAGATACCGTCCTAGTT
TTGACAGAA-AACGATGCTACCGGTCCCTCCGAG-AAATCT-AGCGTTTGAGCTCCGGGGGGTGTACGGTCGCAAGGCTG
AAACTTAAAGAAATTGACGGAAAGGCACCACCAGGAGTGGAGCCTGCGGCTTAATTTGACTCAACACGGGGAAACTCACC
AGGTCCAGACATTGATAGGATTGACAGACTGAGTGATCTTTCATGATACAGTGAATGGTGGTGCATGGCCGTTCTTAGTT
GGT-GGAGTGATCTGTCAGGTCTATTCCGGTAACGAG-CGAGA-CCACGATCTCT-ATTTTATTAAAGTTCTTCATTATA
GAGAGACTATCGGATTTCAAAGCCGGGGGAAGCGTGGCAATAACAGGTCTGTGATGCCCTTCGATGTCCTGGGCTGCACG
CGCGCTACAATGGCAGTGACGAAGAG--GTTGCCCTGAGAA-GGGTGACTAAACTTGTAAATCACTGTCATGATTGGGAT
TGAGCCTTGAAACTATTGCTCATGAAGGAGGAATTCCTAGTAAGTACGAGTCACCAACTCGTGCTGATTACGTCTCTGCC
TTTTGTACACACCGCCCGTCGCTATTACAGATTGGGTGCATTTCAGAAATGGCAGG
>Ceratomyxa_sp_DQ377699
GTTGGTAAGGTAGTGGCTTACCAAGGTTTTGACGGGTAACGGGGAATCAGGGTTCGATTCCGGAGAGGGAGCCTGAGAAA
CGGCTACCACATCCAAGGAAGGCAGCAGGCGCGTAAATTACCCAAT-CCAGACATTGGGAGGTAGTGACGAGAAATACCG
-GAGCAGGT-C--TATGATTTGCTATCGGAATGAACGTAATTTAATAAATTCGATGAGGATCCACTGGAGGGCAAGTCTG
GTGCCAGCAGCCGCGGTAATTCCAGCTCCAGTAGTGTATATCAAAATTGTTGCAGTTAAAACGCTCGTAGTTGGATTACA
CT-TGTGGAGTGTG-CCTTGAATAAAGCATAGTGCTCAACG-CAGGC----GTACGCTCGAATGTTA-TAGCATGGAACG
AATTTAAAAGGGGCACTTGAGGGCATTAGTACTCTGCGGCGAGAGGTGAAATTCTTAGACCCGCAGAAGACTGACTATTG
CGAAGGCATTTGTCAAGAATGTTTTCATTAATCAAGAACGAAGGTCAGAGGTTCGAAGACGATCAGATACCGTCCTAGTT
TTGACAGAA-AACGATGCTACCGGTCCCCCCGAG-AAATCT-AGCCTTTGAGCTCTGGGGGGTGTACGGTCGCAAGGCTG
AAACTTAACGAAATTGACGGAGAGGCACCACCAGGAGTGGAGCCTGCGGCTTAATTTGACTCAACACGGGGAAACTCACC
AGGTCCAGACATTGATAGGATTGACAGACTGACTGATCTTTCATGATCCAGTGAATGGTGGTGCATGGCCGTTCTTAGTT
GGT-GGAGTGATCTGTCAGGTTTATTCCGGTAACGAG-CGAGA-CCACGATCTCT-ATTTTATTAAAGTTCTTCATTATA
GAGAGACTATCGGA-TTCAAAGCCGGGGGAAGCGTGGCAATAACAGGTCTGTGATGCCCTTCGATGTCCTGGGCTGCACG
CGCGCTACAATGGCAGTGACAAAGAG--GTTGCCCTGAATA-GGGTGACTAAACTTGTAAATCACTGTCATGATTGGGAT
TGAGCCTTGAAATTATTGCTCATGAAAGAGGAATTCCTCGTAAGTACGAGTCACCAACTCGTGCTGATTACGTCTCTGCC
TCTTGTACACACCGCCCGTCGCTAATACCGATTGAGTGTAAATCAGAGATAGCAGG
>Ceratomyxa_carcharhini_JF91181
-------------------------------------------GGATCAGGGTTCGATTCCGGAGAGGGAGCCTGAGAAA
CGGCTACCACATCCAAGGAAGGCAGCAGGCGCGCAAATTACCCAAT-CCAGACATTGGGAGGTAGTGACGAGAAATACCT
-GAGTGGAT-C--AATGATGCGCTACAGGAATGAACGTAATCTAATAATTTCGATGAGTATCTACTGGAGGGCAAGTCTG
GTGCCAGCAGCCGCGGTAATTCCAGCTCCAGTAGTGTATATCAAAATTGTTGCGGTTAAAACGCTCGTAGTTGGATTACG
CT-TGCGGAGCGTG-CCTTGAATAAAGCATAGTGCTCAAAG-CAGGC----GTACGCTCGAGTGTGA-TAGCATGGAACG
AATTTAAAAGGGACACTTGAGGGCATTAGTACTTTGTGGCGAGAGGTGAAATTCTTTGACCCACAAAAGACTGACTATTG
CGAAAGCATTTGCCAAGAATGTTTTCATTAATCAAGAACGAAAGTCAGAGGTTCGAAGACGATCAGATACCGTCCTAGTT
TTGACAGCA-AACGATGCTACCGGTCCCCCCGGG-AAACCT-AGGGTTCTAGTTCCGGGGGGAGTATGGTCGCAAGGCTG
AAACTTAAAGGAATTGACGGAAGGGCACCACCAGGAGTGGAGCCTGCGGCTTAATTTGACTCAACACGGGAAAACTCACC
AGGTCCAGACATTGAAAGGATTGACAGACTGAGAGATCTTTCATGATACAGTGAATGGTGGTGCATGGCCGTTCTTAGTT
GGT-GGAGTGATCTGTCAGGTCTATTCCGGTAACGAG-CGAGA-CCACGATCTCT-ATTTGATTGATGCATTTTATCATA
GAGAGACTACCGGA-GGTAAAGCCGGGGGAAGCGTGGCAATAACAGGTCTGTGATGCCCTTCGATGTCCTGGGCTGCACG
CGCGCTACAATGGCAGTGACAAAGAG--CCTGCTCTGAGAG-GAGTGGGAAATCTTGTAAATCGCTGTCGTAATTGGGAT
TGAGCCTTGTAATTATTGCTCATGAAAGAGGAATTCCTCGTAAGCGTGAGTCACTAGCTCATGTTGAATACGTCTCTGCC
CTTTGTACACACCGCCCGTCGCTACTACCGAT-GAATGTAGCTTCGAGAAGGTAGG
>Ceratomyxa_melanopteri_JF91181
--------------------------------------------------GGTTCGATTCCGGAGAGGGAGCCTGAGAAA
CGGCTACCACATCCAAGGAAGGCAGCAGGCGCGCAAATTACCCAAT-CCAGACATTGGGAGGTAGTGACGAGAAATACCG
-AAGTGGAT-C--TATGATGCGCTATCGGAATGAACGTAATCTAATAATTTCGATGAGTATCTACTGGAGGGCAAGTCTG
GTGCCAGCAGCCGCGGTAATTCCAGCTCCAGTAGTGTATATCAAAATTGTTGCGGTTAAAACGCTCGTAGTTGGATTACG
CT-TGCGGAGCGTG-CCTTGAATAAAGCATAGTGCTCAAAG-CAGGC----GTACGCTCGAGTGTGA-TAGCATGGAACG
AATTTAAAAGGGACACTTGAGGGCATTAGTACTTTGTGGCGAGAGGTGAAATTCTTTGACCCACAAAAGACTGACTATTG
CGAAAGCATTTGCCAAGAATGTTTTCATTAATCAAGAACGAAAGTCAGAGGTTCGAAGACGATCAGATACCGTCCTAGTT
TTGACAGCA-AACGATGCTACCGGTCCCCCCGGG-AAACCT-AGGGTTCTAGTTCCGGGGGGAGTATGGTCGCAAGGCTG
AAACTTAAAGGAATTGACGGAAGGGCACCACCAGGAGTGGAGCCTGCGGCTTAATTTGACTCAACACGGGAAAACTCACC
AGGTCCAGACATTGAAAGGATTGACAGACTGAGAGATCTTTCATGATACAGTGAATGGTGGTGCATGGCCGTTCTTAGTT
GGT-GGAGTGATCTGTCAGGTCTATTCCGGTAACGAG-CGAGA-CCACGATCTTT-ATTTGATTGATGCATTTTATTATA
GAGAGACTACCGGA-GGTAAAGCCGGGGGAAGCGTGGCAATAACAGGTCTGTGATGCCCTTCGATGTCCTGGGCTGCACG
CGCGCTACAATGGCAGTGACAAAGAG--CCTGCTCTGAGAA-GAGTGGGAAATCTTGTAAATCGCTGTCGTAATTGGGAT
TGAGCCTTGTAATTATTGCTCATGAAAGAGGAATTCCTCGTAAGCGTGAGTCACTAGCTCATGTTGAATACGTCTCTGCC
CTTTGTACACACCGCCCGTCGCTACTACCGAT-GAATGTCGCTTCGAGAGGATAGG
>Ceratomyxa_negaprioni_JF911818
----------------------------------------------------TTCGATTCCGGAGAGGGAGCCTGAGAAA
CGGCTACCACATCCAAGGAAGGCAGCAGGCGCGCAAATTACCCAAT-CCAGACATTGGGAGGTAGTGACGAGAAATACCG
-GAGTGGAT-CA-TTTGATGCGCTATCGGAATGAACGTAATCTAAAAATTTCGATGAGTATCTACTGGAGGGCAAGTCTG
GTGCCAGCAGCCGCGGTAATTCCAGCTCCAGTAGTGTATATCAAAATTGTTGCGGTTAAAACGCTCGTAGTTGGATTACG
CT-TGCGGAGCGTG-CCTTGAATAAAGCATAGTGCTCAAAG-CAGGC----GTACGCTCGAGTGTAA-TAGCATGGAACG
AATTTAAAAGGGACACTTGAGGGCATTAGTACTTTGTGGCGAGAGGTGAAATTCTTTGACCCACAAAAGACTGACTATTG
CGAAAGCATTTGCCAAGAATGTTTTCATTAATCAAGAACGAAAGTCAGAGGTTCGAAGACGATCAGATACCGTCCTAGTT
TTGACAGCA-AACGATGCTACCGGTCCCCCCGGG-AAACCT-AGGGTTCTAGTTCCGGGGGGAGTATGGTCGCAAGGCTG
AAACTTAAAGGAATTGACGGAAGGGCACCACCAGGAGTGGAGCCTGCGGCTTAATTTGACTCAACACGGGGCAACTCACC
AGGTCCAGACATTGAAAGGATTGACAGACTGATAGATCTTTCATGATACAGTGATTGGTGGTGCATGGCCGTTCTTAGTT
GGT-GGAGTGATCTGTCAGGTCTATTCCGGTAACGAG-CGAGA-CCACGATCTCT-ATTTGATTAATGTGTTTTATCATA
GAGAGACTACCGGA-GGTAAAGCCGGGGGAAGCGTGGCAATAACAGGTCTGTGATGCCCTTCGATGTCCTGGGCTGCACG
CGCGCTACAATGGCAGCAACAAAGAG--CCTTGTCTGAAAA-GAATGGGAAACCTTGTAAATTGCTGTCGTAATTGGGAT
TGAGCCTTGTAATTATTGCTCATGAAAGAGGAATTCCTCGTAAGCGTGAGTCACCAGCTCATGTTGAATACGTCTCTGCC
CTTTGTACACACCGCCCGTCGCTACTACCGAT-GAATGTCGCTTCGAAAAAGTAGG
>Ceratomyxa_sp_DQ377698
GTTGATAAGGTAGTGGCTTACCAAGGTTTTGACGGGTAACGGGGAATCAGGGTTCGATTCCGGAGAGGGAGCCTGAGAAA
CGGCTACCACATCCAAGGAGGGCAGCAGGCGCGCAAATTACCCAAT-CCAGACATTGGGAGGTAGTGACGAGAAATACCG
-GAGTGGAT-CA-TTTGATGCGCTACCGGAATGAACGTAATCTAATAATTTCGATGAGTATCTACTGGAGGGCAAGTCTG
GTGCCAGCAGCCGCGGTAATTCCAGCTCCAGTAGTGTATATCAAAATTGTTGCGGTTAAAACGCTCGTAGTTGGATTACA
CT-TGCGGAGCGTG-CCTTGAATAAAGCATAGTGCTCAAAG-CAAGC----GTACGCTGGAGTGTAA-TAGCATGGAACG
AATTTAAAAGGGACACTTGAGGGCATTAGTACTTTGTGGCGAGAGGTGAAATTCTTTGACCCACAAAAGACTGACTATTG
CGAAAGCATTTGCCAAGAATGTTTTCATTAATCAAGAACGAAAGTCAGAGGTTCGAAGACGATCAGATACCGTCCTAGTT
TTGACAGCA-AACGATGCTACCGGTCCCCCCGCG-AAACC----------------------------------------
--------------------------------------------------------------------------------
--------------------------------------------------------------------------------
--------------------------------------------------------------------------------
--------------------------------------------------------------------------------
--------------------------------------------------------------------------------
--------------------------------------------------------------------------------
--------------------------------------------------------
>Ceratomyxa_informis_KM273022
GTTGGTAAGGTAGTGGCTTACCAAGGTTTTGACGGGTAACGGGGAATCAGGGTTCGATTCCGGAGAGGGAGCCTGAGAAA
CGGCTACCACATCCAAGGAAGGCAGCAGGCGCGCAAATTACCCAAT-CCAGACATTGGGAGGTAGTGACGAGAAATACCG
-GAGTGGAT-CT-ATTGATGCACTACCGGAATGAACGTAATCTAATAATTTCGATGAGTATCTACTGGAGGGCAAGTCTG
GTGCCAGCAGCCGCGGTAATTCCAGCTCCAGTAGTGTATATCAAAATTGTTGCGGTTAAAACGCTCGTAGTTGGATTACG
CT-TGCGGAGCGTG-CCTTGAATAAAGCATAGTGCTCAAAG-CAGGC----GTACGCTCGAGTGTAA-TAGCATGGAACG
AATTTAAAAGGGACACTTGAGGGCATTAGTACTTTGTGGCGAGAGGTGAAATTCTTTGACCCACAAGAGACTGACTATTG
CGAAAGCATTTGCCAAGAATGTCTTCATTAATCAAGAACGAAGGTCGGAGGTTCGAAGACGATCAGATACCGTCCTAGTT
TTGACAGCA-AACAATGCTACCGGTCCCCCCGGG-AAACCT-AGTGTTCTAGTTCCGGGGGGAGTATGGTCGCAAGGCTG
AAACTTAAAGGAATTGACGGAAGGGCACCACCAGGAGTGGAGCCTGCGGCTTAATTTGACTCAACACGGGACAACTCACC
AGGTCCAGACATTGAAAGGATTGACAGACTGAGAGATCTTTCATGATACAGTGAATGGTGGTGCATGGCCGTTCTTAGTT
GGTGGGAGTGATCTGTCAGGTCTATTCCGGTAACGAG-CGAGA-CCACGATCTCT-ATTTGATTGTGATGTTTTATCATA
TAGAGACTACTGAA-GTTAAAGCCGGGGGAAGCGTGGCAATAACAGGTCTGTGATGCCCTTCGATGTCCTGGGCTGCACG
CGTGCTACAATGGCAGTAACAAAGAG--CCTGCGCTGAGAA-GCGTAGGAAATCTTGTAAATTGCTGTCGTAATTGGGAT
TGAGCCTTGTAATTATTGCTCATGAAAGAGGAATTCCTCGTAAGCGTGAGTCACCAACTCATGTTGAATACGTCTCTGCC
TCTTGTACA-----------------------------------------------
>Ceratomyxa_leatherjacketi_KM273028
GTTGGTAAGGTAGTGGCTTACCAAGAAGGTGACGGGTAACGGGGAATCAGGGTTTGATTCCGGAGAGGGAGCCTGAGAAA
CGGCTACCACCTCCAAGGAAGGCAGCAGGCGCGCAAATTACCCAAT-CCAGACACTGGGAGGTAGCGACCAGCCGTACCG
-GTGCGGTC-CT-TATGGGGCGCAACCGGAATGAACGTGACCTAAGACCTCCGTTGAGGATCTACTGGAGGGCAAGTCTG
GTGCCAGCAGCCGCGGTAATTCCAGCTCCAGTAGTGTACATCAAAATTGTTGCGGTTAAAACGCTCGTAGTTGGATTGCA
CT-TGCGAGGCGTG-CCTTGAATAAAGCATAGTGCTCAAAG-CAGGC----GTACGCTCGAATGTAA-TAGCATGGAACG
ACCTTAAGAGGAACATTTGAGGGCGTTAATACTGGCTGGCGAGAGGTGAAATTTGATGACCCAGCCAAGATTAGCTAAGG
CGAAGGCTTTCGCCAAAAATGTTTTCATTAATCAGGAGCTAAGGTCGCGGGATCGAAGACGATCAGATACCGTCCTAGTC
GCGACTTCA-AACTATGCCAACGGCGCCCACGGG-AAACCT-AGTCTTCGGGTTCCGGGGAGAGTACGAGCGCAAGCTTG
AAACTTAAAGAAATTGACGGAGGGGCACCACCAGGAGTGGAGCCTGCGGCTTAATTTGACTCAACACGGGGCAACTCACC
AGGTCCGGACATCGACAGGATTGACAGACTGATAGATCTTTCATGATACGGTGATTGGTGGTGCATGGCCGTTCTTAGTT
CGT-GGATTGATCTGTCAGGTCTATTCCGGTAACGAG-CGAGA-CCACGATCTCT-ATTTCACAGCTGG----CGTGATA
GAGAGACTGCGAGA-ACAGAAGCTCGAGGAAGCGTGGCAATAACAGGTCTGTGATGCCCTTCGATGTCCTGGGCTGCACG
CGCGCTACAATGACGGTGACAGCGAG--CCTGGTCCGAGAG-GACCGGGAAATCTTGTAAATCGCCGCCATGATCGGGAT
TGGGCTTTGCAATTATCGCCCATGAAAGAGGAATTCCTCGTAAAGCCAATTCACCAGATTGGCTTGAATACGTCTCTGCC
CCTTGTACACACCGCCCGTCGCTACTACCGATTGAATCGAGTCTCGAGGCGGTGGG
>Myxodavisia_bulani_KM273030
GTTGGTAAGGTAGTGGCTTACCAAGAAGTTGACGGGTAACGGGGAATCAGGGTTCGATTCCGGAGAGGGAGCCTGAGAAA
CGGCTACCACATCCAAGGAAGGCAGCAGGCGCGCAAATTACCCAAT-CCAGACATTGGGAGGTAGTGACGAGAAATACCG
-ATGCATGT-CTAATGGATATGCAATCGGAATGAACGTGATATAGAATCTCCGTTGAGGATCTATTGGAGGGCAAGTCTG
GTGCCAGCAGCCGCGGTAATTCCAGCTCCAATAGTGTATATCAAAATTGTTGCGGTTAAAACGCTCGTAGTTGGATTACA
TT-TGCGGAGCGTG-CCTTGAATAAAGCACAGTGCTCAAAG-CAGGC----GTACGCTCGAATGTAA-TAGCATGGAACG
AATTTAAAAGGGATATTTGAGGGCATTAGTACTCGATAGCGAGAGGTGAAATTCTGTGACCTATCGAAGACTGACTATTG
CGAAAGCATTTGCCAAGAATGTTTTCATTAATCAAGAACGAAAGTTAAAGGTTCGAAGACGATCAGATACCGTCCTAGTT
TTAACTTCA-AACGTTGCCAACGGTTCCCCCGGG-AAACCT-AGTTTTCGGGTTCCTGGGGTAGTATGGTCGCAAGGCTG
AAACTTAAAGAAATTGACGGAGGGGCACCACCAGGAGTGGAGCCTGCGGCTTAATTTGACTCAACACGGGACAACTCACC
AGGTCCAGACATTGAAAGGATTGACAGACTGATAGATCTTTCATGATACAGTGATTGGTGGTGCATGGCCGTTCTTAGTT
GGT-GGAGTGATCTGTCAGGTTTATTCCGGTAACGAG-CGAGA-CCACGATCTCT-ATTTAATAAGGTTACGCCATTATA
GAGAGACCGCGAGA--TAAAAACTCGAGGAAGCGTGGCAATAACAGGTCTGTGATGCCCTTCGATGTCCTGGGCTGCACG
CGCGCTACAATGGCAGCAACAAAGAG--CCTGATTTGAAAA-GATTGGGAAATCTTGTAAATTGCTGTCTTGATTGGGAT
TGAGCCTTGTAATTATTGCTCATGAAAGAGGAATTCCTCGTAAGCGCAAGTCACTAACTTGTGTTGATTACGTCTCTGCC
CCTTGTACACACCGCCCGTCGCTACTACCGATTGAATCCAGTTTCGAGAAGATGGA

3. clinid-Ceratomyxa-SSU rDNA untrimmed dataset (106 sequences, 1991 bp):

>Ceratomyxa_longipes_KM273021
--------------------------------------------------------------------------------
--------------------------------------------------------------------------------
--------------------------------------------------------------------------------
------------------------------------------------------CTAGTTGGTAAGGTAGTGGCTTACCA
AGGTGGTTACGGGTAACGGGGAATCAGGGTTCGATTCCGGAGAGGGAGCCTGAGAAACGGCTACCACATCCAAGGAAGGC
AGCAGGCGCGCAAATTACCCAATCCAGAAACTGGGAGGTAGTGACGAGAAATAATGGGGGCACTCCAAAGGGGTGGCATC
TGTCATGAACGCAAAATAAAAATGTCGATAAGGAACTACTGGAGGGCAAGTCTGGTGCCAGCAGCCGCGGTAATTCCAGC
TCCAGTAGTGTATATCAAGATTGTTGCGCTTAAAACGCTCGTAGTTGGATATGTGAGCGTAAAGACTATATGGGTGTAGA
CTCATTAGTTATATGCAATCTATATTATATTCAAAAAATATATAAAAGTGAAAACGCTCTTTGTGAGGGAGTCAAGTCTT
GGCTTTTATGCAATCTGTTTTA--------------GATTCAAAAAATATAGAATAGTGTAAACGCTCTTGGTGATTGAC
TCATGGTTTGGCTTTAATTAGACAGGCTATGGTG---TCGATGAAGTGGGCCTTGAATAAAGCATAGGGCTCAATGCAAG
C---AAATCGCTGGTG-TGTAATAGCATGGAACGAATAG---ACTGTCTTGTTAGTCTCACTTAATAG------------
-TGAGGCTAACGCGCCATTATCGGT--TGGTG-------GCGCAGACGTCGGTGGTTAAGAGAGACATCTGAGGGCATTG
GTACTTT-GGGGCGAGAGGTGAAATTCTTAGA-CCCTCAAAAGACGAACTACTGCG-AAGGCATTTGCCAAGAATGTTTT
CATTGATCAAGAACGAAGGTCAGAGGATCGAAGACGACCAGATACCGTCCTAGTTTTGACAGAAAACTATGCCAGCATAG
G---CTTGGGATGATCACTCAA-TTGA-GACGAATCATCGCTGTCCTTAAGGGAAACCTTAGCTTTGGGGCTGCTGGGAG
AATATCGCTGCAAGGCTGAAATTTAAAGAAATTGACGG-AGAGGCACCACCAGG-AGTGGAGCTT-GCGGCTTAA-TTTG
ACTCAACAC-GGGAAAA--CTCA-CCGGGTCCAGACA-TTGGTAGGATTGACAGACT-GGTGGATCTTTCATGATTCAGT
GGATGGTGG--TGCATGGCCGTTGTTAGTT-GGTGGAGTGATCTGTCAGGTTTATTCCGGTAACGAGCGAGACTGCGATT
TTTATTTGGAGTCCCTGGCTCT---------------------------------TGTAGTGTAGGGATGTCTATAAAAA
GACTATTGGTA-ACAAGCCAGCGGAAGCGCAGCAATAACAGGTCTGTGATGCCCTGCGATGTCCTGGGCTGCACGCGTGC
TACAATGGCAGCAAAAGAAGGA--TACTGGCCCGAAGGGGTTGGTAAAAC-GAGAATAGCTGCCGTGATGGGGATTGAGG
TTTGTAATTATTGCTCATGAAAGAGGAATTCCTCGTAAGCACAAGTCATCAGCTTGTGTTGGATACGTCTCTGCCTCTTG
TAC-----------------------------------------------------------------------------
-----------------------------------------------------------------------
>Ceratomyxa_barnesi_FJ204245
--------------------------------------------------------------------------------
--------------------------------------------------------------------------------
--------------------------------------------------------------------------------
--------------------------------------------------------------------------------
-----------------CGGGGATCAGGGTTCGATTCCGGAGAGGGAGCCTGAGAAACGGCTACCACATCCAAGGACGGC
AGCAGGCGCGCAAATTACCCAATCCAGACATTGGGAGGTAGTGACGAGAAATACTGGGGGCGCTCCAAGTGAGTGCCATC
CGGAATGAACGTAACACAAAAAATTCGATGAGGATCTACTGGAGGGCAAGTCTGGTGCCAGCAGCCGCGGTAATTCCAGC
TCCAGTAGTGTATATCAACATTGTTGCGCTTAAAACGCTCGTAGTTGGATTACAGAGCTTCAA-----------------
---------------------------------------------------ACGCGCTCTCTCCTAAGGAGTGTAGCGCG
GTCGATGCAAGCCACCTCCTAC----------------TTGTAGGCTGGTGGTAGCACGGCGAGGCTCTTTTGTCGCACT
GGTACTGCCCTGTTTCTTTACTGACGCGGGACAGCTGCCGGTGGAGTGTGCCTTGAATAAAGCATAGTGCTCAAAGCAGG
C----GAACGCTCGTG-TGTAATAGCATGGAACGAATATATTGGCCGTGGTTGGCTGGTGCAGTGCAAGCTGTGTCATGT
CGACTGCAGGTTCGATCAGTGTTGG--TTGGA-------ACCACGGTCTCAACGGTTAACAGGGACACCTGAGGGCACTA
GTACTTT-GTGGCGAGAGGTGAAATTCTTAGA-CCCACAAAAGACTGACTACTGCG-AAAGCATTTGCCAAGAGTGTTTT
CATTAATCAAGAACGAAGGTCAGAGGATCGAAGACGATCAGATACCGTCCTAGTTTTGACAGCAAACTATGCCAGCATAG
GGTTGGAGCGGTCGCTGCTTAACAGGCAGTCGAATCACTGCAGGCCTTAAGGGAAACCT-AGCTTTCGGGCTGCTGGGAG
AATATCGCTGCAAGGCTGAAATTTAAAGAAATTGACGG-AGAGGCACCACCAGG-AGTGGAGCCT-GCGGCTTAA-TTTG
ACTCAACAC-GGGGAAA--CTCA-CCAGGTCCAGACA-TTGGTAGGATTGACAGACT-GGTAGATCTTTCATGATTCAGT
GAATGGTGG--TGCATGGCCGTTCTTAGTT-GGTGGAGTGATCTGTCAGGTCTATTCCGGTAACGAGCGAGACCACGGCC
TTTAGTTGGTGGCTAGATTGACACCTGTGCAAT------------------------GCAGGTGCTAGCCTCTCTAGAGG
GACTATTGGTGTTTAAACCAGGGGAAGCGTGGCAATAACAGGTCTGTGATGCCCTTCGATGTCCTGGGCTGCACGCGCGC
TACAATGGCAGCAGTAGAGAGCCTTGCTAGCCAGAGATGGCCGGCAAAACTGTAAATAGCTGTCGTGATAGGGATTGAGC
CTTGTAATTTTTGCTCATGAAAGAGGAATTCCTCGTAAGCACGAGTCATCAGCTCGTGTTGAATACGTCTCTGCCTCTTG
TACACACCGCCCGTCGCTACTACCGATTGAATTGCTTCTAAAGCTGGCTGGACCGGACTTGTGTCTTCGGACACGAGCTG
G----------------------------------------------------------------------
>1448_clone1
--------------------------------------------------------------------------------
--------------------------------------------------------------------------------
--------------------------------------------------------------------------------
------------------------------------------------------CTTGTTGGTAGGGTAGTGGCCTACCA
AAGTGGTAACGGGTAACGGGGAATCAGGGTTTGATTCCGGAGAGGGAGCCTTAGAAACGGCTACCACGTCCAAGGAAGGC
AGCAGGCGCGCAAATTACCCACTCTAGACACTGGGAGGTAGTGACGAGAAATAACAGGGGCACCCTACAAGGGGGCCGTC
TGTAATGAACGAAACACAAAAGCAACGGTGAGGACCTACTGGAGGGCAAGTCTGGTGCCAGCAGCCGCGGTAATTCCAGC
TCCAGTAGTGTATATCAACATTGTTGCGCTTAAAACGCTCGTAGTTGGGTTGGAGTGTTGTAG-----------------
-------------------------------------------------TGTGCCCTGGTA--AGAAGGGGTGCATGTAA
CACTAACTAACATGTACCCTTG-----------------GAGTGGGCTGTTAGTTGGTGAAGAACACTTTTTGTATCGGG
CACCTTGTTGGCTTTGAGTAAGCAACATGGTGAA-ACCTGGTGCAGTGTGCCTTGAGTAAAGCATAATGTCAATAGTAAG
C--AAAGGAGCTTGAG-TGTAACAGCATGGAACGAAAAGATGAC---------------------CAA------------
-AAACAAAGGAGGGTTCCTTGTGTT--CGCCATCCTAGCGATGGGGTCTAGCTGGCCAAGAGGAAAGTTTGCGGGCACTG
GTACTTT-GGGGCGAGAGGTGAAATTCTTAGA-CCCCCAAAAGACGGACTACTGCG-AAGGCATTTGCCAAAGATGTTTC
CGTTGATCAAGAACGAAGGTCAGAGGATCGAAGACGATCAGATACCGTCCTAGTTTTGACAGAAAACTCTGCCGGCGTAG
G---TGGGCAGCGGCTGGTCAC-TTGA-CAGGAGCCACTGCGGACCTAGGGGGAAACCTGAGCTTTCGGGCTGCTGGGAG
AATATTGCTGCAAGGCTGAAATTTAAAGAAATTGACGG-AAAGGCACCACCAGG-AGTGGAGCTT-GCGGCTTAA-TTTG
ACTCAACAC-GGGGAAA--CT-----------------------------------------------------------
--------------------------------------------------------------------------------
--------------------------------------------------------------------------------
--------------------------------------------------------------------------------
--------------------------------------------------------------------------------
--------------------------------------------------------------------------------
--------------------------------------------------------------------------------
-----------------------------------------------------------------------
>1448_clone2
--------------------------------------------------------------------------------
--------------------------------------------------------------------------------
--------------------------------------------------------------------------------
------------------------------------------------------CTAGTTGGTAGGGTAGTGGCCTACCA
AGGTGGTAACGGGTAACGGGGAATCAGGGTTTGATTCCGGAGAGGGAGCCTTAGAAACGGCTACCACGTCCAAGGAAGGC
AGCAGGCGCGCAAATTACCCACTCTAGACACTGGGAGGTAGTGACGAGAAATAACAGGGGCACCCTACAAGGGGGCCGTC
CGTAATGAACGAAACACAAAAGCAACGGTGAGGACCTACTGGAGGGCAAGTCTGGTGCCAGCAGCCGCGGTAATTCCAGC
TCCAGTAGTGTATATCAACATTGTTGCGCTTAAAACGCTCGTAGTTGGGTTGGAGTGTTGTAG-----------------
-------------------------------------------------TGTGCCCTGGTA--AGAAGGGGTGCATGTAA
CACTAACTAACATGTACCCTTG-----------------GAGTGGGCTGTTAGTTGGTGAAGAACACTTTTTGTATCGGG
CACCTTGTTGGTTTTGAGTAAGCAACATGGTGAA-ACCTGGTGCAGTGTGCCTTGAGTAAAGCATAATGTCAATAGTAAG
C--AAAGGAGCTTGAG-TGTAATAGCATGGAACGAAAAGATGAC---------------------CAA------------
-AAACAAAGGAGGGTTCCTTGTGTT--CGCCATCCTAGCGATGGGGTCTAGCTGGCCAAGAGGAAAGTTTGCGGGCACTG
GTACCTT-GGGGCGAGAGGTGAAATTCTTAGA-CCCCCAAAAGACGGACTACTGCG-AAGGCATTTGCCAAAGATGTTTC
CGTTGATCAAGAACGAAGGTCAGAGGATCGAAGACGATCAGATACCGTCCTAGTTTTGACAGAAAACTCTGCCGGCGTAG
G---TGGGCGGCGGCTGGTCAC-TTGA-CAGGAGCCACTGCGGACCTAGGGGGAAACCTGAGCTTTCGGGCTGCTGGGAG
AATATTGCTGCAAGGCTGAAATTTAAAGAAATTGACGG-AGAGGCACCACCAGG-AGTGGAGCTT-GCGGCTTAA-TTTG
ACTCAACAC-GGGGAAA--CTCA-CCGGGTCCAGACA-TTGGAAGGATTGACAGAGT-GGTGGATCTTTCATGATTCAGT
GAATGGTGG--TGCATG---------------------------------------------------------------
--------------------------------------------------------------------------------
--------------------------------------------------------------------------------
--------------------------------------------------------------------------------
--------------------------------------------------------------------------------
--------------------------------------------------------------------------------
-----------------------------------------------------------------------
>1448_clone3_MG238443
--------------------------------------------------------------------------------
--------------------------------------------------------------------------------
--------------------------------------------------------------------------------
--------------------------------------------------------------------------------
--------------------------------------------------------------------------------
--------------------------------------------------------------------------------
--------------------------------------------------------------------------------
--------------------------------------------------------------------------------
--------------------------------------------------------------------------------
-----------ATGTACCCTTG-----------------GAGTGGGCTGTTAGTTGGTGAAGAACACTTTTTGTATCGGG
CACCTTGTTGGTTTTGAGTAAGCAACATGGTGAA-ACCTGGTGCAGTGTGCCTTGAGTAAAGCATAATGTCAATAGTAAG
C--AAAGGAGCTTGAG-TGTAATAGCATGGAACGAAAAGATGAC---------------------CAA------------
-AAACAAAGGAGGGTTCCTTGTGTT--CGCCATCCTAGCGATGGGGTCTAGCTGGCCAAGAGGAAAGTTTGCGGGCACTG
GTACTTT-GGGGCGAGAGGTGAAATTCTTAGA-CCCCCAAAAGACGGACTACTGCG-AAGGCATTTGCCAAAGATGTTTC
CGTTGATCAAGAACGAAGGTCAGAGGATCGAAGACGATCAGATACCGTCCTAGTTTTGACAGAAAACTCTGCCGGCGTAG
G---TGGGCAGCGGCTGGTCAC-TTGA-CAGGAGCCACTGCGGACCTAGGGGGAAACCTGAGCTTTCGGGCTGCTGGGAG
AATATTGCTGCAAGGCTGAAATTTAAAGAAATTGACGG-AGAGGCACCACCAGG-AGTGGAGCTT-GCGGCTTAA-TTTG
ACTCAACAC-GGGGAAA--CTCA-CCGGGTCCAGACA-TTGGAAGGATTGACAGAGT-GGTGGATCTTTCATGATTCAGT
GAATGGTGG--TGCATGGCCGTTCTTAGTT-GGTGGAGTGATCTGTCAGGTTTATTCCGGTAACGAGCGAGACCGTGGTC
TCCGTTTGGTTTTTTGATTTGGAGGCGTCCTCC-----------------CGTAGGGTGCTGGGTTGAAAACAACGGAGA
GACTATCGGTG-CCAAGCCGGCGGAAGCGCGGCAATAACAGGTCTGTGATGCCCTGCGATGTCCTGGGCTGCACGCGAGC
TACAATGGGGGAGAAAGAAGGT--AGCTGGCCCGAGGGGGTTGGCGGAGC-GTGAATCTCCCCCGCGATGGGGACTGAGC
CTTGCAATTATTGCTCACGAAAGAGGAATTCCTCGTAGACACAGGTCATGAGCCTGTGTCGAATACGTCTCTGCCTCTTG
TAC-----------------------------------------------------------------------------
-----------------------------------------------------------------------
>B26_clone2
--------------------------------------------------------------------------------
--------------------------------------------------------------------------------
--------------------------------------------------------------------------------
------------------------------------------------------CTAGTTGGTAGGGTAGTGGCCTACCA
AGGTGGTAACGGGTAACGGGGAATCAGGGTTCGATTCCGGAGAGGGAGCCTTAGAAACGGCTACCACGTCCAAGGAAGGC
AGCAGGCGCGCAAATTACCCACTCTAGACACTGGGAGGTAGTGACGAGAAATAACAGGGGCACCCTACAAGGGGGCCGTC
TGTAATGAACGAAACACAAAAGCAACGGTGAGGACCTACTGGAGGGCAAGTCTGGTGCCAGCAGCCGCGGTAATTCCAGC
TCCAGTAGTGTATATCAACATTGTTGCGCTTAAAACGCTCGTAGTTGGGTTGGAGTGTTGTAG-----------------
-------------------------------------------------TGTACCCTGGTA--AGAAGGGGTGCATGTAA
CACTAGCTAACATGTACCCTTG-----------------GAGTGGGCTGTTAGTTGGTGAAGAACACTTTTTGTATCGGG
CACCTTGTTGGTTTTTGGTAACCAACATGGTGAA-ACTTGGTGCAGTGTGCCTTGAGTAAAGCATAATGTCAATAGTAAG
C--AAGGGAGCTTGAG-TGTAATAGCATGGAACGAAAAGATGAC---------------------CAA------------
-AAACAAAGGAGGGTTCCTTGTGTT--CGCCATCCTAGCGATGGGGTCTAGCTGGCCAAGAGGAAAGTTTGCGGGCACTG
GTACTTT-GGGGCGAGAGGTGAAATTCTTAGA-CCCCCAAAAGACGGACTACTGCG-AAGGCATTTGCCAAAGATGTTTC
CATTAATCAAGAACGAAGGTCAGAGGATCGAAGACGATCAGATACCGTCCTAGTTTTGACAGAAAACTCTGCCGGCGTAG
G---TGGGCAGCGGCTGGTCAC-TTGA-CAGGAGCCACTGCGGACCTAGGGGGAAACCTGAGCTTTCGGGCTGCTGGGAG
AATATTGCTGCAAGGCTGAAATTTAAAGAAATTGACGG-AGAGGCACCACCAGG-AGTGGAGCTT-GCGGCTTAA-TTTG
ACTCAACAC-GGGGAAA--CTCA-CCGGGTCCAGACA-TTGGAAGGATTGACAGAGT-GGTGGATCTTTCATGATTCAGT
GAATGGTGG--TGCATGGCCGTTCTTAGTT-GGTGGAGTGATCTGTCAGGTTTATTCCGGTAACGAGCGAGACCGTGGTC
TTCATTTGTGTTGCGCTGCAATGCAGCCCTCCT-------------GCGGGAGGGTGTGGTTAAAAGGGAACGATGGAGA
GACTATCGGTG-CGAAGCCGGCGGAAGCGCGGCAATAACAGGTCTGTGATGCCCTGCGATGTCCTGGGCTGCACGCGTGC
TACAATGGCAGGAAAAGAAGGT--AGCTGGCCCGGGAGGGTTGGCGAAGC-GTGAATTCCTGCCGCGATGGGGACTGAGT
CTTGCAATTATTGCTCACGAAAGAGGAATTCCTCGTAGACACAGGTCATGAGCCTGTGTCGAATACGTCTCTGCCTCTTG
TAC-----------------------------------------------------------------------------
-----------------------------------------------------------------------
>B26_clone4
--------------------------------------------------------------------------------
--------------------------------------------------------------------------------
--------------------------------------------------------------------------------
------------------------------------------------------CTTGTTGGTAGGGTAGTGGCCTACCA
AGGTGGTAACGGGTAACGGGGAATCAGGGTTTGATTCCGGAGAGGGAGCCTTAGAAACGGCTACCACGTCCAAGGAAGGC
AGCAGGCGCGCAAATTATCCACTCTAGACACTGGGAGGTAGTGACGAGAAATAACAGGGGCACCCTACAAGGGGGCCGTC
TATAATGAACGAAACACAAAAGCAACGGTGAGGACCTACTGGAGGGCAAGTCTGGTGCCAGCAGCCGCGGTAATTCCAGC
TCCAGTAGTATATACCAACATTGTTGCGCTTAAAACGCTCGTAGTTGGGTTGGAGTGTTGTAG-----------------
-------------------------------------------------TGTACCCTGGTA--AGAAGGGGTGCATGTAA
CACTAGCTAACATGTACCCTTG-----------------GAGTGGGCTGTTAGTTGGTGAAGAACACTTTTTGTATCGGG
CACCTTGTTGGTTTTTGGTAACCAACATGGTGAA-ACTTGGTGCAGTGTGCCTTGAGTAAAGCATAATGTCAATAGTAAG
C--AAGGGAGCTTGAG-TGTAATAGCATGGAACGAAAAGATGAC---------------------CAA------------
-AAACAAAGGAGGGTTCCTTGTGTT--CGCCATCCTAGCGATGGGGTCTAGCTGGCCAAGAGGAAAGTTTGCGGGCACTG
GTACTTT-GGGGCGAGAGGTGAAATTCTTAGA-CCCCCAAAAGACGGACTACTGCG-AAGGCATTTGCCAAGGATGTTTC
CGTTGATCAAGAACGAAGGTCAGAGGATCGAAGACGATCAGATACCGTCCTAGTTTTGACAGAAAACTCTGCCGGCGTAG
G---TGGGCAGCGGCTGGTCAC-TTGA-CAGGAGCCACTGCGGACCTAGGGGGAAACCTGAGCTTTCGGGCTGCTGGGAG
AATATTGCTGCAAGGCTGAAATTTAAAGAAATTGACGG-AGAGGCACCACCAGG-AGTGGAGCTT-GCGGCTTAA-TTTG
ACTCAACAC-GGGGAAA--CTCA-CCGGGTCCAGACA-TTGGAAGGATTGACAGAAT-GGTGGATCTTTCATGATTCAGT
GAATGGTGG--TGCAT----------------------------------------------------------------
--------------------------------------------------------------------------------
--------------------------------------------------------------------------------
--------------------------------------------------------------------------------
--------------------------------------------------------------------------------
--------------------------------------------------------------------------------
-----------------------------------------------------------------------
>1500_cloneA_MG238445
--------------------------------------------------------------------------------
--------------------------------------------------------------------------------
--------------------------------------------------------------------------------
------------------------------------------------------CTAGTTGGTAGGGTAGTGGCCTACCA
AGGTGGTAACGGGTAACGGGGAATCAGGGTTTGATTCCGGAGAGGGAGCCTTAGAAACGGCTACCACGTCCAAGGAAGGC
AGCAGGCGCGCAAATTACCCACTCTAGACACTGGGAGGTAGTGACGAGAAATAACAGGGGCACCCTACAAGGGGGCCGTC
TGTAATGAACGAAACACAAAAGCAACGGTGAGGACCTACTGGAGGGCAAGTCTGGTGCCAGCAGCCGCGGTAATTCCAGC
TCCAGTAGTGTATATCAACATTGTTGCGCTTAAAACGCTCGTAGTTGGGTTGGAGTGTTGTAG-----------------
-------------------------------------------------TGTACCCTGGTA--AGAAGGGGTGCATGTAA
CACTAGCTAACATGTACCCTTG-----------------GAGTGGGCTGTTAGTAGGTGAAGAACACTTTTTGTATCGGG
CACCTTGTTGGTTTTGAGTAAGCAACATGGTGAA-ACCTGGTGCAGTGTGCCTTGAGTAAAGCATAATGTCAATAGTAAG
C--AAAGGAGCTTGAG-TGTAATAGCATGGAACGAAAAGATGAC---------------------CAA------------
-AAACAAAGGAGGGTTCCTTGTGTT--CGCCATCCTAGCGATGGGGTCTAGCTGTCCAAGAGGAAAGTTTGCGGGCACTG
GTACTTT-GGGGCGAGAGGTGAAATTCTTAGA-CCCCCAAAAGACGGACTACTGCG-AAGGCATTTGCCAAAGATGTTTC
CGTCGATCAAGAACGAAGGTCAGAGGATCGAAGACGATCAGATACCGTCCTAGTTTTGACAGAAAACTCTGCCGGCGTAG
G---TGGGCAGCGGCTGGTCAC-TTGA-CAGGAGCCACTGCGGACCTAGGGGGAAACCTGAGCTTTCGGGCTGCTGGGAG
AATATTGCTGCAAGGCTGAAATTTAAAGAAATTGACGG-AGAGGCACCACCAGG-AGTGGAGCTT-GCGGCTTAA-TTTG
ACTCAACAC-GGGGAAA--CTCA-CCGGGTCCAGACA-TTGGAAGGATTGACAGAGT-GGTGGATCTTTCATGATTCAGT
GAATGGTGG--TGCATGGCCGTTCTTAGTT-GGTGGAGTGATCTGTCAGGTTTATTCCGGTAACGAGCGAGACCGCGGTC
TTTAATTGGCTTCCATTAATTAAACCTTTCACC-------------------GGGTTTAATGGTGGATTCGAAATAAAGA
GACAATCGGTG-CAAAGCCGGCGGAAGCGCGGCAATAACAGGTCTGTGATGCCCTGCGATGTCCTGGGCTGCACGCGTGC
TACAATGGCAGGATAAGAAGGC--GGCTGGCCCGAGCGGGTTGGCGAAGC-GTCAATACCTGCCGCGATGGGGACTGAGC
CTTGCAATTATTGCTCACGAAAGAGGAATTCCTCGTAGGCGCAGGTCATGAGCCTGCGTCGAATACGTCTCTGCCTCTTG
TAC-----------------------------------------------------------------------------
-----------------------------------------------------------------------
>1500_cloneC
--------------------------------------------------------------------------------
--------------------------------------------------------------------------------
--------------------------------------------------------------------------------
------------------------------------------------------CTAGTTGGTAGGGTAGTGGCCTACCA
AAGTGGTAACGGGTAACGGGGAATCAGGGTTTGATTCCGGAGAGGGAGCCTTAGAAACGGCTACCACGTCCAAGGAAGGC
AGCAGGCGCGCAAATTACCCACTCTATACACTGGGAGGTAGTGACGAGAAATAACAGGGGCACCCTACAAGGGGGCCGTC
TGTAACGAACGAAACACAAAAGCAACGGTGAGGACCTACTGGAGGGCAAGTCTGGTGCCAGCAGCCGCGGTAATTCCAGC
TCCAGTAGTGTATATCAACATTGTTGCGCTTAAAACGCTCGTAGTTGGGTTGGAGTGTTGTAG-----------------
-------------------------------------------------TGTACCCTGGTAAGAGAAGGGGTGCATGTAA
CACTAGCTAACATGTACCCTTG-----------------GAGTGGGCTGTTAGTTGGTGAAGAACACTTTTTGTATCGGG
CACCTTGTTGGTTTTGAGTAAGCAACATGGTGAA-ACCTGGTGCAGTGTGCCTTGAGTAAAGCATAATGTCAATAGTAAG
C--AAAGGAGCTTGAG-TGTAATAGCATGGAACGAAAAGATGAC---------------------CAA------------
-AAACAAAGGAGGGTTCCTTGTGTT--CGCCATCCTAGCGATGGGGTCTAGCTGTCCAAGAGGAAAGTTTGCGGGCACTG
GTACTTT-GGGGCGAGAGGTGAAATTCTTAGA-CCCCCAAAAGGCGGACTACTGCG-AAGGCATTTGCCAAAGATGTTTC
CGTTGATCAAGAACGAAGGTCAGAGGATCGAAGACGATCAGATACCGTCCTAGTTTTGACAGAAGACTCTGCCGGCGTAG
G---TGGGCAGCGGCTGGTCAC-TTGA-CAGGAGCCACTGCGGACCTAGGGGGAAACCTGAGCTTTCGGGCTGCTGGGAG
AATATTGCTGCAAGGCTGAAATTTAAAGAGATTGACGG-AGAGGCACCACCAGG-AGTGGAGCTT-GCGGCTTAA-TTTG
ACTCAACAC-GGGGAAA--CTCA-CCGGGTCCAGACA-TTGGAAGGATTGACAGAGT-GGTGGATCTTTCATGATTCAGT
GAATGGTGG--TGCATGGCCGCTCTTAGTT-GGTGGAGTGATCTGTCAGGTTTATTCCGGTAACGAGCGAGACCGCGGTC
TTTAATTGGCTTCCATTAATTAAACCTTTCACC-------------------GGGTTTAATGGTGGATTCGAAATAAAGA
GACAATCGGTG-CAAAGCCGGCGGAAGCGCGGCAATAACAGGTCTGTGATGCCCTGCGATGTCCTGGGCTGCACGCGTGC
TACAATGGCAGGATAAGAAGGC--GGCTGGCCCGAGCGGGTTGGCGAAGC-GTCAATACCTGCCGCGATGGGGACTGAGC
CTTGCAATTATTGCTCACGAAAGAGGAATTCCTCGTAGGCGCAGGTCATGAGCCTGCGTCGAATACGTCTCTGCCTCTTG
TAC-----------------------------------------------------------------------------
-----------------------------------------------------------------------
>B2_clone1_MG238444
--------------------------------------------------------------------------------
--------------------------------------------------------------------------------
--------------------------------------------------------------------------------
------------------------------------------------------CTAGTTGGTAGGGTAGTGGCCTACCA
AGGTGGTAACGGGTAACGGGGAATCAGGGTTTGATTCCGGAGAGGGAGCCTTAGAAACGGCTACCACGTCCAAGGAAGGC
AGCAGGCGCGCAAATTACCCACTCTAGACACTGGGAGGTAGTGACGAGAAATAACAGGGGCACCCTACAAGGGGGCCGTC
TGTAATGAACGAAACACAAAAGCAACGGTGAGGACCTACTGGAGGGCAAGTCTGGTGCCAGCAGCCGCGGTAATTCCAGC
TCCAGTAGTGTATATCAACATTGTTGCGCTTAAAACGCTCGTAGTTGGGTTGGAGTGTTGTAG-----------------
-------------------------------------------------TGTACCCTGGTA--AGAAGGGGTGCATGTAA
CACTAGCTAACATGTACCCTTG-----------------GAGTGGGCTGTTAGTTGGTGAAGAACACTTTTTGTATCGGG
CACCTTGTTGGTTTTGAGTAAGCAACATGGTGAA-ACCTGGTGCAGTGTGCCTTGAGTAAAGCATAATGTCAATAGTAAG
C--AAGGGAGCTTGTG-TGTAATAGCATGGAACGAAAAGATGAC---------------------CAA------------
-AAACAAAGGAGGGTTCCTTGTGTT--CGCCATCCTAGCGATGGGGTCTAGCTGTCCAAGAGGAAAGTTTGCGGGCACTG
GTACTTT-GGGGCGAGAGGTGAAATTCTTAGA-CCCCCAAAAGACGGACTACTGCG-AAGGCATTTGCCAAAGATGTTTC
CGTTGATCAAGAACGAAGGTCAGAGGATCGAAGACGATCAGATACCGTCCTAGTTTTGACAGAAAACTCTGCCGGCGTAG
G---TGGGCAGCGGCTGGTCAC-TTGA-CAGGAGCCACTGCGGACCTAGGGGGAAACCTGAGCTTTCGGGCTGCTGGGAG
AATATTGCTGCAAGGCTGAAATTTAAAGAAATTGACGG-AGAGGCACCACCAGG-AGTGGAGCTT-GCGGCTTAA-TTTG
ACTCAACAC-GGGGAAA--CTCA-CCGGGTCCAGACA-TTGGAAGGATTGACAGAGT-GGTGGATCTTTCATGATTCAGT
GAATGGTGG--TGCATGGCCGTTCTTAGTT-GGTGGAGTGATCTGTCAGGTTTATTCCGGTAACGAGCGAGACCGTGGTC
TCCGTTTGGTTTTTTGATTTGGAGGCGTCCTCC-----------------CGTAGGGTGCTGGGTTGAAAACAACGGAGA
GACTATCGGTG-CCAAGCCGGCGGAAGCGCGGCAATAACAGGTCTGTGATGCCCTGCGATGTCCTGGGCTGCACGCGAGC
TACAATGGGGGAGAAAGAAGGT--AGCTGGCCCGAGGGGGTTGGCGGAGC-GTGAATCTCCCCCGCGATGGGGACTGAGC
CTTGCAATTATTGCTCACGAAAGAGGAATTCCTCGTAGACACAGGTCATGAGCCTGTGTCGAATACGTCTCTGCCTCTTG
TAC-----------------------------------------------------------------------------
-----------------------------------------------------------------------
>B22_clone1
--------------------------------------------------------------------------------
--------------------------------------------------------------------------------
--------------------------------------------------------------------------------
------------------------------------------------------CTAGTTGGTAGGGTAGTGGCCTACCA
AGGTGGTAACGGGTAGCGGGGAATCAGGGTTTGATTCCGGAGAGGGAGCCTTAGAAACGGCTACCACGTCCAAGGAAGGC
AGCAGGCGCGCAAATTACCCACTCTAGACACTGGGAGGTAGTGACGAGAAATAACAGGGGCACCCTACAAGGGGGCCGTC
TGTAATGAACGAAACACAAAAGCAACGGTGAGGACCTACTGGAGGGCAAGTCTGGTGCCAGCAGCCGCGGTAATTCCAGC
TCCAGTAGTGTATATCAACATTGTTGCGCTTAAAACGCTCGTAGTTGGGTTGGAGTGTTGTAG-----------------
-------------------------------------------------TGTACCCTGGTA--AGAAGGGGTGCATGTAA
CACTAGCTAACATGTACCCTTG-----------------GAGTGGGCTGTTAGTTCGTGAAGAACACTTTTTGTATCGGG
CACCTTGTTGGTTTTGAGTAAGCAACATGGTGAA-ACCTGGTGCAGTGTGCCTTGAGTAAAGCATAATGTCAATAATAAG
C--AAGGGAGCTTGTG-TGTAATAGCATGGAACGAAAAGATGAC---------------------CAA------------
-AAACAAAGGAGGGTTCCTTGTGTT--CGCCATCCTAGCGATGGGGTCTAGCTGTCCAAGAGGAAAGTTTGCGGGCACTG
GTACTTT-GGGGCGAGAGGTGAAATTCTTAGA-CCCCCAAAAGACGGACTACTGCG-AAGGCATTTGCCAAAGATGTTTC
CGTTGATCAAGAACGAAGGTCAGAGGATCGAAGACGATCAGATACCGTCCTAGTTTTGACAGAAAACTCTGCCGGCGTAG
G---TGGGCAGCGGCTG-TCAC-TTGA-CAGGAGCCACTGCGGACCTAGGGGGAAACCTGAGCTTTCGGGCTGCTGGGAG
AATATTGCTGCAAGGCTGAAATTTAAAGAAATTGACGG-AGAGGCACCACCAGG-AGTGGAGCTT-GCGGCTTAA-TTTG
ACTCAACAC-GGGGAAA--CTCA-CCGGGTCCAGACA-TTGGAAGGATTGACAGAGT-GGTGGATCTTTCATGATTCAGT
GAATGGTGG--TGCATGGCCGTTCTTAGTT-GGTGGAGTGATCTGTCAGGTTTATTCCGGTAACGAGCGAGACCGTGGTC
TCCGTTTGGTTTTTTGATTTGGAGGCGTCCTCC-----------------CGTAGGGTGCTGGGTTGAAAACAACGGAGA
GACTATCGGTG-CCAAGCCGGCGGAAGCGCGGCAATAACAGGTCTGTGATGCCCTGCGTTGTCCTGGGCTGCACGCGAGC
TACAATGGGGGAGAAAGAAGGT--AGCTGGCCCGAGGGGGTTGGCGGAGC-GTGAATCTCCCCCGCGATGGGGACTGAGC
CTTGCAATTATTGCTCACGAAAGAGGAATTCCTCGTAGACACAGGTCATGAGCCTGTGTCGAATACGTCTCTGCCTCTTG
TAC-----------------------------------------------------------------------------
-----------------------------------------------------------------------
>B22_clone2
--------------------------------------------------------------------------------
--------------------------------------------------------------------------------
--------------------------------------------------------------------------------
------------------------------------------------------CTAGTTGGTAGGGTAGTGGCCTACCA
AGGTGGTAACGGGTAACGGGGAATCAGGGTTTGATTCCGGAGAGGGAGCCTTAGAAACGGCTACCACGTCCAAGGAAGGC
AGCAGGCGCGCAAATTACCCACTCTAGACACTGGGAGGTAGTGACGAGAAATAACAGGGGCACCCTACAAGGGGGCCGTC
TGTAATGAACGAAACACAAAAGCAACGGTGAGGACCTACTGGAGGGCAAGTCTGGTGCCAGCAGCCGCGGTAATTCCAGC
TCCAGTAGTGTATATCAACATTGTTGCGCTTAAAACGCTCGTAGTTGGGTTGGAGTGTTGTAG-----------------
-------------------------------------------------TGTACCCTGGTA--AGAAGGGGTGCATGTAA
CACTAGCTAACATGTACCCTTG-----------------GAGTGGGCTGTTAGTTGGTGAAGAACACTTTTTGTATCGGG
CACCTTGTTGGTTTTGAGTAAGCAACATGGTGAA-ACCTGGTGCAGTGTGCCTTGAGTAAAGCATAATGTCAATAGTAAG
C--AAGGGAGCTTGTG-TGTAATAGCATGGAACGAAAAGATGAC---------------------CAA------------
-AAACAAAGGAGGGTTCCTTGTGTT--CGCCATCCTAGCGATGGGGTCTAGCTGTCCAAGAGGAAAGTTTGCGGGCACTG
GTACTTT-GGGGCGAGAGGTGAAATTCTTAGA-CCCCCAAAAGACGGACTACTGCG-AAGGCATTTGCCAAAGATGTTTC
CGTTGATCAAGAACGAAGGTCAGAGGATCGAAGACGATCAGATACCGTCCTAGTTTTGACAGAAAACTCTGCCGGCGTAG
G---TGGGCAGCGGCTGTCAC--TTGA-CAGGAGCCACTGCGGACCTAGGGGGAAACCTGAGCTTTCGGGCTGCTGGGAG
AATATTGCTGCAAGG-----------------------------------------------------------------
--------------------------------------------------------------------------------
--------------------------------------------------------------------------------
--------------------------------------------------------------------------------
--------------------------------------------------------------------------------
--------------------------------------------------------------------------------
--------------------------------------------------------------------------------
--------------------------------------------------------------------------------
-----------------------------------------------------------------------
>B22_clone5
--------------------------------------------------------------------------------
--------------------------------------------------------------------------------
--------------------------------------------------------------------------------
------------------------------------------------------CTTGTTGGTAGGGTAGTGGCCTACCA
AGGTGGTAACGGGTAACGGGGAATCAGGGTTTGATTCCGGAGAGGGAGCCTTAGAAACGGCTACCACGTCCAAGGAAGGC
AGCAGGCGCGCAAATTACCCACTCTAGACACTGGGAGGTAGTGACGAGAAATAACAGGGGCACCCTACAAGGGGGCCGTC
TGTAATGAACGAAACACAAAAGCAACGGTGAGGACCTACTGGAGGGCAAGTCTGGTGCCAGCAGCCGCGGTAATTCCAGC
TCCAGTAGTGTATATCAACATTGTTGCGCTTAAAACGCTCGTAGTTGGGTTGGAGTGTTGTAG-----------------
-------------------------------------------------TGTACCCTGGTA--AGAAGGGGTGCATGTAA
CACTAGCTAACATGTACCCTTG-----------------GAGTGGGCTGTTAGTTGGTGAAGAACACTTTTTGTATCGGG
CACCTTGTTGGTTTTGAGTAAGCAACATGGTGAA-ACCTGGTGCAGTGTGCCTTGAGTAAAGCATAATGTCAATAGTAAG
C--AAGGGAGCTTGTG-TGTAATAGCATGGAACGAAAAGATGAC---------------------CAA------------
-AAACAAAGGAGGGTTCCTTGTGTT--CGCCATCCTAGCGATGGGGTCTAGCTGTCCAAGAGGAAAGTTTGCGGGCACTG
GTACTTT-GGGGCGAGAGGTGAAATTCTTAGA-CCCCCAAAAGACAGACTACTGCG-AAGGCATTTGCCAAAGATGTTTC
CGTTGATCAAGAACGAAGGTCAGAGGATCGAAGACGATCAGATACCGTCCTAG---------------------------
--------------------------------------------------------------------------------
--------------------------------------------------------------------------------
--------------------------------------------------------------------------------
--------------------------------------------------------------------------------
--------------------------------------------------------------------------------
--------------------------------------------------------------------------------
--------------------------------------------------------------------------------
--------------------------------------------------------------------------------
--------------------------------------------------------------------------------
-----------------------------------------------------------------------
>B2_clone5
--------------------------------------------------------------------------------
--------------------------------------------------------------------------------
--------------------------------------------------------------------------------
------------------------------------------------------CTTGTTGGTAGGGTAGTGGCCTACCA
AGGTGGTAACGGGTAACGGGGAATCAGGGTTTGATTCCGGAGAGGGAGCCTTAGAAACGGCTACCACGTCCAAGGAAGGC
AGCAGGCGCGCAAATTACCCACTCTAGACACTGGGAGGTAGTGACGAGAAATAACAGGGGCACCCTACAAGGGGGCCGTC
TGTAATGAACGAAACACAAAAGCAACGGTGAGGACCTACTGGAGGGCAAGTCTGGTGCCAGCAGCCGCGGTAATTCCAGC
TCCAGTAGTGTATATCAACATTGTTGCGCTTAAAACGCTCGTAGTTGGGTTGGAGTGTTGTAG-----------------
-------------------------------------------------TGTACCCTGGTA--AGAAGGGGTGCATGTAA
CACTAGCTAACATGTACCCTTG-----------------GAGTGGGCTGTTAGTTGGTGAAGAACACTTTTTGTATCGGG
CACCTTGTTGGTTTTGAGTAAGCAACATGGTGAA-ACCTGGTGCAGTGTGCCTTGAGTAAAGCATAATGTCAATAGTAAG
C--AAGGGAGCTCGTG-TGTAATAGCATGGAACGAAAAGATGAC---------------------CAA------------
-AAACAAAGGAGGGTTCCTTGTGTT--CGCCATCCTAGCGATGGGGTCTAGCTGTCCAAGAGGAAAGTTTGCGGGCACTG
GTACTTT-GGGGCGAGAGGTGAAATTCTTAGA-CCCCCAAAAGACGGACTGCTGCG-AAGGCATTTGCCAAAGATGTTTC
CATTAATCAAGAACGAAGGTCAGAGGATCGAAGACGATCAGATACCGTCCTAGTTTTGACAGAAAACTCTGCCGGCGTAG
G---TGGGCAGCGAACACTCTTGTAGG-AGAGAATCACTGCGGACCTTGGGGGAAACCTGAGCTTTCGGGCTGCTGGGAG
AATATTGCTGCAAGGCTGAAATTTAAAGAAATTGACGG-AGAGGCACCACCAGG-AGTGGAGCTT-GCGGCTTAA-TTTG
ACTCAACAC-GGGGAAA--CTCA-CCGGGTCCAGACA-TTGGAAGGATTGACAGAGT-GGTGGATCTTTCATGATTCAGT
GAATGGTGG--TGCATGGCCGTTCTTAGTT-GGTGGAGTGATCTGTCAGGTTTATTCCGGTAACGAGCGAGACCGTGGTC
TTCATTTGTGTTGCGTTGCAATGCAGCCCTCCT-------------GCGGGAGGGTGTGGTTAAAAGGGAACGATGGAGA
GACTATCGGTG-CGAAGCCGGCAGAAGCGCGGCAATAACAGGTCTGTGATGCCCTGCGATGTCCTGGGCTGCACGCGTGC
TACAATGGCAGGAAAAGAAGGT--AGCTGGCCCGGGGGGGTTGGCGAAGC-GTGAATTCCTGCCGCGATGGGGACTGAGC
CTTGCAATTATTGCTCACGAAAGAGGAATTCCTCGTAGACACAGGTCATGAGCCTGTGTCGAATACGTCTCTGCCTCTTG
TAC-----------------------------------------------------------------------------
-----------------------------------------------------------------------
>1517_clone2_MG238442
--------------------------------------------------------------------------------
--------------------------------------------------------------------------------
--------------------------------------------------------------------------------
------------------------------------------------------CTAGTTGGTAGGGTAGTGGCCTACCA
AAGTGGTAACGGGTAACGGGGAATCAGGGTTTGATTCCGGAGAGGGAGCCTTAGAAACGGCTACCACGTCCAAGGAAGGC
AGCAGGCGCGCAAATTACCCACTCTAGATACTGGGAGGTAGTGACGAGAAATAATGGGGGCACCCTAAAAGGGGGCCGTC
TGTAATGAACGAAACACAAAAGCGTCGGTGAGGACCCACTGGAGGGCAAGTCTGGTGCCAGCAGCCGCGGTAATTCCAGC
TCCAGTAGTGTATATCAACATTGTTGCGCTTAAAACGCTCGTAGTTGGGTTAGAGTGTTTAAG-----------------
-------------------------------------------------CAGGCCCGGTGT--CATGGACATGGGGTAGG
TTGGAAA--GGTTTTTGCCCAC-----------------TTGTGAGCGTCAACCATATGAA-AACACATGAACTATCGTG
TATTTGGGGGGTTTTGATTAACAAAACAGGTAAC---ACGGTAAAATGTGCCTTGAATAAAGCATAATGCTAAAAGTAAG
CG-ACGAAAGCTGGAG-TGTAATAGCATGGAACGAATAG-TGGC---------------------CAA------------
-GGGTGCGATGGTGCCCGTCTCCTT--GAAAA-------AGAGAGGTCTAAATGACCTAGAGGAAAGTTTGCGGGCACTG
GTACTTT-GGGGCGAGAGGTGAAATTCTTAGA-CCCCCAAAAGACGGACTACTGCG-AAGGCATTTGCCAAAGATGTTTC
CGCTAATCAAGAACGAAGGTCAGAGGATCGAAGACGATCAGATACCGTCCTAGTTTTGACAGAAAACTCTGCCGGCGTAG
G---TGGGCAGCGATCACCCTTGAAGG-GTAGAATCACTGCGGACCTTGGGGGAAACCTGAGCTTTCGGGCTGCTGGGAG
AATATCGCTGCAAGGCTGAAATTTAAAGAAATTGACGG-AGAGGCACCACCAGG-AGTGGAGCTT-GCGGCTTAA-TTTG
ACTCAACAC-GGGGAAA--CTCA-CCGGGTCCAGACA-TTGGAAGGATTGACAGAAT-GGTGGATCTTTCATGATTCAGT
GAATGGTGG--TGCATG---------------------------------------------------------------
--------------------------------------------------------------------------------
--------------------------------------------------------------------------------
--------------------------------------------------------------------------------
--------------------------------------------------------------------------------
--------------------------------------------------------------------------------
-----------------------------------------------------------------------
>1529_clone1_MG238441
--------------------------------------------------------------------------------
--------------------------------------------------------------------------------
--------------------------------------------------------------------------------
------------------------------------------------------CTAGTTGGTAGGGTAGTGGCCTACCA
AAGTGGTAACGGGTAACGGGGAATCAGGGTTTGATTCCGGAGAGGGAGCCTTAGAAACGGCTACCACGTCCAAGGAAGGC
AGCAGGCGCGCAAATTACCCACTCTAGATACTGGGAGGTAGTGACGAGAAATAATGGGGGCACCCTAAAAGGGGGCCGTC
TGTAATGAACGAAACACAAAAGCGTCGGTGAGGACCCACTGGAGGGCAAGTCTGGTGCCAGCAGCCGCGGTAATTCCAGC
TCCAGTAGTGTATATCAACATTGTTGCGCTTAAAACGCTCGTAGTTGGGTTAGAGTGTTTAAG-----------------
-------------------------------------------------CAGGCCCGGTGT--CATGGACATGGGGTAGG
TTGGAAA--GGTTTTTGCCCAC-----------------TTGTGAGCGTCAACCATATGAA-AACACATGAACTATCGTG
TATTTGGGGGGTTTTGATTAACAAAACAGGTAAC---ACGGTAAAATGTGCCTTGAATAAAGCATAATGCTAAAAGTAAG
CG-ACGAAAGCTGGAG-TGTAATAGCATGGAACGAATAG-TGGC---------------------CAA------------
-GGGTGCGATGGTGCCCGTCTCCTT--GAAAA-------AGAGAGGTCTAAATGACCTAGAGGAAAGTTTGCGGGCACTG
GTACTTT-GGGGCGAGAGGTGAAATTCTTAGA-CCCCCAAAAGACGGACTACTGCG-AAGGCATTTGCCAAAGATGTTTC
CGCTAATCAAGAACGAAGGTCAGAGGATCGAAGACGATCAGATACCGTCCTAGTTTTGACAGAAAACTCTGCCGGCGTAG
G---TGGGCAGCGATCACCCTTGAAGG-GTAGAATCACTGCGGACCTTGGGGGAAACCTGAGCCTTCGGGCTGCTGGGAG
AATATCGCTGCAAGGCTGAAATTTAAAGAAATTGACGG-AGAGGCACTACCAGG-AGTGGAGCTT-GCGGCTTAA-TTTG
ACTCAACAC-GGGGAAA--CTCA-CCGGGTCCAGACA-TTGGAAGGATTGACAGAGT-GGTGGATCTTTCATGATTCAGT
GAATGGTGG--TGCATGGCCGTTCTTAGTT-GGTGGAGTGATCTGTCAGGTTTATTCCGGTAACGAGCGAGACCGTGGTC
TTTATTTGGATGGAATGTTGCCGGGCAGTTTTC------------CAACGGGGAATTGCCGGTAGCAATGAAAATGGAGA
GACTATCGGTG-CAAAGCCGGCGGAAGCGCGGCAATAACAGGTCTGTGATGCCCTGCGATGTCCTGGGCTGCACGCGTGC
TACAATGGCAGGAAAAGAAGGT--AGCTGGCCCGAGAGGGTCGGCGAAGC-GTGAATTCCTGCCGCGATGGGGACTGAGC
CTTGCAATTATTGCTCACGAAAGAGGAATTCCTCGTAGACGCAGGTCATGAGCCTGTGTCGAATACGTCTCTGCCTCTTG
TAC-----------------------------------------------------------------------------
-----------------------------------------------------------------------
>1460_clone1
--------------------------------------------------------------------------------
--------------------------------------------------------------------------------
--------------------------------------------------------------------------------
---------------------------------------------------------------AGGGTAGTGGCCTACCA
AAGTGGTAACGGGTAACGGGGAACCAGGGTTTGATTCCGGAGAGGGAGCCTTAGAAACGGCTACCACGTCCAAGGAAGGC
AGCAGGCGCGCAAATTACCCACTCTAGATACTGGGAGGTAGTGACGAGAAATAATGGGGGCACTCTA-ATGAGGGCCGTC
TGTAATGAACGAAACACAAAAGCGTCGGTGAGGACCCACTGGAGGGCAAGTCTGGTGCCAGCAGCCGCGGTAATTCCAGC
TCCAGTAGTGTATATCAACATTGTTGCGCTTAAAACGCTCGTAGTTGGGTTAGAGTGTTAGAG-----------------
-------------------------------------------------TGTGCCCTGTGT---GTTTGCATGGGGCATG
TT-GAAA--GGTTTTTGCCCAC-----------------TTGTGAGCGTGAACCATATGGATAACACATGAACTATCGTG
TATTTGGGGGGTTTTGATTAACAACGCAAGTAAC---ACGGTAAAATGTGCCTTGAATAAAGCATAATGCTAAAAGTAAG
CG-ACAAAAGCTTGAG-TGTAATAGCATGGAACGAATAG-TGAC---------------------CAA------------
-AGGTGCGGAGGTGCCCGTCTCGG---TGAAA-------AGGGAGGTCTAAATGACCAAGAGGAAAGTTTGCGGGCACTG
GTACTTT-GGGGCGAGAGGTGAAATTCTTAGA-CCCCCAAAAGACGGACTACTGCG-AAGGCATTTGCCAAAGATGTTTC
CGTTAATCAAGAACGAAGGTCAGAGGATCGAAGACGATCAGATACCGTCCTAGTTTTGACAGAAAACTCTGCCGGCGTAG
G---TGGGCAGCGATCACCCTGCAAGG-GTAGAATCACTGCGGACCTTGGGGGAAACCTGAGCTTTCGGGCTGCTGGGAG
AATATCGCTGCAAGGCTGAAATTTAAAGAAATTGACGG-AGAGGCACCACCAGG-AGTGGAGCTT-GCGGCTTAA-TTTG
ACTCAACAC-GGGGAAA--CTCA-CCGGGTCCAGACA-TTGGAAGGATTGACAGAAT-GGTGGATCTTTCATGATTCAGT
GAATGGTGG--TGCATGGCCGTTCTTAGTT-GGTGGAATG----------------------------------------
--------------------------------------------------------------------------------
--------------------------------------------------------------------------------
--------------------------------------------------------------------------------
--------------------------------------------------------------------------------
--------------------------------------------------------------------------------
-----------------------------------------------------------------------
>1461_clone5
--------------------------------------------------------------------------------
--------------------------------------------------------------------------------
--------------------------------------------------------------------------------
------------------------------------------------------CTTGTTGGTAGGGTAGTGGCCTACCA
AAGTGGTAACGGGTAACGGGGAATCAGGGTTTGATTCCGGAGAGGGAGCCTTAGAAACGGCTACCACGTCCAAGGAAGGC
AGCAGGCGCGCAAATTACCCACTCTAGATACTGGGAAGTAGTGACGAGAAATAATGGGGGCACTCTA-ATGAGGGCCGCC
TGTAATGAACGAAACACAAAAGCGTCGGTGAGGACCCACTGGAGGGCAAGTCTGGTGCCAGCAGCCGCGGTAATTCCAGC
TCCAGTAGTGTATATCAACATTGTTGCGCTTAAAACGCTCGTAGTTGGGTTAGAGTGTTAGAG-----------------
-------------------------------------------------TGTGCCCTGTGT---GTTTGCATGGGGCATG
TT-GAAA--GGTTTTTGCCCAC-----------------TTGTGAGCGTGAACCATATGGATAACACATGAACTATCGTG
TACTTGGGGGGTTTTGATTAACAACGCAAGTAAC---ACGGTAAAATGTGCCTTGAATAAAGCATAATGCTAAAAGTAAG
CG-ACAAAAGCTTGAG-TGTAATAGCATGGAACGAATAG-TGAC---------------------CAA------------
-AGGTGCGAAGGTGCCCGTCTCGG---TGAAA-------AGGGAGGTCTAAATGACCAAGAGGAAAGTTTGCGGGCACTG
GTACTTT-GGGGCGAGAGGTGAAATTCTTAGA-CCCCCAAAAGACGGACTACTGCG-AAGGCATTTGCCAAAGATGTTTC
CGTTAATCAAGAACGAAGGTCAGAGGATCGAAGACGATCAGATACCGTCCTAGTTTTGACAGAAAACTCTGCCGGCGTAG
G---TGGGCGGCGATCACTCCACGGAA-GACGAATCACCGCGGACCTTAGGGGAAACCTGAGCTTTCGGGCTGCTGGGAG
AATATTGCTGCAAGGCTGAAATTTAAAGAAATTGACGG-AGAGGCACCACCAGG-AGTGGAGCTT-GCGGCTTAA-TTTG
ACTCAACAC-GGGGAAA--CTCA-CCGGGTCCAGACA-TTGGAAGGATTGACAGAGT-GGTGGATCTTTCAT--------
--------------------------------------------------------------------------------
--------------------------------------------------------------------------------
--------------------------------------------------------------------------------
--------------------------------------------------------------------------------
--------------------------------------------------------------------------------
--------------------------------------------------------------------------------
-----------------------------------------------------------------------
>1461_clone6
--------------------------------------------------------------------------------
--------------------------------------------------------------------------------
--------------------------------------------------------------------------------
--------------------------------------------------------------------------------
--------------------------------------------------------------------------------
--------------------------------------------------------------------------------
--------------------------------------------------------------------------------
--------------------------------------------------------------------------------
--------------------------------------------------------------------------------
----AAA--GGTTTTTGCCCAC-----------------TTGTGAGCGTGAACCATATGGATAACACATGAACTATCGTG
TACTTGGGGGGTTTTGATTAACAACGCAAGTAAC---ACGGTAAAATGTGCCTTGAATAAAGCATAATGCTAAAAATAAG
CG-ACAAAAGCTTGAG-TGTAATAGCATGGAACGAATAG-TGAC---------------------CAA------------
-AGGTGCGGAGGTGCCCGTCTCGG---TGAAA-------AGGGAGGTCTAAATGACCAAGAGGAAAGTTTGCGGGCACTG
GTACTTT-GGGGCGAGAGGTGAAATTCTTAGA-CCCCCAAAAGACGGACTACTGCG-AAGGCATTTGCCAAAGATGTTTC
CGTTAATCAAGAACGAAGGTCAGAGGATCGAAGACGATCAGATACCGTCCTAGTTTTGACAGAAAACTCTGCCGGCGTAG
G---TGGGCAGCGATCACCCTGCAAGG-GTAGAATCACTGCGGACCTTGGGGGAAACCTGAGCTTTCGGGCTGCTGGGAG
GATATCGCTGCAAGGCTGAAATTTAAAGAAATTGACGG-AGAGGCACCACCAGG-AGTGGAGCTT-GCGGCTTAA-TTTG
ACTCAACAC-GGGGAAA--CTCA-CCGGGTCCAGACA-TTGGAAGGATTGACAGAGT-GGTGGATCTTTCATGATTCAGT
GAATGGTGG--TGCATGGCCGTTCTTAGTT-GGTGGAGTGATCTGTCAGGTTTATTCCGGTAACGAGCGAGACCGTGGTC
TTTATTTAGATAAAATGCTGTCCGGCAGCTTTC-----------CTAAGGGCAAGTTGACGGTGCAATGGACAATGGAGA
GACTATCGGTG-CAAAGCCGGCGGAAGCGCGGCAATAACAGGTCTGTGATGCCCTGCGATGTCCTGGGCTGCACGCGTGC
TACAATGGCAGGAAAAGAAGGT--AGCTGGCCCGGGAGGGTCGGCGAAGC-GTGAATTCCTGCCGCGATGGGGACTGAGC
CTTGCAATTATTGCTCACGAAAGAGGAATTCCTCGTAGACGCAGGTCATGAGCCTGTGTCGAATACGTCTCTGCCTCTTG
TAC-----------------------------------------------------------------------------
-----------------------------------------------------------------------
>1461_clone1_MG238440
--------------------------------------------------------------------------------
--------------------------------------------------------------------------------
--------------------------------------------------------------------------------
------------------------------------------------------CTAGTTGGTAGGGTAGTGGCCTACCA
AAGTGGTAACGGGTAACGGGGAATCAGGGTTTGATTCCGGAGAGGGAGCCTTAGAAACGGCTACCACGTCCAAGGAAGGC
AGCAGGCGCGCAAATTACCCACTCTAGATACTGGGAGGTAGTGACGAGAAATAATGGGGGCACTCTA-ATGAGGGCCGTC
TGTAATGAACGAAACACAAAAGCGTCGGTGAGGACCCACTGGAGGGCAAGTCTGGTGCCAGCAGCCGCGGTAATTCCAGC
TCCAGTAGTGTATATCAACATTGTTGCGCTTAAAACGCTCGTAGTTGGGTTAGAGTGTTAGAG-----------------
-------------------------------------------------TGTGCCCTGTGT---GTTTGCATGGGGCATG
TT--AAA--GGTTTTTGCCCAC-----------------TTGTGAGCGTGAACCATATGGATAACACATGAACTATCGTG
TATTTGGGGGGTTTTGATTAACACCGCAAGTAAC---ACGGTAAAATGTGCCTTGAATAAAGCATAATGCTAAAAGTAAG
CG-ACAAAAGCTTGAG-TGTAATAGCATGGAACGAATAG-TGAC---------------------CAA------------
-AGGTGCGGAGGTGCCCGTCTCGG---TGAAA-------AGGGAGGTCTAAATGACCAAGAGGAAAGTTTGCGGGCACTG
GTACTTT-GGGGCGAGAGGTGAAATTCTTAGA-CCCCCAAAAGACGGACTACTGCG-AAGGCATTTGCCAAAGATGTTTC
CGTTAATCAAGAACGAAGGTCAGAGGATCGAAGACGATCAGATACCGTCCTAGTTTTGACAGAAAACTCTGCCGGCGTAG
----TGGGCAGCGATCACCCTGTAAG--GTAGAATCACTGCGGACCTTGGGGGAAACCTGAGCTTTCGGGCTGCTGGGAG
AATATCGCTGCAAGGCTG-AATTTAAAGAAATTGACGG-AGAGGCACCACCAGG-AGTGGAGCTT-GCGGCTTA--TTTG
ACTC-ACAC-GGGGAAA--CTCA-CCGGGTCCAGACA-TTGGAAGGATTGACAGAGT-GGTGGATCTTTCATGATTCAGT
GAATGGTGG--TGCATGGCCGTTCTTAGTT-GGTGGAGTGATCTGTCAGGTTTATTCCGGTAACGAGCGAGACCGTGGTC
TTTATTTCGATAAAATGCTGTCCGGCAGCTTTC-----------CTAAGGGAAAGTTGACGGTGCAATGGACAATAGAGA
GACTATCGGTG-CAAAGCCGGCGGAAGCGCGGCAATAACAGGTCTGTGATGCCCTGCGATGTCCTGGGCTGCACGCGTGC
TACAATGGCAGGAAAAGAAGGT--AGCTGGCCCGGGAGGGTCGGCGAAGC-GTGAATTCCTGCCGCGATGGGGACTGAGC
CTTGCAATTATTGCTCACGAAAGAGGAATTCCTCGTAGACGCAGGTCAKGAGCCTGTGTKGAATACGTCTCTGCCTCTTG
TAC-----------------------------------------------------------------------------
-----------------------------------------------------------------------
>1460_clone2
--------------------------------------------------------------------------------
--------------------------------------------------------------------------------
--------------------------------------------------------------------------------
------------------------------------------------------CTTGTTGGTAGGGTAGTGGCCTACCA
AAGTGGTAACGGGTAACGGGGAATCAGGGTTCGATTCCGGAGAGGGAGCCTTAGAAACGGCTACCACGTCCAAGGAAGGC
AGCAGGCGCGCAAATTACCCACTCTAGATACTGGGAGGTAGTGACGAGAAATAATGGGGGCACTCTA-ATGAGGGCCGTC
TGTAATGAACGAAACACAAAAGCGTCGGTGAGGACCCACTGGAGGGCAAGTCTGGTGCCAGCAGCCGCGGTAATTCCAGC
TCCAGTAGTGTATATCAACATTGTTGCGCTTAAAACGCTCGTAGTTGGGTTAGAGTGTTAGAG-----------------
-------------------------------------------------TGTGCCCTGTGT---GTTTGCATGGGGCATG
TT-GAAA--GGTTTTTGCCCAC-----------------TTGTGAGCGTGAACCATATGGATAACACATGAACTATCGTG
TATTTGGGGGGTTTTGATTAACACCGCAAGTAAC---ACGGTAAAATGTGCCTTGAATAAAGCATAATGCTAAAAGTAAG
CG-ACAAAAGCTTGAG-TGTAATAGCATGGAACGAATAG-TGAC---------------------CAA------------
-AGGTGCGGAGGTGCCCGTCTCGG---TGAAA-------AGGGAGGTCTAAATGACCAAGAGGAAAGTTTGCGGGCACTG
GTACTTT-GGGGCGAGAGGTGAAATTCTTAGA-CCCCCAAAAGACGGACTACTGCG-AAGGCATTTGCCAAAGATGTTTC
CGTTAATCAAGAACGAAGGTCAGAGGATCGAAGACGATCAGATACCGTCCTAGTTTTGACAGAAAACTCTGCCGGCGTAG
G---TGGGCAGCGATCACCCTGCAAGG-GTAGAATCACTACGGACCTTGGGGGAAACCTGAGCTTTCGGGCTGCTGGGAG
AATATCGCTGCAAGGCTGAAATTTAAAGAAATTGACGG-AGAGGCACCACCAGG-AGTGGAGCTT-GCGGCTTAA-TTTG
ACTCAACAC-GGGGAAA--CTCA-CCGGGTCCAGACA-TTGGAAGGATTGACAGAGT-GGTGGATCTTTCATGATTCAGT
GAATGGTGG--TGCATGGCCGTTCTTAGTT-GG-----------------------------------------------
--------------------------------------------------------------------------------
--------------------------------------------------------------------------------
--------------------------------------------------------------------------------
--------------------------------------------------------------------------------
--------------------------------------------------------------------------------
-----------------------------------------------------------------------
>1460_clone3
--------------------------------------------------------------------------------
--------------------------------------------------------------------------------
--------------------------------------------------------------------------------
------------------------------------------------------CTTGTTGGTAGGGTAGTGGCCTACCA
AAGTGGTAACGGGTAACGGGGAATCAGGGTTTGATTCCGGAGAGGGAGCCTTAGAAACGGCTACCACGTCCAAGGAAGGC
AGCAGGCGCGCAAATTACCCACTCTAGATACTGGGAGGTAGTGACGAGAAATAATGGGGGCACTCTA-ATGAGGGCCGTC
TGTAATGAACGAAACACAAAAGCGTCGGTGAGGACCCACTGGAGGGCAAGTCTGGTGCCAGCAGCCGCGGTAATTCCAGC
TCCAGTAGTGTATATCAACATTGTTGCGCTTAAAACGCTCGTAGTTGGGTTAGAGTGTTAGAG-----------------
-------------------------------------------------TGTGCCCTGTGT---GTTTGCATGGGGCATG
TT-GAAA--GGTTTTTGCCCAC-----------------TTGTGAGCGTGAACCATATGGATAACACATGAACTATCGTG
TATTTGGGGGGTTTTGATTAACACCGCAAGTAAC---ACGGTAAAATGTGCCTTGAATAAAGCATAATGCTAAAAGTAAG
CG-ACAAAAGCTTGAG-TGTAATAGCATGGAACGAATAG-TGAC---------------------CAA------------
-AGGTGCGGAGGTGCCCGTCTCGG---TGAAA-------AGGGAGGTCTAAATGACCAAGGGGAAAGTTTGCGGGCACTG
GTACTTT-GGGGCGAGAGGTGAAATTCTTAGA-CCCCCAAAAGACGGACTACTGCG-AAGGCACTTGCCAAAGATGTTTC
CGTTAATCAAGAACGAAGGTCAGAGGATCGAAGACGATCAGATACCGTCCTAGTTTTGACAGAAAACTCTGCCGGCGTAG
G---TGGGCAGCGATCACCCTGCAAGG-GTAGAATCACTGCGGACCTTGGGGGAAACCTGAGCTTTCGGGCTGCTGGGAG
AATATCGCTGCAAGGCTGAAATTTAAAGAAATTGACGG-AGAGGCACCACCAGG-AGTGGAGCTT-GCGGCTTAA-TTTG
ACTCAACAC-GGGGAAA--CTCA-CCGGGTCCAGACA-TTGGAAGGATTGACAGAAT-GGTGGATCTTTCATGATTCAGT
GAATGGTGG--TGCATGGCCGTTCTTAGTT-G------------------------------------------------
--------------------------------------------------------------------------------
--------------------------------------------------------------------------------
--------------------------------------------------------------------------------
--------------------------------------------------------------------------------
--------------------------------------------------------------------------------
-----------------------------------------------------------------------
>B14_clone4
--------------------------------------------------------------------------------
--------------------------------------------------------------------------------
--------------------------------------------------------------------------------
------------------------------------------------------CTAGTTGGTAGGGTAGTGGCCTACCA
AAGTGGTAACGGGTAACGGGGAATCAGGGTTTGATTCCGGAGAGGGAGGCTTAGAAACGGCTACCACGTCCAAGGAAGGC
AGCAGGCGCGCAAATTACCCACTCTAGATACTGGGAGGTAGTGACGAGAAATAATGGAGGCACCCTTTAAGGGGGCCGTC
TGTAATGAACGAAACACAAAAACGTCGGTGAGGACCTACTGGAGGGCAAGTCTGGTGCCAGCAGCCGCGGTAATTCCAGC
TCCAGTAGTGTATATCAACATTGTTGCGCTTAAAACGCTCATAGTTGGGTTGCAGTGTTGAAG-----------------
-------------------------------------------------TGTGTCTTGTTT--TATACGGACAAGACTCG
TTGGAAA--GG----TGGTCAC-----------------AAGAGTGTGTCAACCAGGT--ATAACACATGAATTATTGAG
TATTTTGAAAGTTTTAACTAACTGACCTGGTACC---TCGGTAGGATGTGCCTTGAATAAAGCATAATGCTAAAAGTAAG
C---TAGAAGCTTGGG-TGTAATAGCATGGAACGAATAG-AGAC---------------------CAA------------
-GAGTGCGAAGGCGCCCGTCTTGGA--TGA---------AGGGAGGTCTAAATGACCAAGAGGAAAGTTTGCGGGCACTG
GTACTTT-GGGGCGAGAGGTGAAATTCTTAGA-CCCCCAAAAGACGGACTGCTGCG-AAGGCATTTGCCAAAGATGTTTC
CATTAATCAAGAACGAAGGTCAGAGGATCGAAGACGATCAGATACCGTCCTAGTTTTGACAGAAAACTCTGCCGGCGTAG
G---TGGGCAGCGAACACTCTTGTAGG-AGAGAATCACTGCGGACCTTGGGGGAAACCTGAGCTTTCGGGCTGCTGGGAG
AATATTGCCGCAAGGCTGAAATTTAAAGAAATTGACGG-AGAGGCACCACCAGG-AATGGAGCTT-GCGGCTTAA-TTTG
ACTCAACAC-GGGGAAA--CTCA-CCGGGTCCAGACA-TTGGAAGGATTGACAGAAT-GGTGGATCTTTCATGATTCAGT
GAATGGTGG--TGCATGGCCGTTCTTAGTT-GGTGGA-------------------------------------------
--------------------------------------------------------------------------------
--------------------------------------------------------------------------------
--------------------------------------------------------------------------------
--------------------------------------------------------------------------------
--------------------------------------------------------------------------------
-----------------------------------------------------------------------
>B26_clone1
--------------------------------------------------------------------------------
--------------------------------------------------------------------------------
--------------------------------------------------------------------------------
------------------------------------------------------CTAGTTGGTAGGGTAGTGGCCTACCA
AAGTGGTAACGGGTAACGGGGAATCAGGGTTTGATTCCGGAGAGGGAGCCTTAGAAACGGCTACCACGTCCAAGGAAGGC
AGCAGGCGCGCAAATTACCCACTCTAGATACTGGGAGGTAGTGACGAGAAATAATGGAGGCACCCTTTAAGGGGGCCGTT
TGTAATGAACGAAACACAAAAACGTCGGTGAGGACCTACTGGAGGGCAAGTCTGGTGCCAGCAGCCGCGGTAATTCCAGC
TCCAGTAGTGTATATCAACATTGTTGCGCTTAAAACGCTCGTAGTTGGGTTGCAGTGTTGAAG-----------------
-------------------------------------------------TGTGTCTTGTTT--TATACGGACAAGACTCG
TTGGAAA--GG----TGGTCAC-----------------AAGAGTGTGTTAACCAGGT--ATAACACATGAATTATTGAG
TATTTTGAAAGTTTTAACTAACTGACCTGGTACC---TCGGTAGGATGTGCCTTGAATAAAGCATAATGCTAAAAGTAAG
C---TAGAAGCTTGGG-TGTAATAGCATGGAACGAATAG-AGAC---------------------CAA------------
-GGGTGCGAAGGCGCCCGTCTTGGA--TGA---------AGGGAGGTCTAAATGACCAAGAGGAAAGTTTGCGGGCACTG
GTACTTT-GGGGCGAGAGGTGAAATTCTTAGA-CCCCCAAAAGACGGACTGCTGCG-AAGGCATTTGCCAAAGATGTTTC
CATTAATCAAGAACGAAGGTCAGAGGATCGAAGACGATCAGATACCGTCCTAGTTTTGACAGAAAACTCTGCCGGCGTAG
G---TGGGCAGCGAACACTCTTGTAGG-AGAGAATCACTGCGGACCTTGGGGGAAACCTGAGCTTTCGGGCTGCTGGGAG
AATATTGCCGCAAGGCTGAAATTTAAAGAAATTGACGG-AGAGGCACCACCAGG-AGTGGAGCTT-GCGGCTTAA-TTTG
ACTCAACAC-GGGGAAA--CTCA-CCGGGTCCAGACA-TTGGAAGGATTGACAGAGT-GGTGGATCTTTCATGATTTAGT
GAATGGTGG--TGCATGGCCGTTCTTAGTT-GGTGGAGTGATCTGTCAGGTTTATTCTGGTAACGAGCGAGACCGCGGTC
TTTACTTGCAGTGTTCCTGTGCTCCTGACTCTCTCTCTCGTGGAGACTGTGAGGAGGGTACTTGGACAGGTAAATAAAGA
GACAATCGGCG-CAAAGCCGGCGGAAGCGCGGCAATAACAGGTCTGTGATGCCCTGCGATGTCCTGGGCTGCACGCGTGC
TACAATGGCAGGAAAAGACGGC--TGCTGGCCCGAGAGGGTTGGCGAAGC-GCGAATACCTGCCGCGATGGAGACTGAGC
CTTGCAATTATTGCTCACGAAAGAGGAATTCCTCGTAGGCACAGGTCGTGAGCCTGTGTCGAATACGTCTCTGCCTCTTG
TAC-----------------------------------------------------------------------------
-----------------------------------------------------------------------
>B30_clone3
--------------------------------------------------------------------------------
--------------------------------------------------------------------------------
--------------------------------------------------------------------------------
------------------------------------------------------CTAGTTGGTAGGGTAGTGGCCTACCA
AAGTGGTAACGGGTAACGGGGAATCAGGGTTTGATTCCGGAGAGGGAGCCTTAGAAACGGCTACCACGTCCAAGGAAGGC
AGCAGGCGCGCAAATTACCCACTCTAGATACTGGGAGGTAGTGACGAGAAATAATGGAGGCACCCTTTAAGGGGGCCGTC
TGTAATGAACGAAACACAAAAACGTCGGTGAGGACCTACTGGAGGGCAAGTCTGGTGCCAGCAGCCGCGGTAATTCCAGC
TCCAGTAGTGTATATCAACATTGTTGCGCTTAAAACGCTCGTAGTTGGGTTGCAGTGTTGAAG-----------------
-------------------------------------------------TGTGTCTTGTTT--TATACGGACAAGACTCG
TTGGAAA--GG----TGGTCAC-----------------AAGAGTGTGTCAACCAGGT--ATAACACATGAATTATTGAG
TATTTTGAAAGTTTTAACTAACTGACCTGGTACC---TCGGTAGGATGTGCCTTGAATAAAGCATAATGCTAAAAGTAAG
C---TAGAAGCTTGGG-TGTAATAGCATGGAACGAATAG-AGAC---------------------CAA------------
-GGGTGCGAAGGCGCCCGTCTTGGA--TGA---------AGGGAGGTCTAAATGACCAAGAGGAAAGTTTGCGGGCACTG
GTACTTT-GGGGCGAGAGGTGAAATTCTTAGA-CCCCCAAAAGACGGACTGCTGCG-AAGGCATTTGCCAAAGATGTTTC
CATTAATCAAGAACGAAGGTCAGAGGATCGAAGACGATCAGATACCGTCCTAGTTTTGACAGAAAACTCTGCCGGCGTAG
G---TGGGCAGCGAACACTCTTGTAGG-AGAGAATCACTGCGGACCTTGGGGGAAACCTGAGCTTTCGGGCTGCTGGGAG
AATATTGCTGCAAGGCTGAAATTTAAAGAAATTGACGG-AGAGGCACCACCAGG-AGTGGAGCTT-GCGGCTTAA-TTTG
ACTCAACAC-GGGGAAA--CTCA-CCGGGTCCAGACA-TTGGAGGGATTGACAGAGT-GGTGGATCTTTCATGATTCAGT
GAATGGGGG--TGCATGGCCGTTCTTAGTT-GG-----------------------------------------------
--------------------------------------------------------------------------------
--------------------------------------------------------------------------------
--------------------------------------------------------------------------------
--------------------------------------------------------------------------------
--------------------------------------------------------------------------------
-----------------------------------------------------------------------
>B11_clone1
--------------------------------------------------------------------------------
--------------------------------------------------------------------------------
--------------------------------------------------------------------------------
------------------------------------------------------CTAGTTGGTAGGGTAGTGGCCTACCA
AAGTGGTAACGGGTAACGGGGAATCAGGGTTTGATTCCGGAGAGGGAGCCTTAGAAACGGCTACCACGTCCAAGGAAGGC
AGCAGGCGCGCAAATTACCCACTCTAGATACTGGGAGGTAGTGACGAGAAATAATGGAGGCACCCTTTAAGGGGGCCGTC
TGTAATGAACGAAACACAAAAACGTCGGTGAGGACCTACTGGAGGGCAAGTCTGGTGCCAGCAGCCGCGGTAATTCCAGC
TCCAGTAGTGTATATCAACATTGTTGCGCTTAAAACGCTCGTAGTTGGGTTGCAGTGTTGAAG-----------------
-------------------------------------------------TGTGTCTTGTTT--TATACGGACAAGACTCG
TTGGAAA--GG----TGGTCAC-----------------AAGAGTGTGTCAACCAGGT--ATAACACATGAATTATTGAG
TATTTTGAAAGTTTTAACTAACTGACCTGGTACC---TCGGTAGGATGTGCCTTGAATAAAGCATAATGCTAAAAGTAAG
C---TAGAAGCTTGGG-TGTAATAGCATGGAACGAATAG-AGAC---------------------CAA------------
-GGGTGCGAAGGCGCCCGTCTTGGA--TGA---------AGGGAGGTCTAAATGACCAAGAGGAAAGTTTGCGGGCACTG
GTACTTT-GGGGCGAGAGGTGAAATTCTTAGA-CCCCCAAAAGACGGACTGCTGCG-AAGGCATTTGCCAAAGATGTTTC
CATTAATCAAGAACGAAGGTCAGAGGATCGAAGACGATCAGATACCGTCCTAGTTTTGACAGAAAACTCTGCCGGCGTAG
G---TGGGCAGCGAACACTCTTGTAGG-AGAGAATCACTGCGGACCTTGGGGGAAACCTGAGCTTTCGGGCTGCTGGGAG
AATATTGCTGCAAGGCTGAAATTTAAAGAAATTGACGG-AGAGGCACCACCAGG-AGTGGAGCTT-GCGGCTTAA-TTTG
ACTCAACAC-GGGGAAA--CTCA-CCGGGTCCAGACA-TTGGAAGGATTGACAGAGT-GGTGGATCTTTCATGATTCAGT
GAATGGTGGGTGCATGGGCCGTTCTTAGTT-GGTGGGAGT----------------------------------------
--------------------------------------------------------------------------------
--------------------------------------------------------------------------------
--------------------------------------------------------------------------------
--------------------------------------------------------------------------------
--------------------------------------------------------------------------------
-----------------------------------------------------------------------
>B30_clone1
--------------------------------------------------------------------------------
--------------------------------------------------------------------------------
--------------------------------------------------------------------------------
------------------------------------------------------CTTGTTGGTAGGGTAGTGGCCTACCA
AAGTGGTAACGGGTAACGGGGAATCAGGGTTTGATTCCGGAGAGGGAGCCTTAGAAACGGCTACCACGTCCAAGGAAGGC
AGCAGGCGCGCAAATTACCCACTCTAGATACTGGGAGGTAGTGACGAGAAATAATGGAGGCACCCTTTAAGGGGGCCGTC
TGTAATGAACGAAACACAAAAACGTCGGTGAGGACCTACTGGAGGGCAAGTCTGGTGCCAGCAGCCGCGGTAATTCCAGC
TCCAGTAGTGTATATCAACATTGTTGCGCTTAAAACGCTCGTAGTTGGGTTGCAGTGTTGAAG-----------------
-------------------------------------------------TGTGTCTTGTTT--TATACGGACAAGACTCG
TTGGAAA--GG----TGGTCAC-----------------AAGAGTGTGTCAACCAGGT--ATAACACATGAATTATTGAG
TATTTTGAAAGTTTTAACTAACTGACCTGGTACC---TCGGTAGGATGTGCCTTGAATAAAGCATAATGCTAAAAGTAAG
C---TAGAAGCTTGGG-TGTAATAGCATGGAACGAATAG-AGAC---------------------CAA------------
-GGGTGCGAAGGCGCCCGTCTTGGA--TGA---------AGGGAGGTCTAAATGACCAAGAGGAAAGTTTGCGGGCACTG
GTACTTT-GGGGCGAGAGGTGAAATTCTTAGA-CCCCCAAAAGACGGACTGCTGCG-AAGGCATTTGCCAAAGATGTTTC
CATTAATCAAGAACGAAGGTCAGAGGATCGAAGACGATCAGATACCGTCCTAGTTTTGACAGAAAACTCTGCCGGCGTAG
G---TGGGCAGCGAACACTCTTGTAGG-AGAGAATCACTGCGGACCTTGGGGGAAACCTGAGCTTTCGGGCTGCTGGGAG
AATATTGCTGCAAGGCTGAAATTTAAAGAAATTGACGG-AGAGGCACCACCAGG-AGTGGAGCTT-GCGGCTTAA-TTTG
ACTCAACAC-GGGGAAA--CTCA-CCGGGTCCAGACA-TTGGAAGGATTGACAGAATGGGTGGATCTTTCATGATTCAGT
GAATGGTGGGTGCATTGCCCGTTCTTAATT-TGGGGG-------------------------------------------
--------------------------------------------------------------------------------
--------------------------------------------------------------------------------
--------------------------------------------------------------------------------
--------------------------------------------------------------------------------
--------------------------------------------------------------------------------
-----------------------------------------------------------------------
>B30_clone2
--------------------------------------------------------------------------------
--------------------------------------------------------------------------------
--------------------------------------------------------------------------------
------------------------------------------------------CTTGTTGGTAGGGTAGTGGCCTACCA
AAGTGGTAACGGGTAACGGGGAATCAGGGTTTGATTCCGGAGAGGGAGCCTTGGAAACGGCTACCACGTCCAAGGAAGGC
AGCAGGCGCGCAAATTACCCACTCTAGATACTGAGAGGTAGTGACGAGAAATAATGGAGGCACCCTTTAAGGGGGCCGTC
TGTAATGAACGAAACACAAAAACGTCGGTGAGGACCTACTGGAGGGCAAGTCTGGTGCCAGCAGCCGCGGTAATTCCAGC
TCCAGTAGTGTATATCAACATTGTTGCGCTTAAAACGCTCGTAGTTGGGTTGCAGTGTTGAAG-----------------
-------------------------------------------------TGTGTCTTGTTT--TATACGGACAAGACTCG
TTGGAAA--GG----TGGTCAC-----------------AAGAGTGTGTCAACCAGGT--ATAACACATGAATTATTGAG
TATTTTGAAAGTTTTAACTAACTGACCTGGTACC---TCGGTAGGATGTGCCTTGAATAAAGCATAATGCTAAAAGTAAG
C---TAGAAGCTTGGG-TGTAATAGCATGGAACGAATAG-AGAC---------------------CAA------------
-GGGTGCGAAGGCGCCCGTCTTGGA--TGA---------AGGGAGGTCTAAATGACCAAGAGGAAAGTTTGCGGGCACTG
GTACTTT-GGGGCGAGAGGTGAAATTCTTAGG-CCCCCAAAAGACGGACTGCTGCG-GAGGCATTTGCCAAAGATGTTTC
CATTAATCAAGAACGAAGGTCAGAGGATCGAAGACGATCAGATACCGTCCCAGTTTTGACAGAAAACTCTGCCGGCGTAG
G---TGGGCAGCGAACACTCTTGTAGG-AGAGAATCACTGCGGACCTTGGGGGAAACCTGAGCTTTCGGGCTGCTGGGAG
AATATTGCTGCAAGGCTGAAATTTAAAGAAATTGACGG-AGAGGCACCACCAGG-AGTGGAGCTT-GCGGCTTAA-TTTG
ACTCAACAC-GGGGAAA--CTCA-CCGGGTCCAGACA-TTGGAAGGATTGACAGAGT-GGTGGATCTTTCATGATTCAGT
GAATGGTGG--TGCATGGCCGTTCTTAGTC-GGTGGAATGATC-------------------------------------
--------------------------------------------------------------------------------
--------------------------------------------------------------------------------
--------------------------------------------------------------------------------
--------------------------------------------------------------------------------
--------------------------------------------------------------------------------
-----------------------------------------------------------------------
>B17_clone2
--------------------------------------------------------------------------------
--------------------------------------------------------------------------------
--------------------------------------------------------------------------------
------------------------------------------------------CTTGTTGGTAGGGTAGTGGCCTACCA
AAGTGGTAACGGGTAACGGGGAATCAGGGTTTGATTCCGGAGAGGGAGCCTTAGAAACGGCTACCACGTCCAAGGAAGGC
AGCAGGCGCGCAAATTACCCACTCTAGATACTGGGAGGTAGTGACGAGAAATAATGGAGGCACCCTTTAAGGGGGCCGTC
TGTAATGAACGAAACACAAAAACGTCGGTGAGGACCTACTGGAGGGCAAGTCTGGTGCCAGCAGCCGCGGTAATTCCAGC
TCCAGTAGTGTATATCAACATTGTTGCGCTTAAAACGCTCGTAGTTGGGTTGCAGTGTTGAAG-----------------
-------------------------------------------------TGTGTCTTGTTT--TATACGGACAAGACTCG
TTGGAAA--GG----TGGTCAC-----------------AAGAGTGTGTCAACCAGGT--ATAACACATGAATTATTGAG
TATTTTGAAAGTTTTAACTAACTGACCTGGTACC---TCGGTAGGATGTGCCTTGAATAAAGCATAATGCTAAAAGTAAG
C---TAGAAGCTTGGG-TGTAATAGCATGGAACGAATAG-AGAC---------------------CAA------------
-GGGTGCGAAGGCGCCCGTCTTGGA--TGA---------AGGGAGGTCTAAATGACCAAGAGGAAAGTTTGCGGGCACTG
GTACTTT-GGGGCGAGAGGTGAAATTCTTAGA-CCCCCAAAAGACGGACTGCTGCG-AAGGCATTTGCCAAAGATGTTTC
CATTAATCAAGAACGAAGGTCAGAGGATCGAAGACGATCAGATACCGTCCTAGTTTTGACAGAAAACTCTGCCGGCGTAG
G---TGGGCAGCAAACACTCTTGTAGG-AGAGAATCACTGCGGACCTTGGGGGAAACCTGAGCTTTCGGGCTGCTGGGAG
AATATTGCTGCAAGGCTGAAATTTAAAGAAATTGACGG-AGAGGCACCACCAGG-AGTGGAGCTT-GCGGCTTAA-TTTG
ACTCAACAC-GGGGAAA--CTCA-CCGGGTCCAGACA-TTGGAAGGATTGACAGAGT-GGTGGATCTTT-----------
--------------------------------------------------------------------------------
--------------------------------------------------------------------------------
--------------------------------------------------------------------------------
--------------------------------------------------------------------------------
--------------------------------------------------------------------------------
--------------------------------------------------------------------------------
-----------------------------------------------------------------------
>B14_clone1_MG238438
--------------------------------------------------------------------------------
--------------------------------------------------------------------------------
--------------------------------------------------------------------------------
------------------------------------------------------CTTGTTGGTAGGGTAGTGGCCTACCA
AAGTGGTAACGGGTAACGGGGAATCAGGGTTTGATTCCGGAGAGGGAGCCTTAGAAACGGCTACCACGTCCAAGGAAGGC
AGCAGGCGCGCAAATTACCCACTCTAGATACTGGGAGGTAGTGACGAGAAATAATGGAGGCACCCTTTAAGGGGGCCGTC
TGTAATGAACGAAACACAAAAACGTCGGTGAGGACCTACTGGAGGGCAAGTCTGGTGCCAGCAGCCGCGGTAATTCCAGC
TCCAGTAGTGTATATCAACATTGTTGCGCTTAAAACGCTCGTAGTTGGGTTGCAGTGTTGAAG-----------------
-------------------------------------------------TGTGTCTTGTTT--TATACGGACAAGACTCG
TTGGAAA--GG----TGGTCAC-----------------AAGAGCGTGTCAACCAGGT--ATAACACATGAATTATTGAG
TATTTTGAAAGTTTTAACTAACTGACCTGGTACC---TCGGTAGGATGTGCCTTGAATAAAGCATAATGCTAAAAGTAAG
C---TAGAAGCTTGGG-TGTAATAGCATGGAACGAATAG-AGAC---------------------CAA------------
-GGGTGCGAAGGCGCCCGCCTTGGA--TGA---------AGGGAGGTCTAAATGACCAAGAGGAAAGTTTGCGGGCACTG
GTACTTT-GGGGCGAGAGGTGAAATTCTTAGA-CCCCCAAAAGACGGACTGCTGCG-AAGGCATTTGCCAAAGATGTTTC
CATTAATCAAGAACGAAGGTCAGAGGATCGAAGACGATCAGACACCGTCCTAGTTTTGACAGAAAACTCTGCCGGCGTAG
G---TGGGCAGCGAACACTCTTGTAGG-AGAGAATCACTGCGGACCTTGGGGGAAACCTGAGCTTTCGGGCTGCTGGGAG
AATATTGCTGCAAGGCTGAAATTTAAAGAAATTGACGG-AGAGGCACCACCAGG-AGTGGAGCTT-GCGGCTTAA-TTTG
ACTCAACAC-GGGGAAA--CTCA-CCGGGTCCAGACA-TTGGAAGGATTGACAGAGT-GGTGGATCTTTCATGATTCAGT
GAATGGTGG--TGCTTGGCCGTTCTTAGTT-GGTGGAGTGATCTGTCAGGTTTATTCCGGTAACGAGCGAGACCGTGGTC
TTCATTTGTGTTGCGTTGCAATGCAGCCCTCCT-------------GCGGGGGGGTGTGGTTAAAAGGGAACGATGGAGA
GACTATCGGTG-CGAAGCCGGCGGAAGCGCGGCAATAACGGGTCTGTGATGCCCTGCGATGTCCTGGGCTGCACGCGTGC
TACAATGGCAGGAAAAGAAGGT--AGCTGGCCCGGGAGGGTTGGCGAAGC-GTGAATTCCTGCCGCGATGGGGACTGAGC
CTTGCAATTATTGCTCACGAAAGAGGAATTCCTCGTAGACACAGGTCATGAGCCTGTGTCGAATACGTCTCTGCCTCTTG
TAC-----------------------------------------------------------------------------
-----------------------------------------------------------------------
>1504_cloneA
--------------------------------------------------------------------------------
--------------------------------------------------------------------------------
--------------------------------------------------------------------------------
------------------------------------------------------CTTGTTGGTAGGGTAGTGGCCTACCA
AAGTGGTAACGGGTAACGGGGAATCAGGGTTTGATTCCGGAGAGGGAGCCTTAGAAACGGCTACCACGTCCAAGGAAGGC
AGCAGGCGCGCAAATTACCCACTCTAGATACTGGGAGGTAGTGACGAGAAATAATRGAGGCACCCTTTAAGGGGGCCGTC
TGTAATGAACGAAACACAAAAACGTCGGTGAGGACCTACTGGAGGGCAAGTCTGGTGCCAGCAGCCGCGGTAATTCCAGC
TCCAGTAGTGTATATCAACATTGTTGCGCTTAAAACGCTCGTAGTTGGGTTGCAGTGTTGAAG-----------------
-------------------------------------------------TGTGTCTTGTTT--TATACGGACAAGACTCG
TTGGAAA--GG----TGGTCAC-----------------AAGAGTGTGTCAACCAGGT--ATAACACATGAATTATTGAG
TATTTTGAAAGTTTTAACTAACTGACCTGGTAAC---TCGGTAGGATGTGCCTTGAATAAAGCATAATGCTAAAAGTAAG
C---TAGAAGCTTGGG-TGTAATAGCATGGAACGAATAG-AGAC---------------------CAA------------
-GGGTGCGAAGGCGCCCGTCTTGGA--TGA---------AGGGAGGTCTAAATGACCAAGAGGAAAGTTTGCGGGCACTG
GTACTTT-GGGGCGAGAGGTGAAATTCTTAGA-CCCCCAAAAGACCAACTACTGCG-AAGGCATTTGCCAAAGATGTTTC
CGTTAATCAAGAACGAAGGTCAGAGGATCGAAGACGATCAGATACCGTCCTAGTTTTGACAGAAAACTCTGCCGGCGTAG
G---TGGGCGGCGATCACTCGCAAAGA-GACGAATCACCGCGGACCTTAGGGGAAACCTGAGCTTTCGGGCTGCTGGGAG
AATATTGCTGCAAGGCTGAAATTTAAAGAAATTGACGG-AGAGGCACCACCAGG-AGTGGAGCTT-GCGGCTTAA-TTTG
ACTCAACAC-GGGGAAA--CTCA-CCGGGTCCAGACA-TTGGAAGGATTGACAGAGT-GGTGGATCTTTCATGATTCAGT
GAATGGTGG--TGCATGGCCGTTCTTAGTT-GGTGGAGTGATCTGTCAGGTTTATTCCGGTAACGAGCGAGACCGCGGTC
TTTAATTGGCTTCCATTAATTAAACCTTTCACC-------------------GGGTTTAATGGTGGATTCGAAATAAAGA
GACAATCGGTG-CAAAGCCGGCGGAAGCGCGGCAATAACAGGTCTGTGATGCCCTGCGATGTCCTGGGCTGCACGCGTGC
TACAATGGCAGGATAAGAAGGC--GGCTGGCCCGAGCGGGTTGGCGAAGC-GTCAATACCTGCCGCGATGGGGACTGAGC
CTTGCAATTATTGCTCACGAAAGAGGAATTCCTCGTAGGCGCAGGTCATGAGCCTGCGTCGAATACGTCTCTGCCTCTTG
TAC-----------------------------------------------------------------------------
-----------------------------------------------------------------------
>1503_clone3
--------------------------------------------------------------------------------
--------------------------------------------------------------------------------
--------------------------------------------------------------------------------
------------------------------------------------------CTTGTTGGTAGGGTAGTGGCCTACCA
AAGTGGTAACGGGTAACGGGGAATCAGGGTTTGATTCCGGAGAGGGAGCCTTAGAAACGGCTACCACGTCCAAGGAAGGC
AGCAGGCGCGCAAATTACCCACTCTAGATACTGGGAGGTAGTGACGAGAAATAATAGAGGCACCCTTTAAGGGGGCCGTC
TGTAATGAACGAAACACAAAAACGTCGGTGAGGACCTACTGGAGGGCAAGTCTGGTGCCAGCAGCCGCGGTAATTCCAGC
TCCAGTAGTGTATATCAACATTGTTGCGCTTAAAACGCTCGTAGTTGGGTTGCAGTGTTGAAG-----------------
-------------------------------------------------TGTGTCTTGTTT--TATACGGACAAGACTCG
TTGGAAA--GG----TGGTCAC-----------------AAGAGTGTGTCAACCAGGT--ATAACACATGAATTATTGAG
TATTTTGAAAGTTTTAACTAACTGACCTGGTAAC---TCGGTAGGATGTGCCTTGAATAAAGCATAATGCTAAAAGTAAG
C---TAGAAGCTTGGG-TGTAATAGCATGGAACGAATAG-AGAC---------------------CAA------------
-GGGTGCGAAGGCGCCCGTCTTGGA--TGA---------AGGGAGGTCTAAATGACCAAGAGGAAAGTTTGCGGGCACTG
GTACTTT-GGGGCGAGAGGTGAAATTCTTAGA-CCCCCAAAAGACGGACTGCTGCG-AAGGCATTTGCCAAAGATGTTTC
CATTAATCAAGAACGAAGGTCAGAGGATCGAAGACGATCAGATACCGTCCTAGTTTTGACAGAAAACTCTGCCGGCGTAG
G---TGGGCGGCGATCACTCGCAAAGA-GACGAATCACCGCGGACCTTAGGGGAAACCTGAGCTTTCGGGCTGCTGGGAG
AATATTGCTGCAAGGCTGAAATTTAAAGAAATTGACGG-AGAGGCACCACCAGG-AGTGGAGCCT-GCGGCTTAA-TTTG
ACTCAACAC-GGGGAAA--CTCA-CCGGGTCCAGACA-TTGGAAGGATTGACAGAGT-GGTGGATCTTTCATGATTCAGT
GAATGGTGG--TGCATGGCCGTTCTTAGTT-GGTGGAGTGATCTGTCAGGTTTATTCCGGTAACGAGCGAGACCGCGGTC
TTTAATTGGCTTCCATTAATTAAACCTTTCACC-------------------GGGTTTAATGGTGGATTCGAAATAAAGA
GACAATCGGTG-CAAAGCCGGCGGAAGCGCGGCAATAACAGGTCTGTGATGCCCTGCGATGTCCTGGGCTGCACGCGTGC
TACAATGGCAGGATAAGAAGGC--GGCTGGCCCGAGCGGGTTGGCGAAGC-GTCAATACCTGCCGCGATGGGGACTGAGC
CTTGCAATTATTGCTCACGAAAGAGGAATTCCTCGTAGGCGCAGGTCATGAGCCTGCGTCGAATACGTCTCTGCCTCTTG
TAC-----------------------------------------------------------------------------
-----------------------------------------------------------------------
>1504_cloneB
--------------------------------------------------------------------------------
--------------------------------------------------------------------------------
--------------------------------------------------------------------------------
------------------------------------------------------CTTGTTGGTAGGGTAGTGGCCTACCA
AAGTGGTAACGGGTAACGGGGAATCAGGGTTTGATTCCGGAGAGGGAGCCTTAGAAACGGCTACCACGTCCAAGGAAGGC
AGCAGGCGCGCAAATTACCCACTCTAGATACTGGGAGGTAGTGACGAGAAATAATAGAGGCACCCTTTAAGGGGGCCGTC
TGTAATGAACGAAACACAAAAACGTCGGTGAGGACCTACTGGAGGGCAAGTCTGGTGCCAGCAGCCGCGGTAATTCCAGC
TCCAGTAGTGTATATCAACATTGTTGCGCTTAAAACGCTCGTAGTTGGGTTGCAGTGTTGAAG-----------------
-------------------------------------------------TGTGTCTTGTTT--TATACGGACAAGACTCG
TTGGAAA--GG----TGGTCAC-----------------AAGAGTGTGTCAACCAGGT--ATAACACATGAATTATTGAG
TATTTTGAAAGTTTTAACTAACTGACCTGGTAAC---TCGGTAGGATGTGCCTTGAATAAAGCATAATGCTAAAAGTAAG
C---TAGAAGCTTGGG-TGTAATAGCATGGAACGAATAG-AGAC---------------------CAA------------
-GGGTGCGAAGGCGCCCGTCTTGGA--TGA---------AGGGAGGTCTAAATGACCAAGAGGAAAGTTTGCGGGCACTG
GTACTTT-GGGGCGAGAGGTGAAATTCTTAGA-CCCCCAAAAGACCAACTACTGCG-AAGGCATTTGCCAAAGATGTTTC
CGTTAATCAAGAACGAAGGTCAGAGGATCGAAGACGATCAGATACCGTCCTAGTTTTGACAGAAAACTCTGCCGGCGTAG
G---TGGGCGGCGATCACTCGCAAAGA-GACGAATCACCGCGGACCTTAGGGGAAACCTGAGCTTTCGGGCTGCTGGGAG
AATATTGCTGCAAGGCTGAAATTTAAAGAAATTGACGG-AGAGGCACCACCAGG-AGTGGAGCTT-GCGGCTTAA-TTTG
ACTCAACAC-GGGGAAA--CTCA-CCGGGTCCAGACA-TTGGAAGGATTGACAGAGT-GGTGGATCTTTCATGATTCAGT
GAATGGTGG--TGCATGGCCGTTCTTAGTT-GGTGGAGTGATCTGTCAGGTTTATTCCGGTAACGAGCGAGACCGCGGTC
TTTAATTGGCTTCCATTAATTAAACCTTTCACC-------------------GGGTTTAATGGTGGATTCGAAATAAAGA
GACAATCGGTG-CAAAGCCGGCGGAAGCGCGGCAATAACAGGTCTGTGATGCCCTGCGATGTCCTGGGCTGCACGCGTGC
TACAATGGCAGGATAAGAAGGC--GGCTGGCCCGAGCGGGTTGGCGAAGC-GTCAATACCTGCCGCGATGGGGACTGAGC
CTTGCAATTATTGCTCACGAAAGAGGAATTCCTCGTAGACACAGGTCATGAGCCTGTGTCGAATACGTCTCTGCCTCTTG
TAC-----------------------------------------------------------------------------
-----------------------------------------------------------------------
>1503_clone2
--------------------------------------------------------------------------------
--------------------------------------------------------------------------------
--------------------------------------------------------------------------------
------------------------------------------------------CTTGTTGGTAGGGYAGTGGCCTACCA
AAGTGGTAACGGGTAACGGGGAATCAGGGTTTGATTCCGGAGAGGGAGCCTTAGAAACGGCTACCACGTCCAAGGAAGGC
AGCAGGCGCGCAAATTACCCACTCTAGATACTGGGAGGTAGTGACGAGAAATAATAGAGGCACCCTTTAAGGGGGCCGTC
TGTAATGAACGAAACACAAAAACGTCGGTGAGGACCTACTGGAGGGCAAGTCTGGTGCCAGCAGCCGCGGTAATTCCAGC
TCCAGTAGTGTATATCAACATTGTTGCGCTTAAAACGCTCGTAGTTGGGTTGCAGTGTTGAAG-----------------
-------------------------------------------------TGTGTCTTGTTT--TATACGGACAAGACTCG
TTGGAAA--GG----TGGTCAC-----------------AAGAGTGTGTCAACCAGGT--ATAACACATGAATTATTGAG
TATTTTGAAAGTTTTAACTAACTGACCTGGTAAC---TCGGTAGGATGTGCCTTGAATAAAGCATAATGCTAAAAGTAAG
C---TAGAAGCTTGGG-TGTAATAGCATGGAACGAATAG-AGAC---------------------CAA------------
-GGGTGCGAAGGCGCCCGTCTTGGA--TGA---------AGGGAGGTCTAAATGACCAAGAGGAAAGTTTGCGGGCACTG
GTACTTT-GGGGCGAGAGGTGAAATTCTTAGA-CCCCCAAAAGACGGACTGCTGCG-AAGGCATTTGCCAAAGATGTTTC
CATTAATCAAGAACGAAGGTCAGAGGATCGAAGACGATCAGATACCGTCCTAGTTTTGACAGAAAACTCTGCCGGCGTAG
G---TGGGC-----------------------------------------------------------------------
--------------------------------------------------------------------------------
--------------------------------------------------------------------------------
--------------------------------------------------------------------------------
--------------------------------------------------------------------------------
--------------------------------------------------------------------------------
--------------------------------------------------------------------------------
--------------------------------------------------------------------------------
--------------------------------------------------------------------------------
-----------------------------------------------------------------------
>1501_clone1
--------------------------------------------------------------------------------
--------------------------------------------------------------------------------
--------------------------------------------------------------------------------
--------------------------------------------------------------------------------
--------------------------------------------------------------------------------
--------------------------------------------------------------------------------
--------------------------------------------------------------------------------
--------------------------------------------------------------------------------
--------------------------------------------------------------------------------
--------------------------------------------------------------------------------
----------------ACTAACTGACCTGGTAAC---TCGGTAGGATGTGCC-TGAATAAAGCATAATGCTAAAAGTAAG
C---TAGAAGCTTGGG-TGTAATAGCATGGAACGAATAG-AGAC---------------------CAA------------
-GGGTGCGAAGGCGCCCGTCTTGGA--TGA---------AGGGAGGTCTAAATGACCAAGAGGAAAGTTTGCGGGCACTG
GTACTTT-GGGGCGAGAGGTGAAATTCTTAGA-CCCCCAAAAGACGGACTGCTGCG-AAGGCATTTGCCAAAGATGTTTC
CATTAATCAAGAACGAAGGTCAGAGGATCGAAGACGATCAGATACCGTCCTAGTTTTGACAGAAAACTCTGCCGGCGTAG
G---TGGGCAGCGAACACTCTTGTAGG-AGAGAATCACTGCGGACCTTGGGGGAAACCTGAGCTTTCGGGCTGCTGGGAG
AATATTGCTGCAAGGCTGAAATTTAAAGAAATTGACGG-AGAGGCACCACCAGG-AGTGGAGCTT-GCGGCTTAA-TTTG
ACTCAACAC-GGGGAAA--CTCA-CCGGGTCCGGACA-TTGGAAGGATTGACAGAGT-GGTGGATCTTTCATGATTCAGT
GAATGGTGG--TGCATGGCCGTTCTTAGTT-GGTGGAGTGATCTGTCAGGTTTATTCCGGTAACGAGCGAGACTGTGGTC
TTCATTTGTGTTGCGTTGCAATGCAGCCCTCCT-----------GCGGGGGGGGTGAGGGTTAAAAGGCAACGATGGAGA
GACTATCGGTG-CTAAGCCGGCGGAAGCGCGGCAATAACAGGTCTGTGATGCCCTGCGATGTCCTGGGCTGCACGCGTGC
TACAATGGCAGGAAAAGAAGGT--AGCTGGCCCGGGAGGGTTGGCGAAGC-GTGAATTCCTGCCGCGATGGGGACTGAGC
CTTGCAATTATTGCTCACGAAAGAGGAATTCCTCGTAGACACAGGTCATGAGCCTGCGTCGAATACGTCTCTGCCTCTTG
TAC-----------------------------------------------------------------------------
-----------------------------------------------------------------------
>1501_clone2_MG238439
--------------------------------------------------------------------------------
--------------------------------------------------------------------------------
--------------------------------------------------------------------------------
------------------------------------------------------CTTGTTGGTAGGGTAGTGGTCTACCA
AAGTGGTAACGGGTAACGGGGAATCAGGGTTTGACTCCGGAGAGGGAGCCTTAGAAACGGCTACCACGTCCAAGGAAGGC
AGCAGGCGCGCAAATTACCCACTCTAGATACTGGGAGGTAGTGACGAGAAATAATAGAGGCACCCTTTAAGGGGGCCGTC
TGTAATGAACGAAACACAAAAACGTCGGTGAGGACCTACTGGAGGGCAAGTCTGGTGCCAGCAGCCGCGGTAATTCCAGC
TCCAGTAGTGTATATCAACATTGTTGCGCTTAAAACGCTCGTAGTTGGGTTGCAGTGTTGAAG-----------------
-------------------------------------------------TGTGTCTTGTTT--TATACGGACAAGACTCG
TTGGAAA--GG----TGGTCAC-----------------AAGAGTGTGTCAACCAGGT--ATAACACATGAATTATTGAG
TATTTTGAAAGTTTTAACTAACTGACCTGGTAAC---TCGGTAGGATGTGCCTTGAATAAAGCATAATGCTAAAAGTAAG
C---TAGAAGCTTGGG-TGTAATAGCATGGAGCGAATAG-AGAC---------------------CAA------------
-GGGTGCGAAGGCGCCCGTCTTGGA--TGA---------AGGGAGGTCTAAATGACCAAGAGGAAAGTTTGCGGGCACTG
GTACTTT-GGGGCGAGAGGTGAAATTCTTAGA-CCCCCAAAAGACGGACTGCTGCG-AAGGCATTTGCCAAAGATGTTTC
CATTAATCAAGAACGAAGGTCAGAGGATCGAAGACGATCAGATACCGTCCTAGTTTTGACAGAAAACTCTGCCGGCGTAG
G---TGGGCAGCGAACACTCTTGTAGG-AGAGAATCACTGCGGACCTTGGGGGAAACCTGAGCTTTCGGGCTGCTAGGAG
AATATTGCTGCAAGGCTGAAATTTAAAGAAATTGACGG-AGAGGCACCACCAGG-AGTGGAGCTT-GCGGCTTAA-TTTG
ACTCAACAC-GGGGAAA--CTCA-CCGGGTCCAGACA-TTGGAAGGATTGACAGAGT-GGTGGATCTTTCATGATTCAGT
GAATGGTGG--TGCATGGCCGTTCTTAGTT-GGTGGAGTGATCTGTCAGGTTTATTCCGGTAACGAGCGAGACTGTGGTC
TTCATTTGTGTTGCGTTGCAATGCAGCCCTCCT------------GCGGGGGGGTGAGGGTTAAAAGGCAACGATGGAGA
GACTATCGGTG-CTAAGCCGGCGGAAGCGCGGCAATAACAGGTCTGTGATGCCCTGCGATGTCCTGGGCTGCACGCGTGC
TACAATGGCAGGAAAAGAAGGT--AGCTGGCCCGGGAGGGTTGGCGAAGC-GTGAATTCCTGCCGCGATGGGGACTGAGC
CTTGCAATTATTGCTCACGAAAGAGGAATTCCTCGTAGACACAGGTCATGAGCCTGTGTCGAATACGTCTCTGCCTCTTG
TAC-----------------------------------------------------------------------------
-----------------------------------------------------------------------
>1520_clone1_MG238436
--------------------------------------------------------------------------------
--------------------------------------------------------------------------------
--------------------------------------------------------------------------------
------------------------------------------------------CTTGTTGGTAGGGTAGTGGCCTACCA
AAGTGGTAACGGGTAACGGGGAATCAGGGTTTGATTCCGGAGAGGGAGCCTTAGAAACGGCTACCACGTCCAAGGAAGGC
AGCAGGCGCGCAAATTACCCACTCTAGATACTGGGAGGTAGTGACGAGAAATAATGGGGGCACCCCAAAGGGGCGCCGTC
TGTAACGAACGAAACACAAAAGCGTCGGTGAGGACCTACTGGAGGGCAAGTCTGGTGCCAGCAGCCGCGGTAATTCCAGC
TCCAGTAGTGTATATCAACATTGTTGCGCTTAAAACGCTCGTAGTTGGGTTGCGA-------------------------
-----------------------------------------------------------------------CCGCACGCC
GCCGTTGCGAGACGGCGGTTAG-----------------------GCAGTTTGTACTGTGGTGCGTGAGTGAGTGCCGGT
CGG--GGCCGCGTTTGAATAGGCGGCCT-CCAAC---CCGGCAAAGTGTGCCTTGAATAAAGCATGATGCTAAAAGTGAG
C---CTGTGGCTGGAG-TGTAATAGCATGGAACGACGAG-TGAC---------------------CAA------------
-GGGTGC------GCCCGCCCCGAA--CGACA-------GGGGGG---TCAATGGCCGAGAGGAAAGTTTGCGGGCACTC
GTACTTT-GGGGCGAGAGGTGAAATTCTGAGA-CCCCCAAAAGACGGCCTACTGCG-AAGGCATTTGCCAAAGATGTTTC
CGTTGATCAAGAACGAAGGTCAGAGGATCGAAGACGATCAGATACCGTCCTAGTTTTGACAGAAAACTCTGCCGGCGTAG
G---TGGGCGGCGACCACTCGACAGGA-GACGAGTCACCGCGGACCTTGGGGGAAACCTGAGCTTTCGGGCTGCTGGGAG
AATATCGCTGCAAGGCTGAAATTTAAAGAAATTGACGG-AGAGGCACCACCAGG-AGTGGAGCTT-GCGGCTTAA-TTTG
ACTCAACAC-GGGGAGA--CTCA-CCGGGTCCAGACA-TTGGGAGGATTGACAGAGT-GGTGGATCTTTCATGATTCGGT
GGATGGTGG--TGCATGGCCGTTCTTAGTT-GGTGGAGTGATTTGTCAGGTTTATTCCGGTAACGAGCGAGACCGCGGTC
TCTACTTGTCGGTTTAGTTTTTC----------------------------------------TGAGCCGGGGCTAGAGA
GACAACCGGTG-CCAAGCCGGGGGAGGCGCGGCAATAACAGGTCTGTGATGCCCTGCGATGTCCTGGGCTGCACGCGTGC
TACAATGGCGGGCGAAGAGGGC--GGCTGGCCCGGGGGGGTCGGCGAAGC-GCGAATGCCCGCCGCGATGGGGACTGAGC
CTTGCAATTGTTGCTCACGAAAGAGGAATTCCTCGTAGGCGCAGGTCACGAGCCTGCGTCGAATACGTCTCTGCCTCTTG
TAC-----------------------------------------------------------------------------
-----------------------------------------------------------------------
>SA151_PCR1_MG238435
--------------------------------------------------------------------------------
--------------------------------------------------------------------------------
--------------------------------------------------------------------------------
------------------------------------------------------CTTGTTGGTAGGGTAGTGGCCTACCA
AGGTGGTAACGGGTAACGGGGAATCAGGGTTTGATTCCGGAGAGGGAGCCTTAGAAACGGCTACCACGTCCAAGGAAGGC
AGCAGGCGCGCAAATTACCCACTCTAGACACTGGGAGGTAGTGACGAGAAATAACGGGGGTGCCCTAA--GGGCGCCGTC
TGTAATGAACGAAACACAAAAGCGTCGGTGAGGACCTACTGGAGGGCAAGTCTGGTGCCAGCAGCCGCGGTAATTCCAGC
TCCAGTAGTGTATATCAACATTGTTGCGCTTAAAACGCTCGTAGTTGGGTTGCGA-------------------------
-----------------------------------------------------------------------CCGCACGCC
GCCGTTGAAAGACGGCGGTTAG-----------------------GCAGTTTGTACTGTGGTGCGTGAGTGAGTGCCGGT
CGG--GGCCGCGTTTGAATAGGCGGCCT-CCAAC---CCGGCAAAGTGTGCCTTGAATAAAGCATGATGCTAAAAGTGAG
C---CTGAGGCTGGAG-TGTAATAGCATGGAACGACGAG-TGAC---------------------CAA------------
-GGGTGC------GCCCGCCCCGAA--CGACA-------GGGGGG---TCAATGGCCGAGAGGAAAGTTTGCGGGCACTC
GTACTTT-GGGGCGAGAGGTGAAATTCTGAGA-CCCCCAAGAGACGGCCTACTGCG-AAGGCATTTGCCAAAGATGTTTC
CGTTGATCAAGAACGAAGGTCAGAGGATCGAAGACGATCAGATACCGTCCTAGTTTTGACAGAAAACTCTGCCGGCGTAG
G---TGGGCGGCGACCACTCGACAGGA-GACGAGTCACCGCGGACCTTGGGGGAAACCTGAGCTTTCGGGCTGCTGGGAG
AATATCGCTGCAAGGCTGAAATTTAAAGAAATTGACGG-AGAGGCACCACCAGG-AGTGGAGCTT-GCGGCTTAA-TTTG
ACTCAACAC-GGGGAAA--CTCA-CCGGGTCCAGACATTTGGGAGGATTGACAGAGT-GGTGGATCTTTCACGATTCGGT
GGATGGTGG--TGCATGGCCGTTCTTAGTTGGGGGGAGTGATTTGTCAGGTTTATTCCGGTAACGAGCGAGAC-------
--------------------------------------------------------------------------------
--------------------------------------------------------------------------------
--------------------------------------------------------------------------------
--------------------------------------------------------------------------------
--------------------------------------------------------------------------------
-----------------------------------------------------------------------
>SA151_PCR2
--------------------------------------------------------------------------------
--------------------------------------------------------------------------------
--------------------------------------------------------------------------------
------------------------------------------------------CTAGTTGGTAGGGTAGTGGCCTACCA
AGGTGGTAACGGGTAACGGGGAATCAGGGTTTGATTCCGGAGAGGGAGCCTTAGAAACGGCTACCACGTCCAAGGAAGGC
AGCAGGCGCGCAAATTACCCACTCTAGACACTGGGAGGTAGTGACGAGAAATAACGGGGGTGCCCTAA--GGGCGCCGTC
TGTAATGAACGAAACACAAAAGCGTCGGTGAGGACCTACTGGAGGGCAAGTCTGGTGCCAGCAGCCGCGGTAATTCCAGC
CCCAGTAGTGTATATCAACATTGTTGCGCTTAAAACGCTCGTAGTTGGGTTGCGA-------------------------
-----------------------------------------------------------------------CCGCACGCC
GCCGTTGCGAGACGGCGGTTAG-----------------------GCAGTTTGTACTGTGGTGCGTGAGTGAGTGCCGGT
CGG--GGCCGCGTTTGAATAGGCGGCCT-CGAGC---CCGGCAAAGTGTGCCTTGAATAAAGCATGATGCTAAAAGTGAG
C---CTGTGGCTGGAG-TGTAATAGCATGGAACGACGAG-TGAC---------------------CAA------------
-GGGTGC------GCCCGCCCCGAA--CGACA-------GGGGGG---TCAATGGCCGAGAGGAAAGTTTGCGGGCACTC
GTACTTT-GGGGCGAGAGGTGAAATTCTGAGA-CCCCCAAAAGACGGCCTACTGCG-AAGGCATTTGCCAAAGATGTTCC
CGTTGATCAAGAACGAAGGTCAGAGGATCGAAGACGATCAGATACCGTCCTAGTTTTGACAGAAAACTCTGCCGGCGTAG
G---TGGGCGGCGACCACTCGACAGGA-GACGAGTCACCGCGGACCTTGGGGGAAACCTGAGCTTTCGGGCTGCTGGGAG
AATATCGCTGCGAGGCTGAAATTTAAAGAAATTGACGG-AGAGGCACCACCAGG-AGTGGAGCTT-GCGGCTTAA-TTTG
ACTCAACAC-GGGGAAA--CTCA-CCGGGTCCAGGCA-TTGGGAGGATTGACAGAGT-GGTGGATCTTTCATGATTCGGT
GGATGGTGG--TGCATGGCCGTTCTTAGTT-GGTGGAGTGATTTGTCAGGTTTATTCCGGTAACGAGCGAGACCGCG---
--------------------------------------------------------------------------------
--------------------------------------------------------------------------------
--------------------------------------------------------------------------------
--------------------------------------------------------------------------------
--------------------------------------------------------------------------------
-----------------------------------------------------------------------
>A20_clone4
--------------------------------------------------------------------------------
--------------------------------------------------------------------------------
--------------------------------------------------------------------------------
------------------------------------------------------CTAGTTGGTAGGGTAGTGGCCTACCA
AGGTGGTAACGGGTAACGGGGAATCAGGGTTTGATTCCGGAGAGGGAGCCTTAGAAACGGCTACCACGTCCAAGGAAGGC
AGCAGGCGCGCAAATTACCCACTCTAGACACTGGGAGGTAGTGACGAGAAATAACGGGGGTGCCCTA---GGGCGCCGTC
TGTAATGAACGAAACACAAAAGCGTCGGTGAGGACCTACTGGAGGGCAAGTCTGGTGCCAGCAGCCGCGGTAATTCCAGC
TCCAGTAGTGTATATCAACATTGTTGCGCTTAAAACGCTCGTAGTTGGGTTGCGA-------------------------
-----------------------------------------------------------------------CCGCACGCC
GGCGTTGCAAGACGGCGGTTA------------------------GCAGTTTGTACTGTGGTGCGCGAGTGAGTGCCGGT
CGG--GGCCGCGTTTGAATAGGCGGCCT-CCAAC---CCGGCAAAGTGTGCCTTGAATAAAGCATGATGCTAAAAGTGAG
C---CTGTGGCTGGAG-TGTAATAGCATGGAACGACGAG-TGAC---------------------CAA------------
-GGGTGC------GCCCGCCCCGAA--CGACA-------GGGGGG---TCAATGGCCGAGAGGAAAGTTTGCGGGCACTC
GTACTTT-GGGGCGAGAGGTGAAATTCTGAGA-CCCCCAAAAGACGGCCTACTGCG-AAGGCATTTGCCAAAGATGTTTC
CGTTGATCAAGAACGAAGGTCAGAGGATCGAAGACGATCAGATACCGTCCTAGTTTTGACAGAAAACTCTGCCGGCGTAG
G---TGGGCGGCGACCACTCGACAGGA-GACGAGTCACCGCGGACCTTGGGGGAAACCTGAGCTTTCGGGCTGCTGGGAG
AATATCGCTGCAAGGCTGAAATTTAAAGAAATTGACGG-AGAGGCACCACCAGG-AGTGGGGCTT-GCGGCTTAA-TTTG
ACTCAACAC-GGGGAAA--CTCA-CCGGGTCCAGACA-TTGGGAGGATTGACAGAGT-GGTGGATCTTTCATGATTCGGT
GGATGGTGG--TGCATGGCCGTTCTTAGTT-GGTGGAGTGATTTGTCAGGTTTATTCCGGTAACGAGCGAGACCGCGGTC
TCTACTTGTCGGTCGTTTTGTTCTCTAAACATC------------------------------CTGGCCGGGGCTAGAGA
GACAACCGGTG-CCAAGCCGGGGGAGGCGCGGCAATAACAGGTCTGTGATGCCCTGCGATGTCCTGGGCTGCACGCGTGC
TACAATGGCGGGCGAAGAGGGC--GGCTGGCCCGGGGGGGTCGGCGAAGC-GCGAATGCCCGCCGCGATGGGGACTGAGC
CTTGCAATTGTTGCTCACGAAAGAGGAATTCCTCGTAGGCGCAGGTCACGAGCCTGCGTCGAATACGTCTCTGCCTCTTG
TAC-----------------------------------------------------------------------------
-----------------------------------------------------------------------
>SA151_PCR3
--------------------------------------------------------------------------------
--------------------------------------------------------------------------------
--------------------------------------------------------------------------------
------------------------------------------------------CTTGTTGGTAGGGTAGTGGCCTACCA
AGGTGGTAACGGGTAACGGGGAATCAGGGTTTGATTCCGGAGAGGGAGCCTTAGAAACGGCTACCACGTCCAAGGAAGGC
AGCAGGCGCGCAAATTACCCACTCTAGACACTGGGAGGTAGTGACGAGAAATAACGGGGGTGCCCTAA--GGGCGCCGTC
TGTAATGAACGAAACACAAAAGCGTCGGTGAGGACCTACTGGAGGGCAAGTCTGGTGCCAGCAGCCGCGGTAATTCCAGC
TCCAGTAGTGTATATCAACATTGTTGCGCTTAAAACGCTCGTAGTTGGGTTGCGA-------------------------
-----------------------------------------------------------------------CCGCACGCC
GCCGTTGCGAGACGGCGGTATA------------------AGCTGACTGGGAAGAAGGCTGTGCGCAAGTGAGTGCCGGT
CGG--GGCCGCGTTTGAATAGGCGGCCT-CCAAC---CCGGCAAAGTGTGCCTTGAATAAAGCATGATGCTAAAAGTGAG
C---CTGTGGCTGGAG-TGTAATAGCATGGAACGACGAG-TGAC---------------------CAA------------
-GGGTGC------GCCCGCCCCGAA--CGACA-------GGGGGG---TCAATGGCCGAGAGGAAAGTTTGCGGGCACTC
GTACTTT-GGGGCGAGAGGTGAAGTTCTGAGA-CCCCCAAAAGACGGCCTACTGCG-AAAGCATTTGCCAAAGATGTTTC
CGTCGATCAAGAACGAAGGTCAGAGGATCGAAGACGATCAGATACCGTCCTAGTTTTGACAGAAAACTCTGCCGGCGTAG
G---TGGGCGGCGACCACTCGACAGGA-GACGAGTCACCGCGGACCTTGGGGGAAACCTGAGCTTTCGGGCTGCTGGGAG
AATATCGCTGCAAGGCTGAAATTTAAAGAAATTGACGG-AGAGGCACCACCAGG-AGTGGAGCTT-GCGGCTTAA-TTTG
ACTCAACACGGGGGAAA--CTCACCCGGGTCCAGACA-TTGGG-------------------------------------
--------------------------------------------------------------------------------
--------------------------------------------------------------------------------
--------------------------------------------------------------------------------
--------------------------------------------------------------------------------
--------------------------------------------------------------------------------
--------------------------------------------------------------------------------
-----------------------------------------------------------------------
>1520_clone2
--------------------------------------------------------------------------------
--------------------------------------------------------------------------------
--------------------------------------------------------------------------------
------------------------------------------------------CTAGTTGGTAGGGTAGTGGCCTACCA
AGGTGGTAACGGGTAACGGGGAATCAGGGTTTGATTCCGGAGAGGGAGCCTTAGAAACGGCTACCACGTCCAAGGAAGGC
AGCAGGCGCGCAAATTACCCACTCTAGACACTGGGAGGTAGTGACGAGAAATAACGGGGGTGCCCCAA--GGGCGCCGTC
TGTAATGAACGAAACACAAAAGCGTCGGTGAGGACCTACTGGAGGGCAAGTCTGGTGCCAGCAGCCGCGGTAATTCCAGC
TCCAGTAGTGTATATCAACATTGTTGCGCTTAAAACGCTCGTAGTTGGGTTGCGA-------------------------
-----------------------------------------------------------------------CCGCACGCC
GCCGTTGCGAGACGGCGGTACA------------------AGCTGACTAACAAGGAGGCTGTGCGCGAGTGAGTGCCGGT
CGG--GGCCGCGTTTGAATAGGCGGCCT-CCAAC---CCGGCAAAGTGTGCCTTGAATAAAGCATGATGCTAAAAGTGAG
C---CTGTGGCTGGAG-TGTAATAGCATGGAACGACGAG-TGAC---------------------CAA------------
-GGGTGC------GCCCGCCCCGAA--CGACA-------GGGGGG---TCAATGGCCGAGAGGAAAGTTTGCGGGCACTC
GTACTTT-GGGGCGAGAGGTGAAATTCTGAGA-CCCCCAAAAGACGGCCTACTGCG-AAGGCATTTGCCAAAGATGTTTC
CGTTGATCAAGAACGAAGGTCAGAGGATCGAAGACGATCAGATACCGTCCTAGTTTTGACAGAAAACTCTGCCGGCGTAG
----TGGGCGGCGACCACTCGACAGGA-GACGAGTCACCGCGGACCTTGGGGGAAACCTGAGCTTTCGGGCTGCTGGGAG
AATATCGCTGCAAGGCTGAAATTTAAAGAAATTGACGG-AGAGGCACCACCAGG-AGTGGAGCTT-GCGGCTTAA-TTTG
ACTCAACAC-GGGGAAA--CTCA-CCGGGTCCAGACA-TTGGGAGGATTGACAGAGT-GGTGGATCTTTCATGATTCGGT
GGATGGTGG--TGCATGGCCGTTCTTAGTT-GGTGGAGTGATTTGTCAGGTTTATTCCGGTAACGAGCGAGACCGCGGTC
TCTACTTGTCGGTTTAGTTTTTC----------------------------------------TGAGCCGGGGCTAGAGA
GACAACCGGTG-CCAAGCCGGGGGAGGCGCGGCAATAACAGGTCTGTGATGCCCTGCGATGTCCTGGGCTGCACGCGTGC
TACAATGGCGGGCGAAGAGGGC--GGCTGGCCCGGGGGGGTCGGCGAAGC-GCGAATGCCCGCCGCGATGGGGACTGAGC
CATGCAATTGTTGCTCACGAAAGAGGAATTCCTCGTAGGCGCAGGTCASGAGCCTGCGTCGAATACGTCTCTGCCTCTTG
TAC-----------------------------------------------------------------------------
-----------------------------------------------------------------------
>A20_clone5
--------------------------------------------------------------------------------
--------------------------------------------------------------------------------
--------------------------------------------------------------------------------
------------------------------------------------------CTTGTTGGTAGGGTAGTGGCCTACCA
AAGCGGTAACGGGTAACGGGGAATCAGGGTTTGATTCCGGAGAGGGAGCCTTAGAAACGGCTACCACGTCCAAGGAAGGC
AGCAGGCGCGCAAATTACCCACTCTAGATACTGGGAGGTAGTGACGAGAAATAACGGGGGTGCCCTAA--GGGCGCCGTC
TGTAATGAACGAAACACAAAAGCGTCGGTGAGGACCTACTGGAGGGCAAGTCTGGTGCCAGCAGCCGCGGTAATTCCAGC
TCCAGTAGTGTATATCAACATTGTTGCGCTTAAAACGCTCGTAGTTGGGTTGCGA-------------------------
-----------------------------------------------------------------------CCGCACGCC
GCCGTTGCAAGACGGCGGTACA------------------AGCTGACTAACAAGGAGGCTGTGCGTGAGTGAGTGCCGGT
CGG--GGCCGCGTTTGAATAGGCGGCCT-CCAAC---CCGGCAAAGTGTGCCTTGAATAAAGCATGATGCTAAAAGTGAG
C---CTGTGGCTGGAG-TGTAATAGCATGGAACGACGAG-TGAC---------------------CAA------------
-GGGTGC------GCCCGCCCCGAA--CGACA-------GGGGGG---TCAATGGCCAAGAGGAAAGTTTGCGGGCACTC
GTACTTT-GGGGCGAGAGGTGAAATTCTGAGA-CCCCCAAAAGACGGCCTACTGCG-AAGGCATTTGCCAAAGATGTTTC
CGTTGATCAAGAACGAAGGTCAGAGGATCGAAGACGATCAGATACCGTCCTAGTTTTGACAGAAAACTCTGCCGGCGTAG
G---TGGGCGGCGACCACTCGACAGGA-GACGAGTCACCGCGGACCTTGGGGGAAACCTGAGCTTTCGGGCTGCTGGGAG
AATATCGCTGCAAGGCTGAAATTTAAAGAAATTGACGG-AGAGGCACCACCAGG-AATGGAGCTT-GCGGCTTAA-TTTG
ACTCAACAC-GGGGAAA--CTCA-CCGGGTCCAGACA-TTGGGAGGATTGACAGAAT-GGTGGATCTTTCATGATTCGGT
GGATGGTGG--TGCATGGCCGTTCTTAGTT-GGTGGAATGATTTGTCAGGTTTATTCCGGTAACGAGCGAGACCGCG---
--------------------------------------------------------------------------------
--------------------------------------------------------------------------------
--------------------------------------------------------------------------------
--------------------------------------------------------------------------------
--------------------------------------------------------------------------------
-----------------------------------------------------------------------
>A20_clone1_MG238437
--------------------------------------------------------------------------------
--------------------------------------------------------------------------------
--------------------------------------------------------------------------------
------------------------------------------------------CTTGTTGGTAGGGTAGTGGCCTACCA
AAGTGGTAACGGGTAACGGGGAATCAGGGTTTGATCCCGGAGAGGGAGCCTTAGAAACGGCTACCACGTCCAAGGAAGGC
AGCAGGCGCGCAAATTACCCACTCTAGATACTGGGAGGTAGTGACGAGAAATAACGGGGGTGCCCTAA--GGGCGCCGTC
TGTAATGAACGAAACACAAAAGCGTCGGTGAGGACCTACTGGAGGGCAAGTCTGGTGCCAGCAGCCGCGGTAATTCCAGC
TCCAGTAGTGTATATCAACATTGTTGCGCTTAAAACGCTCGTAGTTGGGTTGCGA-------------------------
-----------------------------------------------------------------------CCGCACGCC
GCCGTTGCGAGACGGCGGTACA------------------AGCTGACTAACAAGGAGGCTGTGCGCGAGTGAGTGCCGGT
CGG--GGCCGCGTTTGAATAGGCGGCCT-CCAAC---CCGGCAAAGTGTGCCTTGAATAAAGCATGATGCTAAAAGTGAG
C---CTGTGGCTGGAG-TGTAATAGCATGGAACGACGAG-TGAC---------------------CAA------------
-GGGTGC------GCCCGCCCCGAA--CGACA-------GGGGGG---TCAATGGCCGAGAGGAAAGTTTGCGGGCACTC
GTACTTT-GGGGCGAGAGGTGAAATTCTGAGA-CCCCCAAAAGACGGCCTACTGCG-AAGGCATTTGCCAAAGATGTTTC
CGTTGATCAAGAACGAAGGTCAGAGGATCGAAGACGATCAGATACCGTCCTAGTTTTGACAGAAAACTCTGCCGGCGTAG
G---TGGGCGGCGACCACTCGACAGGA-GACGAGTCACCGCGGACCTTGGGGGAAACCTGAGCCTTCGGGCTGCTGGGAG
AATATCGCTGCTAGGCTGAAATTTAAAGAAATTGACGG-AGAGGCACCACCAGG-AGTGGAGCTT-GCGGCTTAA-ATTG
ACTCAACAC-GGGGAAA--CTCA-CCGGGTCCAGACA-TTGGGAGGATTGACAGAGT-GGTGGATCTTTCATGATTCGGT
GGATGGTGG--TGCATGGCCGTTCTTAGTT-GGTGGAGTGATTTGTCAGGTTTATTCCGGTAACGAGCGAGACCGCGGTC
TCTACTTGTCGGTCGTTTTGTTTTCTAAACATC------------------------------CTGGCCGGGGCTAGAGA
GACAACCGGTG-CCAAGCCGGGGGAGGCGCGGCAATAACAGGTCTGTGATGCCCTGCGATGTCCTGGGCTGCACGCGTGC
TACAATGGCGGGCGAAGAGGGC--GGCTGGCCC-GGGGGGTCGGCGAAGC-GCGAATGCCCGCCGCGATGGGGACTGAGC
CTTGCAATTGTTGCTCACGAAAGAGGAATTCCTCGTAGGCGCAGGTCACGAGCCTGCGTCGAATACGTCTCTGCCTCTTG
TAC-----------------------------------------------------------------------------
-----------------------------------------------------------------------
>1519_PCR_MG238450
--------------------------------------------------------------------------------
--------------------------------------------------------------------------------
--------------------------------------------------------------------------------
--------------------------------------------------------------------------------
--------------------------------GATTCCGGAGAGGGAGCCTTAGAAACGGCTACCACGTCCAAGGAAGGC
AGCAGGCGCGCAAATTACCCACTCTAGATACTGGGAGGTAGTGACGAGAAATAATGGGGGCACCCCAAAGGGGCGCCGTC
TGTAATGAACGAAACACAAAAGCGTCGGTGAGGACCTACTGGAGGGCAAGTCTGGTGCCAGCAGCCGCGGTAATTCCAGC
TCCAGTAGTGTATATCAACATTGTTGCGCTTAAAACGCTCGTAGTTGGGTTGCAGATCGTAGG-----------------
-------------------------------------------------GCTCCCGTTGTT--TATAGCGGGAGTCTATT
GTTGGTTTGAGGTGGCTCCCCCTCTTTTATCAAAATAAAAGAAARAACCATCAAAGACCATTACSTGATTGTATATCGGG
TGKAAAGTCAACTTTGATTAGTTAACTTTATCACGTCCCGGTAAAGTGTGCCTTGAGTAAAGCATAATGCTAAAAGTAAG
CTGAGTGTAGCTAGAG-TGTAATAGCATGGAACGAATAA-TGACCCTAGGGTGCAGCGACTCTTGCAA------------
-AAGAAGAGCTGAGCCCGTCTCGACCATGACG-------CGAGGGGTCTAAATGACCAAGAGGAAAGTTTGCGGGCACTC
GTACTTT-GGGGCGAGAGGTGAAATTCTTAGA-CCCCCAAAAGACGGACTACTGCG-AAGGCATTTGCCAAAGATGTTTC
CGTTAATCAAGAACGAAGGTCAGAGGATCGAAGACGATCAGATACCGTCCTAGTTTTGACAGAAAACTCTGCCGGCGTAG
G---TGGGCGGCGATCACTCGAAAAGA-GACGAATCACCGCGGACCTTAGGGGAAACCTGAGCTTTCGGGCTGCTGGGAG
AATATTGCTGCAAGGCTGAAATTTAAAGAAATTGACGG-AGAGGCACCACCAGG-AGTGGAGCTT-GCGGCTTAA-TTTG
ACTCAACAC-GGGGAAA--CTCA-CCGGGTCCAGACA-TTGGAAGGATTGACAGAGT-GGTGGATCTTTCATGATTCAGT
GAATGGTGG--TGCATGGCCGTTCTTAGTT-GGTGGAGTGATCTGTCAGGTTTATTCCGGTAACGAGCGAGACCGCGGTC
TTTACTTGTATTATCCAGCGTCTCCCTTGCTCA------CTAGCGTGTTTAAGGACGGGAACTGTRTAAATAAATAAAGA
GACAATCGGTG-CAAAGCCGGCGGAAGCGCGGCAATAACAGGTCTGTGATGCCCTGCGATGTCCTGGGCTGCACGCGTGC
TACAATGGCAGGAAAAGAAGGC--AGCTGGCCCGAGTGGGTTGGCGAAGC-GCGAATACCTGCCGCGATGGGGACTGAGC
CTTGCAATTATTGCTCACGAAAGAGGAA-TCCTCGTAG------------------------------------------
--------------------------------------------------------------------------------
-----------------------------------------------------------------------
>1529_clone3
--------------------------------------------------------------------------------
--------------------------------------------------------------------------------
--------------------------------------------------------------------------------
--------------------------------------------------------------------------------
--------------------------------------------------------------------------------
--------------------------------------------------------------------------------
--------------------------------------------------------------------------------
--------------------------------------------------------------------------------
--------------------------------------------------------------------------------
--------------------------------------------------------------------------------
----------------------------------GTCCCGGTAAAGTGTGCCTTGAGTAAAGCATAATGCTAAAAGTAAG
CTGAGTGTAGCTAGAG-TGTAATAGCATGGAACGAATAA-TGACCCTAGGGTGCAGCGACTCTTGCAA------------
-AAGAAGAGCTGAGCCCGTCTCGACCATGACG-------CGAGGGGTCTAAATGACCAAGAGGAAAGTTTGCGGGCACTC
GTACTTT-GGGGCGAGAGGTGAAATTCTTAGA-CCCCCAAAAGACGGACTACTGCG-AAGGCATTTGCCAAAGATGTTTC
CGTTAATCAAGAACGAAGGTCAGAGGATCGAAGACGATCAGATACCGTCCTAGTTTTGACAGAAAACTCTGCCGGCGTAG
G---TGGGCGGCGATCACTCGAAAAGA-GACGAATCACCGCGGACCTTAGGGGAAACCTGAGCTTTCGGGCTGCTGGGAG
AATATTGCTGCAAGGCTGAAATTTAAAGAGATTGACGG-AGAGGCACCACCAGG-AGTGGAGCTT-GCGGCTTAA-TTTG
ACTCAACAC-GGGGAAA--CTCA-CCGGGTCCAGACA-TTGGAAGGATTGACAGAGT-GGTGGATCTTTCATGATTCAGT
GAATGGTGG--TGCATGGCCGTTCTTAGTT-GGTGGAGTGATCTGTCAGGTTTATTCCGGTAACGAGCGAGACCGCGGTC
TTTACTTGTATTATCCAGCGTCTCCCTTGCTCA------CTAGCGTGTTTAAGGACGGGAACTGTGTAAATAAATAAAGA
GACAATCGGTG-CAAAGCCGGCGGAAGCGCGGCAATAACAGGTCTGTGATGCCCTGCGATGTCCTGGGCTGCACGCGTGC
TACAATGGCAGGAAAAGAAGGC--AGCTGGCCCGAGTGGGTTGGCGAAGC-GCGAATACCTGCCGCGATGGGGACTGAGC
CTTGCAATTATTGCTCACGAAAGAGGAATTCCTCGTAGGCACAGGTCATGAGCCTGTGTCGAATACGTCTCTGCCTCTTG
TAC-----------------------------------------------------------------------------
-----------------------------------------------------------------------
>1529_clone2_MG238449
--------------------------------------------------------------------------------
--------------------------------------------------------------------------------
--------------------------------------------------------------------------------
------------------------------------------------------CTTGTTGGTAGGGTAGTGGCCTACCA
AAGTGGTAACGGGTAACGGGGAATCAGGGTTTGATTCCGGAGAGGGAGCCTTAGAAACGGCTACCACGTCCAAGGAAGGC
AGCAGGCGCGCAAATTACCCACTCTAGATACTGGGAGGTAGTGACGAGAAATAATGGGGGCACCCCAAAGGGGCGCCGTC
TGTAATGAACGAAACACAAAAGCGTCGGTGAGGACCTACTGGAGGGCAAGTCTGGTGCCAGCAGCCGCGGTAATTCCAGC
TCCAGTAGTGTATATCAACATTGTTGCGCTTAAAACGCTCGTAGTTGGGTTGCAGATCGTAGG-----------------
-------------------------------------------------GCTCCCGTTGTT--TATAGCGGGAGTCTATT
GTTGGTTTGAGGTGGCTCCCCCTCTTTTATCAAAATAAAAGAAAGAACCATCAAAGACCGTTACGTGATTGTATATCGGG
TGTAAAGTCAACTTTGATTAGTTAACTTTATCACGTCCCGGTAAAGTGTGCCTTGAGTAAAGCATAATGCTAAAAGTAAG
CTGAGTGTAGCTAGAG-TGTAATAGCATGGAACGAATAA-TGACCCTAGGGTGCAGCGACTCTTGCAA------------
-AAGAAGAGCTGAGCCCGTCTCGACCATGACG-------CGAGGGGTCTAAATGACCAAGAGGAAAGTTTGCGGGCACTC
GTACTTT-GGGGCGAGAGGTGAAATTCTTAGA-CCCCCAAAAGACGGACTACTGCG-AAGGCATTTGCCAAAGATGTTTC
CGTTAATCAAGAACGAAGGTCAGAGGATCGAAGACGATCAGATACCGTCCTAGTTTTGACAGAAAACTCTGCCGGCGTAG
G---TGGGCGGCGATCACTCGAAAAGA-GACGAATCACCGCGGACCTTAGGGGAAACCTGAGCTTTCGGGCTGCTGGGAG
AATATTGCTGCAAGGCTGAAATTTAAAGAGATTGACGG-AGAGGCACCACCAGG-AGTGGAGCTT-GCGGCTTAA-TTTG
ACTCAACAC-GGGGAAA--CTCA-CCGGGTCCAGACA-TTGGAAGGATTGACAGAGT-GGTGGATCTTTCATGATTCAGT
GAATGGTGG--TGCATGGCCGTTCTTAGTT-GGTGGAGTGATCTGTCAGGTTTATTCCGGTAACGAGCGAGACCGCGGTC
TTTACTTGTATTATCCAGCGTCTCCCTTGCTCA------CTAGCGTGTTTAAGGACGGGAACTGTGTAAATAAATAAAGA
GACAATCGGTG-CAAAGCCGGCGGAAGCGCGGCAATAACAGGTCTGTGATGCCCTGCGATGTCCTGGGCTGCACGCGTGC
TACAATGGCAGGAAAAGAAGGC--AGCTGGCCCGAGTGGGTTGGCGAAGC-GCGAATACCTGCCGCGATGGGGACTGAGC
CTTGCAATTATTGCTCACGAAAGAGGAATTCCTCGTAGGCACAGGTCATGAGCCTGTGTCGAATACGTCTCTGCCTCTTG
TAC-----------------------------------------------------------------------------
-----------------------------------------------------------------------
>1461_clone3
--------------------------------------------------------------------------------
--------------------------------------------------------------------------------
--------------------------------------------------------------------------------
------------------------------------------------------CTTGTTGGTAGGGTAGTGGCCTACCA
AAGTGGTAACAGGTAACGGGGAATCAGGGTTTGATTCCGGAGAGGGAGCCTTAGAAACGGCTACCACGTCCAAGGAAGGC
AGCAGGCGCGCAAATTACCCACTCTAGATACTGGGAGGTAGTGACGAGAAATAATGGGGGCACCCCAAAGGGGCGCCGTC
TGTAATGAACGAAACACAAAAGCGTCGGTGAGGACCTACTGGAGGGCAAGTCTGGTGCCAGCAGCCGCGGTAATTCCAGC
TCCAGTAGTGTATATCAACATTGTTGCGCTTAAAACGCTCGTAGTTGGGTTGCAGATCGTAGA-----------------
-------------------------------------------------GTTGTCGCTGTA--TATGCGGCAGCTTCAGT
TTGCCTCTGTAGTCTCTCCCCC-----------------AAAGGAGCGCTATGGAGGCAACTACGTGATTGTCTATCGGG
TGCAGAGGCGGCTTTAACTAGTCGCCCCTGCCAC-TCCCGGTAAAGTGTGCCTTGAGTAAAGCATAATGCTAAAAGTAAG
CT-AGTGTAGCTAGAG-TGTAATAGCATGGAACGAATAG-AGACCCTAGGGTGGGGCGACTCCTGCAA------------
-AGGAGGAACCCAACCCGCCTCGCTCATGACG-------CGAGGGGTCTAAATGACCAAGAGGAAAGTTTGCGGGCACTC
GTACTTT-GGGGCGAGAGGTGAAATTCTTAGA-CCCCCAAAAGACGGACTACTGCG-AAGGCATTTGCCAAAGATGTTTC
CGTTAATCAAGAACGAAGGTCAGAGGATCGAAGACGATCAGATACCGTCCTAGTTTTGACAGAAAACTCTGCCGGCGTAG
G---TGGGCGGCGATCACTCCACGGGA-GACGAATCACCGCGGACCTTAGGGGAAACCTGAGCTTTCGGGCTGCTGGGAG
AATATTGCTGCAAGGCTGAAATTT-AAGAAATTGACGG-AGAGGCACCACCAGG-AGTGGAGCTT-GCGGCTTAA-TTTG
ACTCAACAC-GGGGAAA--CTCA-CCGGGTCCAGACA-TTGGAAGGATTGACAGAGT-GGTGGATCTTTCATGATTC---
--------------------------------------------------------------------------------
--------------------------------------------------------------------------------
--------------------------------------------------------------------------------
--------------------------------------------------------------------------------
--------------------------------------------------------------------------------
--------------------------------------------------------------------------------
-----------------------------------------------------------------------
>1461_clone2_MG238446
--------------------------------------------------------------------------------
--------------------------------------------------------------------------------
--------------------------------------------------------------------------------
------------------------------------------------------CTTGTTGGTAGGGTAGTGGCCTACCA
AAGTGGTAACGGGTAACGGGGAATCAGGGTTTGATTCCGGAGAGGGAGCCTTAGAAACGGCTACCACGTCCAAGGAAGGC
AGCAGGCGCGCAAATTACCCACTCTAGATACTGGGAGGTAGTGACGAGAAATAATGGGGGCACCCCAAAGGGGCACCGTC
TGTAATGAACGAAACACAAAAGCGTCGGTGAGGACCTACTGGAGGGCAAGTCTGGTGCCAGCAGCCGCGGTAATTCCAGC
TCCAGTAGTGTATATCAACATTGTTGCGCTTAAAACGCTCGTAGTTGGGTTGCAGATCGTAGA-----------------
-------------------------------------------------GTTGTCGCTGTA--TATGCGACAGCTTCAGT
TTGCCTCTGTAGTCTCTCCCCC-----------------AAAGGAGCGCTATGGAGGCAACTACGTGATTGTCTATCGGG
TGCAGAGGCGGCTTTAACTAGTCGCCCCTGCCAC-TCCCGGTAAAGTGTGCCTTGAGTAAAGCATAATGCTAAAAGTAAG
CT-AGTGTAGCTAGAG-TGTAATAGCATGGAACGAATAG-AGACCCTAGGGTGGGGCGACACCTGCAA------------
-AGGAGGAACCCAACCCGCCTCGCTCATGACG-------CGAGGGGTCTAAATGACCAAGAGGAAAGTTTGCGGGCACTC
GTACTTT-GGGGCGAGAGGTGAAATTCTTAGA-CCCCCAAAAGACGGACTACTGCG-AAGGCATTTGCCAAAGATGTTTC
CGTTAATCAAGAACGAAGGTCAGAGGATCGAAGACGATCAGATACCGTCCTAGTTTTGACAGAAAACTCTGCCGGCGTAG
G---TGGGCGGCGATCACTCCACGGGA-GACGAATCACCGCGGACCTTAGGGGAAACCTGAGCTTTCGGGCTGCTGGGAG
AATATTGCTGCAAGGCTGAAATTTAAAGAAATTGACGG-AGAGGCACCACCAGG-AGTGGAGCTT-GCGGCTTAA-TTTG
ACTCAACAC-GGGGAAA--CTCA-CCGGGTCCAGACA-TTGGAAGGATTGACAGAGT-GGTGGATCTTTCATGATTCAGT
GAATGGTGG--TGCATGGCCGTTCTTAGTT-GGTGGAGTGATCTGTCAGGTTTATTCCGGTAACGAGCGAGACCGCGGTC
TTTACTTGCAGTGTTCCTGTGCTCCTGACTCTCTCTCTCGTGGAGACTGTGAGGAGGCTACTTGGACAGGTAAATAAAGA
GACAATCGGCG-CAAAGCCGGCGGAAGCGCGGCAATAACAGGTCTGTGATGCCCTGCGATGTCCTGGGCTGCACGCGTGC
TACAATGGCAGTAAAAGACGGC--TGCTGGCCCGAGAGGGTTGGCGAAGC-GCGAATACCTGCCGCGATGGGGACTGAGC
CTTGCAATTATTGCTCACGAAAGAGGAATTCCTCGTAGGCACAGGTCATGAGCCTGTGTCGAATACGTCTCTGCCTCTTG
TAC-----------------------------------------------------------------------------
-----------------------------------------------------------------------
>1461_clone4
--------------------------------------------------------------------------------
--------------------------------------------------------------------------------
--------------------------------------------------------------------------------
------------------------------------------------------CTAGTTGGTAGGGTAGTGGCCTACCA
AAGTGGTAACGGGTAACGGGGAATCAGGGTTTGATTCCGGAGAGGGAGCCTTAGAAACGGCTACCACGTCCAAGGAAGGC
AGCAGGCGCGCAAATTACCCACTCTAGATACTGGGAGGTAGTGACGAGAAATAATGGGGGCACCCCAAAGGGGCGCCGTC
TGTAATGAACGAAACACAAAAGCGTCGGTGAGGACCTACTGGAGGGCAAGTCTGGTGCCAGCAGCCGCGGTAATTCCAGC
TCCAGTAGTGTATATCAACATTGTTGCGCTTAAAACGCTCGTAGTTGGGTTGCAGATCGTAGA-----------------
-------------------------------------------------GTTGTCGCTGTA--TATGCGACAGCTTCAGT
TTGCCTCTGTAGTCTCTCCCCC-----------------AAAGGAGCGCTATGGAGGCAACTACGTGATTGTCTATCGGG
TGCAGAGGCGGCTTTAACTAGTCGCCCCTGCCAC-TCCCGGTAAAGTGTGCCTTGAGTAAAGCATAATGCTAAAAGTAAG
CT-AGTGTAGCTAGAG-TGTAATAGCATGGAACGAATAG-AGACCCTAGGGTGGGGCGACACCTGCAA------------
-AGGAGGAACCCAACCCGCCTCGCTCATGACG-------CGAGGGGTCTAAATGACCAAGAGGAAAGTTTGCGGGCACTC
GTACTTT-GGGGCGAGAGGTGAAATTCTTAGA-CCCCCAAAAGACGGACTACTGCG-AAGGCATTTGCCAAAGATGTTTC
CGTTAATCAAGAACGAAGGTCAGAGGATCGAAGACGATCAGATACCGTCCTAGTTTTGACAGAAAACTCTGCCGGCGTAG
G---TGGGCGGCGATCACTCCACGGGA-GACGAATCACCGCGGACCTTAGGGGAAACCTGAGCTTTCCGGCTGCTGGGAG
AATATTGCTGCAAGGCTGAAATTTAAAGAAATTGACGG-AGAGGCACCACCAGG-AGTGGAGCTT-GCGGCTTAA-TTTG
ACTCAACAC-GGGGAAA--CTCA-CCGGGTCCGGACA-TTGGAAGGATTGACAGAGT-GGTGGATCTTTCATGAT-----
--------------------------------------------------------------------------------
--------------------------------------------------------------------------------
--------------------------------------------------------------------------------
--------------------------------------------------------------------------------
--------------------------------------------------------------------------------
--------------------------------------------------------------------------------
-----------------------------------------------------------------------
>1518_clone2
--------------------------------------------------------------------------------
--------------------------------------------------------------------------------
--------------------------------------------------------------------------------
--------------------------------------------------------------------------------
--------------------------------------------------------------------------------
--------------------------------------------------------------------------------
--------------------------------------------------------------------------------
--------------------------------------------------------------------------------
--------------------------------------------------------------------------------
--------------------------------------------------------------------------------
----------------------------------------------------------AAAGCATAATGCTAAAAGTAAG
CT-AGTGTA-CTAGAG-TGTAATAGCATGGAACGAATAG-AGACCCTAGGGTGGGGSGACA-CTGCAA------------
-AGGAGG-ACCCAACCCGCCTCGCTCATGACG-------CGAGGGGTCTAAATGACCAAGAGGAAAGT-TGCGGGCACTC
GTACTTT-GGGGCGAGAGGTGAAATTCTTAGA-CCCCCAAAAGACGGACTACTGCG-AAGGCATTTGCCAAAGATGTTTC
CGTTAATCAAGAACGAAGGTCAGAGGATCGAAGACGATCAGATACCGTCCTAGTTTTGACAGAAAACTCTGCCGGCGTAG
G---TGGGCGGCGATCACTCCACGGGA-GACGAATCACCGCGGACCTTAGGGGAAACCTGAGCTTTCGGGCTGCTGGGAG
AATATTGCTGCAAGGCTGAAATTTAAAGAAATTGACGG-AGAGGCACCACCAGG-AGTGGAGCTT-GCGGCTTAA-TTTG
ACTCAACAC-GGGGAAA--CTCA-CCGGGTCCAGACA-TTGGAAGGATTGACAGAGT-GGTGGATCTTTCATGATTCAGT
GAATAGTGG--TGCATGGCCGTTCTTAGTT-GGTGGAGTGATCTGTCAGGTTTATTCCGGTAACGAGCGAGACCGCGGTC
TTTACTTGCAGTGTTCCTGTGCTCCTCGCTCTCTCTCTCGTGGGGACTGTGAGGAGGCTACTTGGACAGGTAAATAAAGA
GACAATCGGCG-CAAAGCCGGCGGAAGCGCGGCAATAACAGGTCTGTGATGCCCTGCGATGTCCTGGGCTGCACGCGTGC
TACAATGGCAGGAAAAGACGGC--TGCTGGCCCGAGAGGGTCGGCGAAGC-GTGAATTCCTGCCGCGATGGGGACTGAGC
CTTGCAATTATTGCTCACGAAAGAGGAATTCCTCGTAGGCACAGGTCATGAGCCTGTGTCGAATACGTCTCTGCCTCTTG
TAC-----------------------------------------------------------------------------
-----------------------------------------------------------------------
>1518_clone3_MG238447
--------------------------------------------------------------------------------
--------------------------------------------------------------------------------
--------------------------------------------------------------------------------
------------------------------------------------------CTAGTTGGTAGGGTAGTGGCCTACCA
AAGTGGTAACGGGTAACGGGGAATCAGGGTTTGATTCCGGAGAGGGAGCCTTAGAAACGGCTACCACGTCCAAGGAAGGC
AGCAGGCGCGCAAATTACCCACTCTAGATACTGGGAGGTAGTGACGAGAAATAATGGGGGCACCCCAAAGGGGCGCCGTC
TGTAATGAACGAAACACAAAAGCGTCGGTGAGGACCTACTGGAGGGCAAGTCTGGTGCCAGCAGCCGCGGTAATTCCAGC
TCCAGTAGTGTATATCAACATTGTTGCGCTTAAAACGCTTGTAGTTGGGTTGCAGATCGTAGA-----------------
-------------------------------------------------GTTGTCGCTGTA--TATGCGGCAGCTTCAGT
TTGCCTCTGTAGTCCCTCCCC------------------AAAGGAGCGCTATGGAGGCAACTACGTGATTGTCTATCGGG
TGCAAGGGCGGCTTTAACTAGTCGCCCCTGCCAC--TCCGGTAAAGTGTGCCTTGAGTAAAGCATAATGCTAAAAGTAAG
CT-AGTGTAGCTAGAG-TGTAATAGCATGGAACGAATAG-AGACCCTAGGGTGGGGCGACACCTGCAA------------
-AGGAGG-ACCCAACCCGCCTCGCTCATGACG-------CGAGGGGTCTAAATGACCAAGAGGAAAGTTTGCGGGCACTC
GTACTTT-GGGGCGAGAGGTGAAATTCTTAGA-CCCCCAAAAGACGGACTACTGCG-AAGGCATTTGCCAAAGATGTTTC
CGTTAATCAAGAACGAAGGTCAGAGGATCGAAGACGATCAGATACCGTCCTAGTTTTGACAGAAAACTCTGCCGGCGTAG
G---TGGGCGGCGATCACTCCACGGGA-GACGAATCACCGCGGACCTTAGGGGAAACCTGAGCTTTCGGGCTGCTGGGAG
AATATTGCTGCAAGGCTGAAATTTAAAGAAATTGACGG-AGAGGCACCACCAGG-AGTGGAGCTT-GCGGCTTAA-TTTG
ACTCAACAC-GGGGAAA--CTCA-CCGGGTCCAGACA-TTGGAAGGATTGACAGAGT-GGTGGATCTTTCATGATTCAGT
GAATGGTGG--TGCATGGCCGTTCTTAGTT-GGTGGAGTGATCTGTCAGGTTTATTCCGGTAACGAGCGAGACCGCGGTC
TTTACTTGCAGTGTTCCTGTGCTCCTCGCTCTCTCTCTCGTGGGGACTGTGAGGAGGCTACTTGGACAGGTAAATAAAGA
GACAATCGGCG-CAAAGCCGGCGGAAGCGCGGCGATAACAGGTCTGTGATGCCCTGCGATGTCCTGGGTTGCACGCGTGC
TACAATGGCAGGAAAAGAAGGT--AGCTGGCCCGAGAGGGTCGGCGAAGC-GTGAATTCCTGCCGCGATGGGGACTGAGC
CTTGCAATTATTGCTCACGAAAGAGGAATTCCTCGTAGACGCAGGTCATGAGCCTGTGTCGAATACGTCTCTGCCTCTTG
TAC-----------------------------------------------------------------------------
-----------------------------------------------------------------------
>1517_clone3
--------------------------------------------------------------------------------
--------------------------------------------------------------------------------
--------------------------------------------------------------------------------
------------------------------------------------------CTAGTTGGTAGGGTAGTGGCCTACCA
AAGTGGTAACGGGTAACGGGGAATCAGGGTTTGATTCCGGAGAGGGAGCCTTAGAAACGGCTACCACGTCCAAGGAAGGC
AGCAGGCGCGCAAATTACCCACTCTAGATACTGGGAGGTAGTGACGAGAAATAATGGGGGCACCCCAAAGGGGCGCCGTC
TGTAATGAACGAAACACAAAAGCGTCGGTGAGGACCTACTGGAGGGCAAGTCTGGTGCCAGCAGCCGCGGTAATTCCAGC
TCCAGTAGTGTATATCAACATTGTTGCGCTTAAAACGCTCGTAGTTGGGTTGCAGATCGTAGA-----------------
-------------------------------------------------GTCGTCGCTGTA--TATGCGGCAGCTTCAGT
TTGCCTCTGTAGTCCCTCCCC------------------AAAGGAGCGCTATGGAGGCAACTACGTGATTGTCTATCGGG
TGCAAGGGCGGCTTTAACTAGTCGCCCCTGCCAC--TCCGGTAAAGTGTGCCTTGAGTAAAGCATAATGCTAAAAGTAAG
CT-AGTGTAGCTAGAG-TGTAATAGCATGGAACGAATAG-AGACCCTAGGGTGGGGCGACACCTGCAA------------
-AGGAGG-ACCCAACCCGCCTCGCTCATGACG-------CGAGGGGTCTAAATGACCAAGAGGAAAGTTTGCGGGCACTC
GTACTTT-GGGGCGAGAGGTGAAATTCTTAGA-CCCCCAAAAGACGGACTACTGCG-AAGGCATTTGCCAAAGATGTTTC
CGTTAATCAAGAACGAAGGTCAGAGGATCGAAGACGATCAGATACCGTCCTAGTTTTGACAGAAAACTCTGCCGGCGTAG
G---TGGGCGGCGATCACTCCACGGGA-GACGAATCACCGCGGACCTTAGGGGAAACCTGAGCTTTCGGGCTGCTGGGAG
AATATTGCTGCAAGGCTGAAATTTAAAGAAATTGACGG-AGAGGCACCACCAGG-AGTGGAGCTT-GCGGCTTAA-TTTG
ACTCAACAC-GGGGAAA--CTCA-CCGGGTCCAGACA-TTGGAAGGATTGACAGAAT-GGTGGATCTTTCATGATTCAGT
--------------------------------------------------------------------------------
--------------------------------------------------------------------------------
--------------------------------------------------------------------------------
--------------------------------------------------------------------------------
--------------------------------------------------------------------------------
--------------------------------------------------------------------------------
-----------------------------------------------------------------------
>1517_clone1_MG238448
--------------------------------------------------------------------------------
--------------------------------------------------------------------------------
--------------------------------------------------------------------------------
------------------------------------------------------CTAGTTGGTAGGGTAGTGGCCTACCA
AAGTGGTAACGGGTAACGGGGAATCAGGGTTTGATTCCGGAGAGGGAGCCTTAGAAACGGCTACCACGTCCAAGGAAGGC
AGCAGGCGCGCAAATTACCCACTCTAGATACTGGGAGGTAGTGACGAGAAATAATGGGGGCACCCCAAAGGGGCGCCGTC
TGTAATGAACGAAACACAAAAGCGTCGGTGAGGACCTACTGGAGGGCAAGTCTGGTGCCAGCAGCCGCGGTAATTCCAGC
TCCAGTAGTGTATATCAACATTGTTGCGCTTAAAACGCTCGTAGTTGGGTTGCAGATCGTAGA-----------------
-------------------------------------------------GTCGTCGCTGTA--TATGCGGCAGCTTCAGT
TTGCCTCTGTAGTCCCTCCCC------------------AAAGGAGCGCTATGGAGGCAACTACGTGATTGTCTATCGGG
TGCAAGGGCGGCTTTAACTAGTCGCCCCTGCCAC--TCCGGTAAAGTGTGCCTTGAGTAAAGCATAATGCTAAAAGTAAG
CT-AGTGTAGCTAGAG-TGTAATAGCATGGAACGAATAG-AGACCCTAGGGTGGGGCGACACCTGCAA------------
-AGGAGG-ACCCAACCCGCCTCGCTCATGACG-------CGAGGGGTCTAAATGACCAAGAGGAAAGTTTGCGGGCACTC
GTACTTT-GGGGCGAGAGGTGAAATTCTTAGA-CCCCCAAAAGACGGACTACTGCG-AAGGCATTTGCCAAAGATGTTTC
CGTTAATCAAGAACGAAGGTCAGAGGATCGAAGACGATCAGATACCGTCCTAGTTTTGACAGAAAACTCTGCCGGCGTAG
G---TGGGCGGCGATCACTCCACGGGA-GACGAATCACCGCGGACCTTAGGGGAAACCTGAGCTTTCGGGCTGCTGGGAG
AATATTGCTGCAAGGCTGAAATTTAAAGAAATTGACGG-AGAGGCACCACCAGG-AGTGGAGCTT-GCGGCTTAA-TTTG
ACTCAACAC-GGGGAAA--CTCA-CCGGGTCCAGACA-TTGGAAGGATTGACAGAAT-GGTGGATCTTTCATGATTCAGT
--------------------------------------------------------------------------------
--------------------------------------------------------------------------------
--------------------------------------------------------------------------------
--------------------------------------------------------------------------------
--------------------------------------------------------------------------------
--------------------------------------------------------------------------------
-----------------------------------------------------------------------
>1462_clone_MG238427
--------------------------------------------------------------------------------
--------------------------------------------------------------------------------
--------------------------------------------------------------------------------
------------------------------------------------------CTAGTTGGTAGGGTAGTGGCCTACCA
AAGTGGTAACGGGTAACGGGGAATCAGGGTTTGATTCCGGAGAGGGAGCCTTAGAAACGGCTACCACGTCCAAGGAAGGC
AGCAGGCGCGCAAATTACCCACTCTAGATACTGGGAGGTAGTGACGAGAAATAATGGGGGCACCCTAAAAGGGCGCCGTC
TGTAATGAACGAAACACAAAAGCGTCGGTGAGGACCTACTGGAGGGCAAGTCTGGTGCCAGCAGCCGCGGTAATTCCAGC
TCCAGTAGTGTATATCAACATTGTTGCGCTTAAAACGCTCGTAGTTGGGTTGCAGATCGTATG-----------------
-------------------------------------------------ACGTGAGCCTTT--ACGGCTCTCGTTACACC
AGTCCCT--CAGGACTAGTATC-----------------ACTAGCCCTGGAGGA---CTGTTACGAGATTGAGTATCGGA
AAGAGGGTCGGTTTTGAATAACCGGCCTGCTATC---CCGGTAAAGTGTGCCTTGAATAAAGCATAATGCTAGAAGTAAG
C---TAGTAGCTCGAG-TGTAATAGCATGGAACGAATAG-TGAC---------------------CAA------------
-GGGCGCAAGCCCGCCCCGAC--AA--CGACA-------CGGGGGGTCTAAATGACCAAGAGGAAAGTTTGCGGGCACTG
GTACTTT-GGGGCGAGAGGGGAAATTCTTAGA-CCCCCAAAAGACCAACTACTGCG-AAGGCATTTGCCAAAGATGTTTC
CGTTAATCAAGAACGAAGGTCAGAGGATCGAAGACGATCAGATACCGTCCTAGTTTTGACAGAAAACTCTGCCGGCGTAG
G---TGGGCGGCGATCACTCGCAAAGA-GACGAATCACCGCGGACCTTAGGGGAAACCTGAGCTTTCGGGCTGCTGGGAG
AATATTGCTGCAAGGCTGAAATTTAAAGAAATTGACGG-AGAGGCACCACCAGG-AGTGGAGCTT-GCGGCTTAA-TTTG
ACTCAACAC-GGGGAAA--CTCA-CCGGGTCCAGACA-TTGGAAGGATTGACAGAGT-GGTGGATCTTTCATGATTCAGT
GAATGGTGG--TGCATGGCCGTTCTTAGTT-GGTGGAGTGATCTGTCAGGTTTATTCCGGTAACGAGCGAGACCGCGGTC
TTTAATTGCTTTTCTCT---TTAGTTGTCCCTC-----------------CCGGGTCAACAGGCGGAAAGAAAATAAAGA
GACAATCGGTG-CAAAGCCGAAGGAAGCGCGGCAATAACAGGTCTGTGATGCCCTGCGATGTCCTGGGCTGCACGCGTGC
TACAATGGCAGGATAAGAAGGC--GGCTGGCCCGAGCGGGTTGGCGAAGC-GTGAATACCTGCCGCGATGGGGACTGAGC
CTTGCAATTATTGCTCACGAAAGAGGAATTCCTCGTAGGCGCAGGTCATGAGCCTGCGTCGAATACGTCTCTGCCTCTTG
TAC-----------------------------------------------------------------------------
-----------------------------------------------------------------------
>C6_PCR
--------------------------------------------------------------------------------
--------------------------------------------------------------------------------
--------------------------------------------------------------------------------
--------------------------------------------------------------------------------
--------------------------------------------------------------------------------
--------------------------------------------------------------------------------
--------------------------------------------------------------------------------
--------------------------------------------------------------------------------
--------------------------------------------------------------------------------
--------------------------------------------------------------------------------
-------CCCGTTTTCAATAACCCGCCTGCTATC---CCGGTAAAGTGTGCCTTGAATAAAGCATAATGCTAAAAGTAAG
C---TAGTAGCTCGAG-TGTAATCGCATGGAACGAATAG-TGAC---------------------CAA------------
-GGGCGCAAGCCCGCCCTTTCA-AT--TGACA-------CAGGGGGTCTCAATGACCAAGAGGAAAGTTTGCGGGCACTG
GTACTTT-GGGGCGAGAGGTGAAATTCTTAGA-CCCCCAAAAGACCAACTACTGCG-AAGGCATTTGCCAAAGATGTTTC
CGTTAATCAAGAACGAAGGTCAGAGGATCGAAGACGATCAGATACCGTCCTAGTTTTGACAGAAAACTCTGCCGGCGTAG
G---TGGGCGGCGATCACTCGCAAAGA-GACGAATCACCGCGGACCTTAGGGGAAACCTGAGCTTTCGGGCTGCTGGGAG
AATATTGCTGCAAGGCTGAAATTTAAAGAAATTGACGG-AGAGGCACCACCAGG-AGTGGAGCTT-GCGGCTTAA-TTTG
ACTCAACAC-GGGGAAA--CTCA-CCGGGTCCAGACA-TTGGAAGGATTGACAGAGT-GGTGGATCTTTCATGATTCAGT
GAATGGTGG--TGCATGGCCGTTCTTAGTT-GGTGGAGTGATCTGTCAGGTTTATTCCGGTAACGAGCGAGACCGCGGTC
TTTAATTGGCTTCCATTAA-TTAAACCTTTCAC-----------------CGGGTT-TAATGGTGGATTCGAAATAAAGA
GACAATCGGTG-CAAAGCCGGCGGAAGCGCGGCAATAACAGGTCTGTGATGCCCTGCGATGTCCTGGGCTGCACGCGTGC
TACAATGGCAGGATAAGAAGGC--GGCTGGCCCGAGCGGGTTGGCSAAGC-GTCAATACCTGCCGCGATGGGGACTGAGC
CTTGCAATTATTGCTCACGAAAGAGGAATC--------------------------------------------------
--------------------------------------------------------------------------------
-----------------------------------------------------------------------
>1475_clone1
--------------------------------------------------------------------------------
--------------------------------------------------------------------------------
--------------------------------------------------------------------------------
------------------------------------------------------CTTGTTGGTAGGGTAGTGGCCTACCA
AAGTGGTAACGGGTAACGGGGAATCAGGGTTTGATTCCGGAGAGGGAGCCTTAGAAACGGCTACCACGTCCAAGGAAGGC
AGCAGGCGCGCAAATTACCCACTCTAGATACAGGGAGGTAGTGACGAGAAATAATGGGGGCACCCTAAAAGGGCGCCGTC
TGTAATGAACGAAACACAAAAGCGTCGGTGAGGACCTACTGGAGGGCAAGTCTGGTGCCAGCAGCCGCGGTAATTCCAGC
TCCAGTAGTGTATATCAACATTGTTGCGCTTAAAACGCTCGTAGTTGGGTTGCAGATCGTACG-----------------
-------------------------------------------------AGAGTAGCCTTT--T-GGCGACTCCATAGAA
ATCCTTT--AGAGGCTAGTATT-----------------TTATTACCTCTAGAAG--ACGGTACGAGATTGACTATCGGA
AAGACGGCCCGTTTTCAATAACCCGCCTGCTATC---CCGGTAAAGTGTGCCTTGAATAAAGCATAATGCTAAAAGTAAG
C---TAGTAGCTCGAG-TGTAATAGCATGGAACGAATAG-TGAC---------------------CAA------------
-GGGCGCAAGCCCGCCCTTTCA-AT--TGACA-------CAGGGGGTCTCAATGACCAAGAGGAAAGTTTGCGGGCACTG
GTACTTT-GGGGCGAGAGGTGAAATTCTTAGA-CCCCCAAAAGACCAACTACTGCG-AAGGCATTTGCCAAAGATGTTTC
CGTTAATCAAGAACGAAGGTCAGAGGATCGAAGACGATCAGATACCGTCCTAGTTTTGACAGAAAACTCTGCCGGCGTAG
G---TGGGCGGCGATCACTCGCAAAGA-GACGAATCACCGCGGACCTTAGGGGAAACCTGAGCTTTCGGGCTGCTGGGAG
AATATTGCTGCAAGGCTGAAATTTAAAGAAATTGACGG-AGAGGCACCACCAGG-AGTGGAGCTT-GCGGCTTAA-TTTG
ACTCAACAC-GGGGAAA--CTCA-CCGGGTCCAGACA-TTGGAAGGATTGACAGAAT-GGTGGATCTTTCATGATTCAGT
GAAGGGTGG--TGCATGGCCGTTCTTAATT-GGG----------------------------------------------
--------------------------------------------------------------------------------
--------------------------------------------------------------------------------
--------------------------------------------------------------------------------
--------------------------------------------------------------------------------
--------------------------------------------------------------------------------
-----------------------------------------------------------------------
>1499_cloneA
--------------------------------------------------------------------------------
--------------------------------------------------------------------------------
--------------------------------------------------------------------------------
------------------------------------------------------CTTGTTGGTAGGGTAGTGGCCTACCA
AAGTGGTAACGGGTAACGGGGAATCAGGGTTTGATTCCGGAGAGGGAGCCTTAGAAACGGCTACCACGTCCAAGGAAGGC
AGCAGGCGCGCAAATTACCCACTCTAGATACTGGGAGGTAGTGACGAGAAATAATGGGGGCACCCTAAAAGGGCGCCGTC
TGTAATGAACGAAACACAAAAGCGTCGGTGAGGACCTACTGGAGGGCAAGTCTGGTGCCAGCAGCCGCGGTAATTCCAGC
TCCAGTAGTGTATATCAACATTGTTGCGCTTAAAACGCTCGTAGTTGGGTTGTAGATCGTACG-----------------
-------------------------------------------------AGAGTAGCCTTT--TGGGCGACTCTTTAGAA
ATCCTTT--AGAGGCTAGTATT-----------------TTATTACCTCTAGAAG--ACGGTACGAGATTGACTATCGGA
AAGACGGCCCGTTTTCAATAACCCGCCTGCTATC---CCGGTAAAGTGTGCCTTGAATAAAGCATAATGCTAAAAGTAAG
C---TAGTAGCTCGAG-TGTAATAGCATGGAACGAATAG-TGAC---------------------CAA------------
-GGGCGCAAGCCCGCCCTTTCA-AT--TGACA-------CAGGGGGTCTCAATGACCAAGAGGAAAGTTTGCGGGCACTG
GTACTTT-GGGGCGAGAGGTGAAATTCTTAGA-CCCCCAAAAGACCAACTACTGCG-AAGGCATTTGCCAAAGATGTTTC
CGTTAATCAAGAACGAAGGTCAGAGGATCGAAGACGATCAGATACCGTCCTAGTTTTGACAGAAAACTCTGCCGGCGTAG
G---TGGGCGGCGATCACTCGCAAAGA-GACGAATCACCGCGGACCTTAGGGGAAACCTGAGCTTTCGGGCTGCTGGGAG
AATATTGCTGCAAGGCTGAAATTTAAAGAAATTGACGG-AGAGGCACCACCAGG-AGTGGAGCTT-GCGGCTTAA-TTTG
ACTCAACAC-GGGGAAA--CTCA-CCGGGTCCAGACA-TTGGAAGGATTGACAGAGT-GGTGGATCTTTCATGATTCAGT
GAATGGTGG--TGCATGGCCGTTCTTAGTT-GGTGGAGTGATCTGTCAGGTTTATTCCGGTAACGAGCGAGACCGCGGTC
TTTAATTGGCTTCCATTAA-TTAAACCTTCCAC-----------------CGGGTT-TAATGGTGGATTCGAAATAAAGA
GACAATCGGTG-CAAAGCCGGCGGAAGCGCGGCAATAACAGGTCTGTGATGCCCTGCGATGTCCTGGGCTGCACGCGTGC
TACAATGGCAGGATAAGAAGGC--GGCTGGCCCGAGCGGGTTGGCGAAGC-GTCAATACCTGCCGCGATGGGGACTGAGC
CTTGCAATTATTGCTCACGAAAGAGGAATTCCTCGTAGGCGCAGGTCAWGAGCCTGCGTCGAATACGTCTCTGCCTCTTG
TAC-----------------------------------------------------------------------------
-----------------------------------------------------------------------
>1499_cloneB
--------------------------------------------------------------------------------
--------------------------------------------------------------------------------
--------------------------------------------------------------------------------
------------------------------------------------------CTAGTTGGTAGGGTAGTGGCCTACCA
AAGTGGTAACGGGTAACGGGGAATCAGGGTTTGATTCCGGAGAGGGAGCCTTAGACACGGCTACCACGTCCAAGGAAGGC
AGCAGGCGCGCAAATTACCCACTCTAGATACTGGGAGGTAGTGACGAGAAATAATGGGGGCACCCTAAAAGGGCGCCGTC
TGTAATGAACGAAACACAAAAGCGTCGGTGAGGACCTACTGGAGGGCAAGTCTGGTGCCAGCAGCCGCGGTAATTCCAGC
TCCAGTAGTGTATATCAACATTGTTGCGCTTAGAGCGCTCGTAGTTGGGTTGCAGATCGTACG-----------------
-------------------------------------------------AGAGTAGCCTTT--TGGGCGACTCTTTAGAA
ATCCTTT--AGAGGCTAGTATT-----------------TTATTACCTCTAGAAG--ACGGTACGAGATTGACTATCGGA
AAGACGGCCCGTTTTCAATAACCCGCCTGCTATC---CCGGTAAAGTGTGCCTTGAATAAAGCATAATGCTAAAAGTAAG
C---TAGTAGCTCGAG-TGTAATAGCATGGAACGAATAG-TGAC---------------------CAA------------
-GGGCGCAAGCCCGCCCTTTCA-AT--TGACA-------CAGGGGGTCTCAATGACCAAGAGGAAAGTTTGCGGGCACTG
ATACTTT-GGGGCGAGAGGTGAAATTCTTAGA-CCCCCAAAAGACCAACTACTGCG-AAGGCATTTGCCAAAGATGTTTC
CGTTAATCAAGAACGAAGGTCAGAGGATCGAAGACGATCAGATACCGTCCTAGTTTTGACAGAAAACTCTGCCGGCGTAG
G---TGGGCGGCGATCACTCGCAAAGA-GACGAATCACCGCGGACCTTAGGGGAAACCTGAGCTTTCGGGCTGCTGGGAG
AATATTGCTGCAAGGCTGAAATTTAAAGAAATTGACGG-AGAGGCACTACCAGG-AGTGGAGCTT-GCGGCTTAA-TTTG
ACTCAACAC-GGGGAAA--CTCA-CCGGGTCCAGACA-TTGGAAGGATTGACAGAGT-GGTGGATCTTTCATGATTCAGT
GAATGGTGG--TGCATGGCCGTTCTTAGTT-GGTGGAGTGATCTGTCAGGTTTATTCCGGTAACGAGCGAGACCGCGGTC
TTTAATTGGCTTCCACTAA-TTAAACCTTTCAC-----------------CGGGTT-TAATGGTGGATTCGAAATAAAGA
GACAATCGGTG-CAAAGCCGGCGGAAGCGCGGCAATAACAGGTCTGTGATGCCCTGCGATGTCCTGGGCTGCACGCGTGC
TACAATGGCAGGATAAGAAGGC--GGCTGGCCCGAGCGGGTTGGCGAAGC-GTCAATACCTGCCGCGATGGGGACTGAGC
CTTGCAATTATTGCTCACGAAAGAGGAATTCCTCGTAGGCGCAGGTCATGAGCCTGCGTCGAATACGTCTCTGCCTCTTG
TAC-----------------------------------------------------------------------------
-----------------------------------------------------------------------
>C10_clone2
--------------------------------------------------------------------------------
--------------------------------------------------------------------------------
--------------------------------------------------------------------------------
--------------------------------------------------------------------------------
--------------------------------------------------------------------------------
--------------------------------------------------------------------------------
--------------------------------------------------------------------------------
--------------------------------------------------------------------------------
--------------------------------------------------------------------------------
--------------------------------------------------------------------------------
--------------------------------------------------------------------------------
--------------------------------------------------------------------------------
--------------------------------------------------------------------------------
--------------------------------------------------------------------------------
--------------------------------------------------------------------------------
G---TGGGCGGCGATCACTCGCAAAGA-GAGGAATCACCGCGGACCTTAGGGGAAACATGAGCTTTCGGGCTGCTGGGAG
AATATTGCTGCAAGGCTGAAATTTAAAGAAATTGACGG-AGAGGCACCACCAGG-AGTGGAGCTT-GCGGCTTAA-TTTG
ACTCAACAC-GGGGAAA--CTCA-CCGGGTCCAGACA-TTGGAAGGATTGACAGAGT-GGTGGATCTTTCATGATTCAGT
GAATGGTGG--TGCATGGCCGTTTTTAGTT-GGTGGAGTGATCTGTCAGGTTTATTCCGGTAACGAGCGAGACCGCGGTC
TTTAATTGGCTTCCACTAA-TTAAACCTTTCAC-----------------CGGGTT-TAATGGTGGATTCGAAATAAAGA
GACAATCGGTG-CAAAGCCGGCGGAAGCGCGGCAATAACAGGTCTGTGATGCCCTGCGATGTCCTGGGCTGCACGCGTGC
TACAATGGCAGGATAAGAAGGC--GGCTGGCCCGAGCGGGTTGGCSAAGC-GTCAATACCTGCCGCGATGGGGACTGAGC
CTTGCAATTATTGCTCACGAAAGAGGAA----------------------------------------------------
--------------------------------------------------------------------------------
-----------------------------------------------------------------------
>C23_clone4
--------------------------------------------------------------------------------
--------------------------------------------------------------------------------
--------------------------------------------------------------------------------
------------------------------------------------------CTAGTTGGTAGGGTAGTGGCCTACCA
AAGTGGTAACGGGTAACGGGGAATCAGGGTTTGATTCCGGAGAGGGAGCCTTAGAAACGGCTACCACGTCCAAGGAAGGC
AGCAGGCGCGCAAATTACCCACTCTAGATACTGGGAGGTAGTGACGAGAAATAATGGGGGCACCCTAAAAGGGCGCCGTC
TGTAATGAACGAAACACAAAAGCGTCGGTGAGGACCTACTGGAGGGCAAGTCTGGTGCCAGCAGCCGCGGTAATTCCAGC
TCCAGTAGTGTATATCAACATTGTTGCGCTTAAAACGCTCGTAGTTGGGTTGCAGATCGTACG-----------------
-------------------------------------------------AGAGTAGCCTTT--TGGGCGACTCTTTAGAA
ATCCTTT--AGAGGCTAGTATT-----------------TTATTACCTCTAGAAG--ACGGTACGAGATTGACTATCGGA
AAGACGGCCCGTTTTCAATAACCCGCCTGCTATC---CCGGTAAAGTGTGCCTTGAATAAAGCATAATGCTAAAAGTAAG
C---TAGTAGCTCGAG-TGTAATAGCATGGAACGAATAG-TGAC---------------------CAA------------
-GGGCGCAAGCCCGCCCTTTCA-AT--TGACA-------CAGGGGGTCTCAATGACCAAGAGGAAAGTTTGCGGGCACTG
GTACTTT-GGGGCGAGAGGTGAAATTCTTAGA-CCCCCAAAAGACCAACTACTGCG-AAGGCATTTGCCAAAGATGTTTC
CGTTAATCAAGAACGAAGGTCAGAGGATCGAAGACGATCAGATACCGTCCTAGTTTTGACAGAAAACTCTGCCGGCGTAG
G---TGGGCGGCGATCACTCGCAAAGA-GACGAATCACCGCGGACCTTAGGGGAAACCTGAGCTTTCGGGCTGCTGGGAG
AATATTGCTGCAAGGCTGAAATTTAAAGAAATTGACGG-AGAGGCACCACCAGG-AGTGGAGCTT-GCGGCTTAA-TTTG
ATTCAACAA-GGGGAAA--CTCA-CCGGGTCCAGACA-TTGGAAGGATTGACAGAGT-GGTGGATCTTTCATGATTCAGT
GAATGGTGG--TGCATGGCCGTTCTTAGTT-GGT----------------------------------------------
--------------------------------------------------------------------------------
--------------------------------------------------------------------------------
--------------------------------------------------------------------------------
--------------------------------------------------------------------------------
--------------------------------------------------------------------------------
-----------------------------------------------------------------------
>1476_clone2
--------------------------------------------------------------------------------
--------------------------------------------------------------------------------
--------------------------------------------------------------------------------
------------------------------------------------------CTAGTTGGTAGGGTAGTGGCCTACCA
AAGTGGTAACGGGTAACGGGGAATCAGGGTTTGATTCCGGAGAGGGAGCCTTAGAAACGGCTACCACGTCCAAGGAAGGC
AGCAGGCGCGCAAATTACCCACTCTAGATACTGGGAGGTAGTGACGAGAAATAATGGGGGCACCCTAAAAGGGCGCCGCC
TGTAATGAACGAAACACAAAAGCGTCGGTGAGGACCTACTGGAGGGCAAGTCTGGTGCCAGCAGCCGCGGTAATTCCAGC
TCCAGTAGTGTATATCAACATTGTTGCGCTTAAAACGCTCGTAGTTGGGTTGCAGATCGTACG-----------------
-------------------------------------------------AGAGTAGCCTTT--T-GGCGACTCTTTAGAA
ATCCTTT--AGAGGCTAGTATT-----------------TTATTACCTCTAGAAG--ACGGTACGAGATTGACTATCGGA
AAGACGGCCCGTTTTCAATAACCCGCCTGCTATC---CCGGTAAAGTGTGCCTTGAATAAAGCATAATGCTAAAAGTAAG
C---TAGTAGCTCGAG-TGTAATAGCATGGAACGAATAG-TGAC---------------------CAA------------
-GGGCGCAAGCCCGCCCTTTCA-AT--TGACA-------CAGGGGGTCTCAATGACCAAGAGGAAAGTTTGCGGGCACTG
GTACTTT-GGGGCGAGAGGTGAAATTCTTAGA-CCCCCAAAAGACCAACTACTGCG-AAGGCATTTGCCAAAGATGTTTC
CGTTAATCAAGAACGAAGGTCAGAGGATCGAAGACGATCAGATACCGTCCTAGTTTTGACAGAAAACTCTGCCGGCGTAG
G---TGGGCGGCGATCACTCGCAAAGA-GACGAATCACCGCGGACCTTAGGGGAAACCTGAGCTTTCGGGCTGCTGGGAG
AATATTGCTGCAAGGCTGAAATTTAAAGAAATTGACGG-AGAGGCCCCCCCCGG-AGTGGAGCTT-GCGGCTTAA-TTTG
ACTCAACAC-GGGGAAA--CTCA-CCGGGTCCCGACA-TTGGAAGGATTGACAGAGT-GGTGGATCTTTCATGATTCAGT
GAAGGGGGG--GGCAGGGCCGTTCTTAATT-GGG----------------------------------------------
--------------------------------------------------------------------------------
--------------------------------------------------------------------------------
--------------------------------------------------------------------------------
--------------------------------------------------------------------------------
--------------------------------------------------------------------------------
-----------------------------------------------------------------------
>1505_PCR
--------------------------------------------------------------------------------
--------------------------------------------------------------------------------
--------------------------------------------------------------------------------
--------------------------------------------------------------------------------
---------------------------SGTTTGATTCCGGAGAGGGAGCCTTAGAAACGGCTACCACGTCCAAGGAAGGC
AGCAGGCGCGCAAATTACCCACTCTAGATACTGGGAGGTAGTGACGAGAAATAATGGGGGCACCCTAAAAGGGCGCCGTC
TGTAATGAACGAAACACAAAAGCGTCGGTGAGGACCTACTGGAGGGCAAGTCTGGTGCCAGCAGCCGCGGTAATTCCAGC
TCCAGTAGTGTATATCAACATTGTTGCGCTTAAAACGCTCGTAGTTGGGTTGCAGATCGTACG-----------------
-------------------------------------------------AGAGTAGCCTTT--TGGGCGACTCTTCCAAG
TTCYTTT--AGAAACTAGTATC-----------------TACTTGGTTCAAAAGAA-CCGGTACGAGATTGACTATCGGA
AAGACGGCCCGTTTTCAATAACCCGCCTGCTATC---CCGGTAAAGTGTGCCTTGAATAAAGCATAATGCTAAAAGTAAG
C---TAGTAGCTCGAG-TGTAATAGCATGGAACGAATAG-TGAC---------------------CAA------------
-GGGCGCAAGCCCGCCCTTTCA-AT--TGACA-------CAGGGGGTCTCAATGACCAAGAGGAAAGTTTGCGGGCACTG
GTACTTT-GGGGCGAGAGGTGAAATTCTTAGA-CCCCCAAAAGACCAACTACTGCG-AAGGCATTTGCCAAAGATGTTTC
CGTTAATCAAGAACGAAGGTCAGAGGATCGAAGACGATCAGATACCGTCCTAGTTTTGACAGAAAACTCTGCCGGCGTAG
G---TGGGCGGCGATCACTCGCAAAGA-GACGAATCACCGCGGACCTTAGGGGAAACCTGAGCTTTCGGGCTGCTGGGAG
AATATTGCTGCAAGGCTGAAATTTAAAGAAATTGACGG-AGAGGCACCACCAGG-AGTGGAGCTT-GCGGCTTAA-TTTG
ACTCAACAC-GGGGAAA--CTCA-CCGGGTCCAGACA-TTGGAAGGATTGACAGAGT-GGTGGATCTTTCATGATTCAGT
GAATGGTGG--TGCATGGCCGTTCTTAGTT-GGTGGAGTGATCTGTCAGGTTTATTCCGGTAACGAGCGAGACCGCGGTC
TTTAATTGGCTTCCATTAA-TTAAACCTTTCAC-----------------CGGGTT-TAATGGTGGATTCGAAATAAAGA
GACAATCGGTG-CAAAGCCGGCGGAAGCGCGGCAATAACAGGTCTGTGATGCCCTGCGATGTCCTGGGCTGCACGCGTGC
TACAATGGCAGGATAAGAAGGC--GGCTGGCCCGAGCGGGTTGGCGAAGC-GTCAATACCTGCCGCGATGGGGACTGAGC
CTTGCAATTATTGCTCACGAAAGAGGAAT---------------------------------------------------
--------------------------------------------------------------------------------
-----------------------------------------------------------------------
>1475_clone3
--------------------------------------------------------------------------------
--------------------------------------------------------------------------------
--------------------------------------------------------------------------------
------------------------------------------------------CTAGTTGGTAGGGTAGTGGCCTACCA
AAGTGGTAACGGGTAACGGGGAATCAGGGTTTGATTCCGGAGAGGGAGCCTTAGAAACGGCTACCACGTCCAAGGAAGGC
AGCAGGCGCGCAAATTACCCACTCTAGATACTGGGAGGTAGTGACGAGAAATAATGGGGGCACCCTAAAAGGGCGCCGTC
CGTAATGAACGAAACACAAAAGCGTCGGTGAGGACCTACTGGAGGGCAAGTCTGGTGCCAGCAGCCGCGGTAATTCCAGC
TCCAGTAGTGTATATCAACATTGTTGCGCTTAAAACGCTCGTAGTTGGGTTGCAGATCGTACG-----------------
-------------------------------------------------AGAGTAGCCTTT--TGGGCGACTCTTTAGAA
ATCCTTT--AGAGGCTAGTATT-----------------TTATTACCTCTAGAAG--ACGGTACGAGATTGACTATCGGA
AAGACGGCCCGTTTTCAATAACCCGCCTGCTATC---CCGGTAAAGTGTGCCTTGAATAGAGCATAATGCTAAAAGTAAG
C---TAGTAGCTCGAG-TGTAATAGCATGGAACGAATAG-TGAC---------------------CAA------------
-GGGCGCAAGCCCGCCCTTTCA-AT--TGACA-------CAGGGGGTCTCAATGACCAAGAGGAAAGTTTGCGGGCACTG
GTACTTT-GGGGCGAGAGGTGAAATTCTTAGA-CCCCCAAAAGACCAACTACTGCG-AAGGCATTTGCCAAAGATGTTTC
CGTTAATCAAGAACGAAGGTCAGAGGATCGAAGACGATCAGATACCGTCCTAGTTTTGACAGAAAACTCTGCCGGCGTAG
G---TGGGCGGCGATCACTCGCAAAGA-GACGAATCACCGCGGACCTTAGGGGAAACCTGAGCTTTCGGGCTGCTGGGAG
AATATTGCTGCAAGGCTGAAATCTAAAGAAATTGACGG-AGAGGCACCACCAGG-AGTGGAGCTT-GCGGCTTAA-TTTG
ACTCAACAC-GGGGAAA--CTCA-CCGGGTCCAGACA-TTGGAAGGATTGACAGAAT-GGTGGATCTTTCATGATTCAGT
GAATGGTGG--TGCATGGCCGTTCTTAGTT-GG-----------------------------------------------
--------------------------------------------------------------------------------
--------------------------------------------------------------------------------
--------------------------------------------------------------------------------
--------------------------------------------------------------------------------
--------------------------------------------------------------------------------
-----------------------------------------------------------------------
>1500_clone2_MG238431
--------------------------------------------------------------------------------
--------------------------------------------------------------------------------
--------------------------------------------------------------------------------
------------------------------------------------------CTAGTTGGTAGGGTAGTGGCCTACCA
AGGTGGTAACGGGTAACGGGGAATCAGGGTTTGATTCCGGAGAGGGAGCCTTAGAAACGGCTACCACGTCCAAGGAAGGC
AGCAGGCGCGCAAATTACCCACTCTAGATACTGGGAGGTAGTGACGAGAAATAATGGGGGCACCCTAAAAGGGCGCCGTC
TGTAACGAACGAAACACAAAAGCGTCGGTGAGGACCTACTGGAGGGCAAGTCTGGTGCCAGCAGCCGCGGTAATTCCAGC
TCCAGTAGTGTATATCAACATTGTTGCGCTTAAAACGCTCGTAGTTGGGTTGCAGATCGTACG-----------------
-------------------------------------------------AGAGTAGCCTTT--TGGGCGACTCTTTAGAA
ATCCTTT--AGAGGCTAGTATT-----------------TTATTACCTCTAGAAG--ACGGTACGAGATTGACTATCGGA
AAGACGGCCCGTTTTCAATAACCCGCCTGCTATC---CCGGTAAAGTGTGCCTTGAATAAAGCATAATGCTAAAAGTAAG
C---TAGTAGCTCGAG-TGTAATAGCATGGAACGAATAG-TGAC---------------------CAA------------
-GGGCGCAAGCCCGCCCTGTAA-AT--TGACA-------CAGGGGGTCTCAATGACCAAGAGGAAAGTTTGCGGGCACTG
GTACTTT-GGGGCGAGAGGTGAAATTCTTAGA-CCCCCAAAAGACCAACTACTGCG-AAGGCATTTGCCAAAGATGTTTC
CGTTAATCAAGAACGAAGGTCAGAGGATCGAAGACGATCAGATACCGTCCTAGTTTTGACAGAAAACTCTGCCGGCGTAG
G---TGGGCGGCGATCACTCGCAAAGA-GACGAATCACCGCGGACCTTAGGGGAAACCTGAGCTTTCGGGCTGCTGGGAG
AATATTGCTGCAAGGCTGAAATTTAAAGAAATTGACGG-AGAGGCACCACCAGG-AGTGGAGCTT-GCGGCTTAA-TTTG
ACTCAACAC-GGGGAAA--CTCA-CCGGGTCCAGACA-TTGGAAGGATTGACAGAATGGGTGGATC--------------
--------------------------------------------------------------------------------
--------------------------------------------------------------------------------
--------------------------------------------------------------------------------
--------------------------------------------------------------------------------
--------------------------------------------------------------------------------
--------------------------------------------------------------------------------
-----------------------------------------------------------------------
>C23_clone1
--------------------------------------------------------------------------------
--------------------------------------------------------------------------------
--------------------------------------------------------------------------------
------------------------------------------------------CTAGTTGGTAGGGTAGTGGCCTACCA
AAGTGGTAACGGGTAACGGGGAATCAGGGTTTGATTCCGGAGAGGGAGCCTTAGAAACGGCTACCACGTCCAAGGAAGGC
AGCAGGCGCGCAAATTACCCACTCTAGATACTGGGAGGTAGTGACGAGAAATAATGGGGGCACCCTAAAAGGGCGCCGTC
TGTAATGAACGAAACACAAAAGCGTCGGTGAGGACCTACTGGAGGGCAAGTCTGGTGCCAGCAGCCGCGGTAATTCCAGC
TCCAGTAGTGTATATCAACATTGTTGCGCTTAAAACGCTCGTAGTTGGGTTGCAGATCGTACG-----------------
-------------------------------------------------AGAGTAGCCTTT--T-GGCGACTCTTTAGAA
ATCCTTT--AGAGGCTAGTATT-----------------TTATTACCTCTAGAAG--ACGGTACGAGATTGACTATCGGA
AAGACGGCCCGTTTTCAATAACCCGCCTGCTATC---CCGGTAAAGTGTGCCTTGAATAAAGCATAATGCTAAAAGTAAG
C---TAGTAGCTCGAG-TGTAATAGCATGGAACGAATAG-TGAC---------------------CAA------------
-GGGCGCAAGCCCGCCCTTTCA-AT--TGACA-------CAGGGGGTCTCAATGACCAAGAGGAAAGTTTGCGGGCACTG
GTACTTT-GGGGCGAGAGGTGAAATTCTTAGA-CCCCCAAAAGACCAACTACTGCG-AAGGCATTTGCCAAAGATGTTTC
CGTTAATCAAGAACGAAGGTCAGAGGATCGAAGACGATCAGATACCGTCCTAGTTTTGACAGAAAACTCTGCCGGCGTAG
G---TGGGCGGTGATCACTCGCAAAGA-GACGAATCACCGCGGACCTCAGGGGAAACCTGAACTTTCGGGCTGCTGGGAG
AATATTGCTGCAAGGCTGAAATTTAAAGAAATTGACGG-AGAGGCACCACCAGG-AGTGGAGCTT-GCGGCTTAA-TTTG
ACTCAACAC-GGGGAAA--CTCA-CCGGGTCCAGACA-TTGGAAGGATTGACAGAGT-GGTGGATCTTTCGTGATTCAGT
GAATGGTGG--TGCATGGCCGTTCTTAGTT-GGTGGA-------------------------------------------
--------------------------------------------------------------------------------
--------------------------------------------------------------------------------
--------------------------------------------------------------------------------
--------------------------------------------------------------------------------
--------------------------------------------------------------------------------
-----------------------------------------------------------------------
>A11_PCR
--------------------------------------------------------------------------------
--------------------------------------------------------------------------------
--------------------------------------------------------------------------------
--------------------------------------------------------------------------------
--------------------------------------------------------------------------------
--------------------------------------------------------------------------------
--------------------------------------------------------------------------------
--------------------------------------------------------------------------------
--------------------------------------------------------------------------------
--------------------------------------------------------------------------------
------------------------------------------------------G-------------------------
-----------------TGTAATAGCATGGAACGAATAG-TGAC---------------------CAA------------
-GGGCGCAAGCCCGCCCTTTTCAAT--TGACA-------CAGGGGGTCTCAATGACCAAGAGGAAAGTTTGCGGGCACTG
GTACTTT-GGGGCGAGAGGTGAAATTCTTAGA-CCCCCAAAAGACCAACTACTGCG-AAGGCATTTGCCAAAGATGTTTC
CGTTAATCAAGAACGAAGGTCAGAGGATCGAAGACGATCAGATACCGTCCTAGTTTTGACAGAAAACTCTGCCGGCGTAG
G---TGGGCGGCGATCACTCGCAAAGA-GACGAATCACCGCGGACCTTAGGGGAAACCTGAGCTTTCGGGCTGCTGGGAG
AATATTGCTGCAAGGCTGAAATTTAAAGAAATTGACGG-AGAGGCACCACCAGG-AGTGGAGCTT-GCGGCTTAA-TTTG
ACTCAACAC-GGGGAAA--CTCA-CCGGGTCCAGACA-TTGGAAGGATTGACAGAGT-GGTGGATCTTTCATGATTCAGT
GAATGGTGG--TGCATGGCCGTTCTTAGTT-GGTGGAGTGATCTGTCAGGTTTATTCCGGTAACGAGCGAGACCGCGGTC
TTTAATTGGCTTCCATTAA-TTAAACCTTTCAC-----------------CGGGTT-TAATGGTGGATTCGAAATAAAGA
GACAATCGGTG-CAAAGCCGGCGGAAGCGCGGCAATAACAGGTCTGTGATGCCCTGCGATGTCCTGGGCTGCACGCGTGC
TACAATGGCAGGATAAGAAGGC--GGCTGGCCCG----------------------------------------------
--------------------------------------------------------------------------------
--------------------------------------------------------------------------------
-----------------------------------------------------------------------
>1501_clone3
--------------------------------------------------------------------------------
--------------------------------------------------------------------------------
--------------------------------------------------------------------------------
--------------------------------------------------------------------------------
--------------------------------------------------------------------------------
--------------------------------------------------------------------------------
--------------------------------------------------------------------------------
--------------------------------------------------------------------------------
-----------------------------------------------------------------------TCTTTAGAA
ATCCTTT--AGAGGCTAGTAT------------------TTTATACCTCTAGAAG--ACGGTACGAGATTGACTATCGGA
AAGACGGCCCGTTTTCAATAACCCGCCTGCTATC---CCGGTAAAGTGTGCCTTGAATAAAGCATAATGCTAAAAGTAAG
C---TAGTAGCTCGAG-TGTAATAGCATGGAACGAATAG-TGAC---------------------CAA------------
-GGGCGCAAGCCCGCCCTTTCCAAT--TGACA-------CAGGGGGTCTCAATGACCAAGAGGAAAGTTTGCGGGCACTG
GTACTTT-GGGGCGAGAGGTGAAATTCTTAGA-CCCCCAAAAGACCAACTACTGCG-AAGGCATTTGCCAAAGATGTTTC
CGTTAATCAAGAACGAAGGTCAGAGGATCGAAGACGATCAGATACCGTCCTAGTTTTGACAGAAAACTCTGCCGGCGTAG
G---TGGGCGGCGATCACTCGCAAAGA-GACGAATCACCGCGGACCTTAGGGGAAACCTGAGCTTTCGGGCTGCTGGGAG
[truncated: 1,418,419 more chars]
